# Supplementary material for: Cancer suppression and the evolution of multiple retrogene copies of TP53 in elephants: A re‐evaluation
Source: Evol Appl. 2022 Apr 25;15(5):891–901. doi: 10.1111/eva.13383 (PMC9108310; doi:10.1111/eva.13383)
Supplement: Supplementary file 1 — Supplementary Material [file EVA-15-891-s001.zip]

Archive with 3 entries (3 files):
- eva13383-sup-0001-Supinfo.fas
- eva13383-sup-0002-Supinfo.fas
- eva13383-sup-0003-TableS1.pdf
