# Supplementary material for: Cancer suppression and the evolution of multiple retrogene copies of TP53 in elephants: A re‐evaluation
Source: Evol Appl. 2022 Apr 25;15(5):891–901. doi: 10.1111/eva.13383 (PMC9108310; doi:10.1111/eva.13383)
Supplement: Supplementary file 1 — Supplementary Material [file EVA-15-891-s001.zip › eva13383-sup-0001-Supinfo.fas]

>AElephantTP53
ATGGAGGAGCCCCAGTCAGATCTCAGCACCGAGCTCCCTCTGAGTCAAGAGACGTTTTCA
TACTTATGGGAACTCCTTCCTGAGAATCCGGTTCTGTCCCCCACACTACCCCCGGCAGTG
GAGGTCATGGACG---------ATCTGCTACTCTCAGAAGACACTGCAAACTGGCTAGAA
AGCCAAGTGGAGGCTCAGGGAATGTCCACAACCCCTGCACCAGCCACCCCTACACCGGTG
GCCCCCGCACCAGCCACCTCCTGGACCCTGTCATCTTCCGTCCCTTCCCAAAAGACCTAC
CCTGGCACCTATGGTTTCCGTCTGGGCTTCCTACA---TTCTGGGACAGCCAAGTCCGTC
ACCTGCACGTACTCCCCTGACCTTAACAAGCTGTTTTGCCAGCTGGCAAAAACCTGCCCA
GTGCAGCTGTGGGTCGCCTCACCACCCCCGCCC------GGCACCCGTGTTCGCACCATG
GCCATCTACAAGAAGTCAGAGCATATGACGGAGGTCGTCAAGCGCTG---CCCCCACCAT
GAGCGCTGCTCTGACTCTAGCGATGGCCTGGCCCCTCCTCAGCACCTCATC---CGGGTG
---GAAGGAAACCTGCGTGCTGAGTATCTGGAGGACAGCATCACTCTCCGACACAGTGTG
GTGGTGCCCTACGAGCCGCCCGAGGTCGGG---------------------------TCT
GACTGTACCACCATCCACTTCAACTTCATGTGTAACAGCTCCTG---CATGGGGGGCAT-
--GAACCGGCGGCCCATCCTCACCATCATCACACTGGAAGACTCCAGTGGTAATCTGCTG
GGACGTAACAGCTTTGAGGTGCGCATTTGTGCCTGTCCTGGAAGAGACAGACGTACAGAA
GAAGAAAATTTCCACAAGAAGGGAGAGCCTTGCCCAGAGCCGCCACCCCCTGGGAGGAGC
ACTAAGCGAGCACTGCCCACCAACACCAGCTCCTCTACCCAGCCAAAGAAGAAGCCACTG
GATGAAGAATATTTCACCCTTCAGATCCGTGGGCGTGAACGCTTCAAGATGTTCCTAGAG
CTAAATGAGGCCTTGGAGCTGAAGGATGCCCAGGCTGGGAAGGAGCCAGAGGGGAGCCGG
GCTCACTCCAGCCCTTCGAAGTCTAAGAAGGGACAGTCTACCTCCCGCCATAAAAAA---
CCAATGTTCAAGAGAGAGGGACCTGACTCAGACTGA
>TollisEtAl-elephant_NW_003573467.1:11688315-11693403(-)
------------------------------------------------------------
------------------------------------------------------------
------------------------------------------------------------
------------------------------------------------------------
--CCCCGCACCAGCCACCTCCTGGACCCTGTCATCTTCCGTCCCTTCCCAAAAGACCT-C
CCTGGCAC--ATGGTTTCCGTCTGGGCTTCCTACA---TTCTGGGACAGCCAAGTCCGTC
ACCTGCACGTACTCCCCTGACCTTAACAAGCTGTTTTGCCAGCTGGCAAAAACCTGCCCA
GTGCAGCTGTGGGTCGC---------------------------------TCGCACCATG
GCCATCTA-AAGAAG---------------------------------------------
---------------------------CTGG-----------------------------
----------ACCT-CGTGCTGAGTATCTGGAGGACAGCATCACTCTCCGACACAGTG--
GTGGTGCCCTACG--------------------------------------------TCT
GACTGTACCACCATCCACTTCAACTTCATGTGTAACAGCTCCTG---CATGGGGGGCAT-
--GAACC---------TCCTCACCATCATCACACTGGAAGACTCCAGTGGTAATCTGCTG
GGACGTAACAGCTTTGAGGTGCGCATTTGTGCCTGTCCTGGAAGAGACAGACGTACAGAA
GAAGAAAATTTCCACAAGAAGGGAGAGCCT-GCCCAGAGCCGCCACC-------------
-----------ACTGCCCACC-ACACC-GCTCCTCTACCCAGCCAAAGA-----------
--TGAAGAATATTTC----TGCAGATCCGTGGGCGTGAACGCTTCAAGATGTTCCTAGAG
CTAAATGAGGCCTTGGAGCTGAAGGATGCCCAGGCTGGGAAGGAGCCAGAGGGGAGCCGG
GCTCACT-----------AAGTCTAAGAAGGGACAGTCTACCTCCCGCCATAAAAAA---
CCAATGTTCAAGAGAGAGGGACCTGACTCAGAC---
>TollisEtAl-eleMax_104:1186158-1191251(-)
------------------------------------------------------------
------------------------------------------------------------
------------------------------------------------------------
------------------------------------------------------------
--CCCCGCACCAGCCACCTCCTGGACCCTGTCATCTTCCGTCCCTTCCCAAAAGACCT-C
CCTGGCAC--ATGGTTTCCGTCTGGGCTTCCTACA---TTCTGGGACAGCCAAGTCCGTC
ACCTGCACGTACTCCCCTGACCTTAACAAGCTGTTTTGCCAGCTGGCAAAAACCTGCCCA
GTGCAGCTGTGGGTCGC---------------------------------TCGCACCATG
GCCATCTA-AAGAAG---------------------------------------------
---------------------------CTGG-----------------------------
----------ACCT-CGTGCTGAGTATCTGGAGGACAGCATCACTCTCCGACACAGTG--
GTGGTGCCCTACG--------------------------------------------TCT
GACTGTACCACCATCCACTTCAACTTCATGTGTAACAGCTCCTG---CATGGGGGGCAT-
--GAACC---------TCCTCACCATCATCACACTGGAAGACTCCAGTGGTAATCTGCTG
GGACGTAACAGCTTTGAGGTGCGCATTTGTGCCTGTCCTGGAAGAGACAGACGTACAGAA
GAAGAAAATTTCCACAAGAAGGGAGAGCCT-GCCCAGAGCCGCCACC-------------
-----------ACTGCCCACC-ACACC-GCTCCTCTACCCAGCCAAAGA-----------
--TGAAGAATATTTC----TGCAGATCCGTGGGCGTGAACGCTTCAAGATGTTCCTAGAG
CTAAATGAGGCCTTGGAGCTGAAGGATGCCCAGGCTGGGAAGGAGCCAGAGGGGAGCCGG
GCTCACT-----------AAGTCTAAGAAGGGACAGTCTACCTCCCGCCATAAAAAA---
CCAATGTTCAAGAGAGAGGGACCTGACTCAGAC---
>AsiaElelephant
ATGGAGGAGCCCCAGTCAGATCTCAGCACCGAGCTCCCTCTGAGTCAAGAGACGTTTTCA
TACTTATGGGAACTCCTTCCTGAGAATCCGGTTCTGTCCCCCACACTACCCCCGGCAGTG
GAGGTCATGGACG---------ATCTGCTACTCTCAGAAGACACTGCAAACTGGCTAGAA
AGCCAAGTTGAGGCTCAGGGAATGTCCACAACCCCTGCACCAGCCACCCCTACACCGGTG
GCCCCCGCACCAGCCACCTCCTGGACCCTGTCATCTTCCGTCCCTTCCCAAAAGACCTAC
CCTGGCACCTATGGTTTCCGTCTGGGCTTCCTACA---TTCTGGGACAGCCAAGTCCGTC
ACCTGCACGTACTCCCCTGACCTTAACAAGCTGTTTTGCCAGCTGGCAAAAACCTGCCCA
GTGCAGCTGTGGGTCGCCTCACCACCCCCGCCC------GGCACCCGTGTTCGCACCATG
GCCATCTACAAGAAGTCAGAGCATATGACGGAGGTCGTCAAGCGCTG---CCCCCACCAT
GAGCGCTGCTCTGACTCTAGCGATGGCCTGGCCCCTCCTCAGCACCTCATC---CGGGTG
---GAAGGAAACCTGCGTGCTGAGTATCTGGAGGACAGCATCACTCTCCGACACAGTGTG
GTGGTGCCCTACGAGCCGCCCGAGGTCGGG---------------------------TCT
GACTGTACCACCATCCACTTCAACTTCATGTGTAACAGCTCCTG---CATGGGGGGCAT-
--GAACCGGCGGCCCATCCTCACCATCATCACACTGGAAGACTCCAGTGGTAATCTGCTG
GGACGTAACAGCTTTGAGGTGCGCATTTGTGCCTGTCCTGGAAGAGACAGACGTACAGAA
GAAGAAAATTTCCACAAGAAGGGAGAGCCTTGCCCAGAGCCGCCACCCCCTGGGAGGAGC
ACTAAGCGAGCACTGCCCACCAACACCAGCTCCTCTACCCAGCCAAAGAAGAAGCCACTG
GATGAAGAATATTTCACCCTTCAGATCCGTGGGCGTGAACGCTTCAAGATGTTCCTAGAG
CTAAATGAGGCCTTGGAGCTGAAGGATGCCCAGGCTGGGAAGGAGCCAGAGGGGAGCCGG
GCTCACTCCAGCCCTTCGAAGTCTAAGAAGGGACAGTCTACCTCCCGCCATAAAAAA---
CCAATGTTCAAGAGAGAGGGACCTGACTCAGACTGA
>Hyrax TP53
ATGGAGGAGACCCAGGCAGATCTTGGCACTGAGCTCCCTCTGAGTCAAGAGACGTTTTCA
GACTTTTGGGATCTCCTTCCTCCAAATCTACATCTGTCCTCTTCAATACCCCTAGCAGGG
GAAATGGACGA------------TCTGCT---TTCAGAAGGCCCTGTAAACTGGCCAGAA
AGCCAAGCTGAGGCTGAAGAAACATCAGCAAACCCCATACCAACCATCCCTACACCAGTG
GCTCCCATACCAGCCACCTCCTGGACCCTGTCATCCTCTGTCCCTTCACAGACCACCTAC
CCTGGTGACTATGGTTTCCATCTGGGCTTCCTGCA---TTCTGGGACAGCCAAGTCTGTC
ACCTGCACGTACTCCCCTGACCTTAACAAGCTGTTTTGCCAGCTGGCAAAGACCTGCCCA
GTGCAGCTGTGGGTCACCTCATCACCCCCACCA------GGCACCTGTGTTCGCACCATG
GCCATCTACAAGAAGTCAGAGCATATGACAGAGGTTGTGAAGCGCTG---CCCCCACCAC
GAGCGCTGCTCTGACTATAACGATGGCCTGGCACCTCCTCAGCACCTTATC---CGGGTG
---GAAGGAAACCAGCGTGCAAAGTATCTGGAGGACAGCGCCACTCTTCGACATAGTGTG
GTGGTCCCCTATGAGCCGCCTGAGGTTGGC---------------------------TCT
GAATATACCACCATCCACTTCAACTTCATGTGTAACAGCTCCTG---CATGGGAGGCAT-
--GAACCGGCGGCCCATCCTCACCATCATCACACTAGAAGACTCTAGTGGTCGTCTGCTG
GGACGTAACAGCTTTGAGGTACGTATTTGTGCCTGTCCTGGAAGAGACAGACGTACAGAA
GAAGAAAATTTCCACAAGAAGGGGGAGCCTTGCCCTGAGCC---ACCCACTGGGAAGAAC
ACTAAACGAGCACTGCCCACCAACACCAGTTCCTCTTCCCAGCCAAAGAAGAAGCCCATG
GATGAAGAGTGTTTCACCCTTCAGATCCGTGGGTGGGAACGCTTCAGGATGTTCCAGGAG
TTGAATGAGGCCTTGGAGCTGAAGGATGCCCAAGCTGGGAGGGAGCCAGAAGGGAGCAGG
CCTCACTCTAGCACTCCAAAGTCTAAGAAGGGACAGTCTACCTCCCGCCATAAAAAA---
CTAATGTTCAAGAGAGAGGGGCCTGACTCAGACTGA
>ManateeTP5
ATGGAGGAGCCCCAGTCAGATCTCAGCACTGAGCTCCCTCTGAGTCAAGAGACATTTTCA
TACTTATGGGAACTCCTTCCTGAGAAGCCGGTTCTGTCCCCCTCGCTACCCCCAGCAGTG
GAGGTAGTAGAGGTAGCAGATGATCTGCTACTCACGGAAGATGCTGCAACCTGGCTAGAA
AGCCAGGTAGGGGCTCAAGAAATATCAGCAGGCCCCGCACCAGCCACCCCTACACCAGTG
GCTCTCATACCAGCCACCTCCTGGACCCTGTCATCCTCCGTCCCTTCTCAGAAGACCTAC
CCTGGCACCTATGGTTTCCGCCTGGGCTTCCTGCA---TTCTGGGACAGCCAAGTCCGTC
ACCTGCACGTATTCCCCAGACCTTAACAAGCTGTTTTGCCAGCTGGCAAAGACCTGCCCA
GTGCAGCTGTGGGTCACCTCACCACCCCCACCT------GGCACCCGTGTTCGCACCATG
GCGATCTACAAGAAGTCAGAGCATATGACAGAGGTCGTGAAGCGCTG---CCCCCACCAT
GAGCGCTGCTCTGACTATAGCGATGGCCTGGCCCCTCCTCAGCACCTCATC---CGGGTG
---GAAGGAAACCTGCGTGCTGAGTATCTGGAGGACAGCGTCACTCTTCGACATAGTGTG
GTGGTGCCCTATGAGCCGCCCGAGGTCGGC---------------------------TCT
GACTGTACCACTATCCACTTCAACTTCATGTGTAACAGCTCCTG---CATGGGAGGCAT-
--GAACCGGCGGCCCATCCTCACCATCATCACACTGGAAGACTCCAGTGGTAATCTGCTG
GGACGTAACAGCTTTGAGGTGCGCATCTGTGCCTGTCCTGGGAGAGACAGACGTACAGAG
GAAGAAAATTTCCACAAGAAGGGGGAGACTTCCCCTGAGCC---ACCCCCTGGGAGGAGC
ACTAAGCGAGCACTGCCCACCAACACCAGCTCCTGTACCCAGCCAAAGAAGAAACCACTG
GATGAAGAATATTTCACCCTTCAGATCCGTGGGCGTGAACGCTTCAAGATGTTCCTAGAG
CTGAATGAGGCCTTGGAGCTGAAGGATGCCCAGGCTGGGAAGGAGCCAGAAGGGAGCAGG
GCTCACTCCAGCCCTCCGAAGTCTAAGAAGGGACAATCTACCTCCCGCCATAAAAAA---
CTAATGTTCAAGAGAGAGGGGCCTGACTCAGACTGA
>RTGs      
------------------------------------------------------------
------------------------------------------------------------
------------------------------------------------------------
------------------------------------------------------------
------------------------------------------------------------
------------------------------------------------------------
------------------------------------------------------------
------------------------------------------------------------
------------------------------------------------------------
------------------------------------------------------------
------------------------------------------------------------
------------------------------------------------------------
------------------------------------------------------------
------------------------------------------------------------
------------------------------------------------------------
------------------------------------------------------------
------------------------------------------------------------
------------------------------------------------------------
------------------------------------------------------------
------------------------------------------------------------
------------------------------------
>AEleph-1  
AGAGAGGAGCCCCAGTAAGATCTCAGCACTGACTTCCCTCTGAGCCAAGAGACCTTTTCA
TACTTAGGGGAACTCCTTCCTGAGAAGCTGGTTCAGTCCCCCTCACTGTCCCCAGCAGTG
GAGGTAGTGGATG---------ATCTGCTACTCACAGAAGATGTTGCAGACTGGCTAGAA
AGCCAAGCTGGGGCTCAAAGAATATCAGCAGCCCCTGCACCACCCACCCCTACACCA---
------------GCCACCTGCTTGACCCTGTCATCCTCTGTCCCTTCCCAGAAGACCTAC
CC-AACACCTATGGTTTCTGTCTGGACTTCCTACA---TTCTGGGACAGCCATTTCCGTC
ACCTACATGTACTCCCCTGACCTTAACAAGCTGTTTTGCCAGCTGGCAAAGACCTGTCCG
GTGCAGCTGTGGGTGACCTCACCACCCCGGCCC------AGCATCTGTGTTCACACCACA
GCCATCTACCACAAGTCAGCATGT--GACGGAGGTGGTGCAGCACTG---CCCCCACCTT
GAGTGCCGCTCTGACTATGGCGATGGCCTGGCCCCTCCTCAGCATCTCATC---CGGGGG
--GGGAGGAAATCTGCTTGCCGAGTATTTGGAGGACACCATCACTCTTCGACACGGTGTG
G-GGTGCCCTATGAACCACCAGAGATCGGC---------------------------TCT
GACT--ACCACCATCCAATTCAACTTCGTGCGTAACAACTTCTG---CATGGGGGGCAG-
--GAATC-------CATCCTCACCATCAACACACTGGAAGACTCCAAAGATAATCTGCTG
GGACACAACAGTTTCGAGGTGCATATTTGCACCTGTCCTGGTAGAGACAGACGTACAGAG
AAAGAAAATTTCCACAAGACGTGGGAGCCTTGCCATGAACC---ACCCTCTGGGAGGATC
ACTAAGCAAGCACTGCCCACGAGCACCAGATCCTCTACCCAGCCAAAGAAGAAGCCACTG
GATGAAAAATACTTCACCCATCAGATCTGTGGGCATGAATGCTTCAAGACATTCCTAGAG
CTGAATGAAGCCTTGGAGCTGA-GGATGCCCAGCCTGGGAAGCAGCCACAGGGGAGCAGG
GCTCAATCCAGGCTTCTAAAGTCTAAGAAAGGGCCATCTACCTCCCGCCATAAAAAA---
CTAATGTTCAATAGAGATGGGCCTGACTCAGACTGA
>AEleph-2  
ATGGAGGAGCCCGAGTCAGATCTCAGTACTGAGCTCCCTCTGAGTCAAGAGACTTTTTTG
TACTTGGGGAAACTCCTTCCTGAGAAGCTGGTTCTGTCCCCCTCACTGTCCCCAGCAGCG
GAGGCAGGAGACG---------ATCTGCTACTCCCAGAAGATGCTGCAGACTGGCTAGAA
AGCCAAGCTGGGGCTCAAGAAACATCAGCAGCCCCTGCACCAGCCACCCTTATACCA---
------------GCCTCCTCCTGGACACTCTCGTCCTCTGTCCCTTCCCAGAAGACCTAC
TGCAGCAACTGTGGTTTCCGTCTTGGCTTCCTGCA---TTCTGGGACAGCCAAGTCTGTC
ACCTGCATGTACTCCCCTGACCTTAACAAGCTGTTTTGCCAGCTGGCAAAGACCTGTCCA
GTGCAGCCGTAGCTCAGCTCACCACCCCACCCC------AGCACCTGTGTTCACACCATG
GCCATCTACCAGACGTCAGCATAT--GACAGAGGTCATGCAGCACTG---CCCCCACCTT
GAGTGCTGCTCTGACTATAGCGACGGCCTGGCCGCTCCTCAGCATCTTATC---CAGGTG
---GGAGAAATCCTGTGTGCTGA-TATTTGTAGGACACCATCACTCTTTGACATAGTGTG
G-GGTACCCTATGAGCTACCTCAGGTCGGC---------------------------TCT
GACT--ACCACCATCCACTTCAACTTCATGTGTAGCAGCTCCTG---CAAGGGGGGGAG-
--GAACC-------CATCCTCACCATCATCACACTGGAAGACTCCAGTGGTAATCTGCTA
GGACACAACAGTTTCGAAGTGCATATTTGTACCTGTTCTGGGAGAGACAGACGTACAGAG
GAAGAAAATTTCCACAACAAGTGGGAGCC---------------ACCCTCTGAGAGGATC
ACTAAGTAAGCACTGCC-ACCAGCACTAGCTCCCCTACCGAGCCAAAGAAGAAGCCAGTG
GATGAAAAATATTTCACCCTTCAGATCCATGGGCATGAATGATTCAAGATATTCCTAGAG
TTGAATGAGGCACTGGAGCTGAAGGATGCCCAGGCTGGGAAGCAGCCAGAGGGGAGCAGG
GCTCAATGCAGCCTTCCAAACTCTAAGAAAGGGGAATCTACCACCCACTGTAAAAAA---
CTAATGTTCAAGAGAGAGGGGCCTGACTCAGACTGA
>AEleph-3  
ATGGAGGAGCCCGAGTCAGATCTCAGTACTGAGCTCCTTCTGAGTCAAGAGACTTTTTCG
TACTTGGGGAAACTCCTTCCTGAGAAGCTGGTTCTGTCCCCCTCACTGTCCCCAGCAGCG
GAGGCAGTAGACG---------ATCTGCTACTCCCAGAAGATGCTGCAGACTGGCTAGAA
AGCCAAGCTGGGGCTCAAGGAATATCAGCAGCCCCTGCACCAGCCACCCTTACACCA---
------------GCCACCTCCTAGACACTTTCATCCTCTGTCCCTTCCCAGAAGACCTAC
TGCAGCAACTGTGGTTTCCATCTTGGCTTCCTGCA---TTCTGGGACAGCCAAGTCTGTC
ACCTGCACGTACTCCCCTGACCTTAACAAGCTGTTCTGCCAGCTGGCAAAGACCTGTCCA
GTGCAGCCGTAGCTCAGCTCACCACCCCACTCCACCCC-AGCACCTGTGTTCACACCATG
GCCATCTACCAGATGTCAGCACAT--GACAGAGGTCGTGCAGCACTG---CCCCCATCTT
GAGTGCTACTCCGACTATAGCGATGGCCTGGCCGCTCCTCAGCATCTTATC---CAGGTG
---GGAGGAATCCTGCGTGCTGA-TATTTGTAGGACACCATTACTCTTCGACATAGTGTG
G-GGTACCCTATGAGCTACCTCAGGTCGGT---------------------------TCT
GACT--ACCACCATCCACTTCAACTTCATGTGTAGCAGCTCCTG---CATGGGGGGGGG-
--GAACC-------CATCCTCACCATCATCACACTGGAAGACTCCGATGGTAATCTGCTA
GGACACAACAGTTTCGAGGTGCATATTTGTAC-TGTTCTGGGAGAGACAGACGTACAGAG
GAAGAAAATTTCCACAACAAGTGGGAGCC---------------AGCCTCTGAGAGGATC
ACTGAGTAAGCACTGCCCACCAGCACCAGCTCCTCTACCGAGCCAAAGAAGAAGCCAGTG
GACGAAAAATATTTCACCCTTAAGATCCATGGGCATGAATGCTTCAAGATGTTCCTAGAG
TTGAACGAGGCATTGGAGCTGAAGGATGCCCAGGCTGGGAAGCAGTCAGAGGGGAGCAGG
GATCAATGCAGCCTTCCAAACTCTAGGAAAGGGGAATCTACCACCCACTGTAAAAAA---
CTAATGTTCAAGAGAGAGGGGCCTGACTCAGACTGA
>AEleph-4  
ATGGAGAAGCCCAAGTCAGATCTCAGTACTGAGCTCCCTCTGAGTCAAGAGACTTTTTCA
TACTTGGGGAAACTCCTTCCTGAGAAGCTGGTTCTGTCCCCCTCACTGTCCCCAGCAGCG
GAGGCAGTAGACG---------ATCTGCTGCTCCCAGGAGATGCTGCAGACTGCCTAGAA
AGCCAAGCTGGGGCTCAAGGAATATCAGCAGCCCCTGCACCAGCCACCCTGACACCA---
------------GCCACCTCCTGGACACTCTCATTCTCTGTCCCTTCCCAGAAGACCTAC
TGCAGTAACTGTGGTTTCCGTCTTGGCTTCCTGCA---TTCTGGGACAGCCAAGTCTGTC
ACCTGCATGTACTCCCCTGGCCTTAACAAGCTGTTTTGCCAGCTGGCAAAGACCTGTCCA
GTGCAGCCGTAGCTCAGCTCACCACCCCACCCC------AGCACCTGTGTTCACACCATG
GCCATCTACCAGACGTCAGCATAT--GACAGAGGTCGTGCAGCACTG---CCCCCACCTT
GAGTGCTGCTCCGACTATAGCGATGGCCTGGCCGCTCCTCAGCATCTTATC---CAGGTG
---GGAGGAATCCTGCGTGCTGA-TATTTGTAGGACACCATCACTCTTCGACATAGTGTG
G-GGTACCGTATGAGCTACCTCAGGTCGGT---------------------------TCT
GACT--ACCACCATCCACTTCAACTTCATGTGTAGCAGCTCCTG---CATGGCGGGGG--
--GAACC-------CATCCTCACCATCATCACACTGGAAGACTCCGATGGTAATCTGCTA
GGACACAACAGTTTTGAGGTGCATATTTGTAC-TGTTCTGGGAGAGACAGACGTACAGAG
GAAGAAAATTTCCACAACAAGTGGGAGCC---------------ACCCTCTGAGAGGATC
ACTAAGTAAGCACTGCACACCAGCACCAGCTCCTCTACCGAGCCAAAGAAGAAGCCAGTG
GATGAAAAATATTTCACCCTTAAGATCCGTGGGCATGAATGCTTCAAGATGTTCCTAGAG
TTGAATGAGGCATTGGAGCTGAAGGATGCCCAGGCTGGGAAGCAGCCAGAGGGGAGCAGG
GCTCAATGCAGCCTTCCAAACTCTAAGAAAGGGGAATCTACCACCCACTGTAAAAAA---
CTAATGTTCAAGAGAGAGGGGCCTGACTCAGACTGA
>AEleph-5  
ATGGAGGAGCCCAAGTCAGATCTCAGTACTGAGCTCCCTCTGAGTCAAGAGACTTTTTCA
TGCTTGGGGAAACTCCTTCCTGAGAAGGTGGTTCTGTCCCCCTCACTGTCCCCAGCAGCG
GAGGCAGTAGACG---------ATCTGCTACTCCCAGAAGATGCTGCAGACTGCCTAGAA
AGCCAAGCTGGGGCTCAAGGAATATCAGCAGCCCCTGCACCAGCCACCCTTACACCA---
------------GCCACCTCCTGGACACTCTCATCCTCTGTCCCTTCCCAGAAGACCTAC
TGCAGCAACTGTGGTTTCCGTCTTGGCTTCCTGCA---TTCTGGGACAGCCAAGTCTGTC
ACCTGCATGTACTCCCCTGGCCTTAACAAGCTGTTTTGCCAGCTGGCAAAGACCTGTCCA
GTGCAGCCGTAGCTCACCTCACCAGCCCACCCC------AGCACCTGTGTTCACACCATG
GCCATCTACCAGATGTCAGCATAT--GACAGAGGTCGTGCAGCACTG---CCCCCACCTT
GAGTGCTGCTCCGACTATAGCGATGGCCTGGCCGCTCCTCAGCATCTTATC---CAGGTG
---GGAGGAATCCTGCGTGCTGA-TATTTGTAGGACACCATCACTCTTCGACATAGTGTG
G-GGTATCCTATGAGCTACCTCAGGTCGGT---------------------------TCT
GACT--ACCACCATCCACTTCAACTTCATGTGTAGCAGCTCCTG---CATGGGGCGGGG-
-GGAACC-------CATCCTCACCATCATCACACTGGAAGACTCCGATGGTAATCTGCTA
GGACACAACAGTTTCGAGGTGCATATTTGTAC-TGTTCTGGGAGAGACAGACGTACAGAG
GAAGAAAATTTCCACAACAAGTGGGAGCC---------------ACCCTCTGAGAGGATC
ACTAAGTAAGCACTGCCCACCAGCACCAGCTCCTCTACCGAGCCAAAGAAGAAGCCAGTG
GATGAAAAATATTTCACCCTTAAGATCCGTGGGCATGAATGCTTCAAGATGTTCCTAGAG
TTGAATGAGGCATTGGAGCTGAAGGATGCCCAGGCTGGGAAGCAGCCAGAAGGGAGCAGG
GCCCAATGCAGCCTTCCAAACTCTAAGAAAGGGGAATCTACCACCCACTGTAAAAAA---
CTAATGTTCAAGAGAGAGGGGCCTGACTCAGACTGA
>AEleph-6  
ATGGAGGAGCCCCAGTCAGATCTCAGCACTGAGCTCCCTCTGAGTCAAGAGACCTTTTCA
TACTTGGGGAAACTCCTTCCTGAGAAGCTGGTTCTGTCCCCACCACTGTCCCCAGCAGTG
GAGGTAGCAGACG---------ATCTGCTACTCCCAGAAGATGCTGCAGACTGGCTAGAA
AGCCAAGCTGGGGCTCAAGGAATATCAGTAGCCCCTGCACCAGCCTCTCCTGAGCCA---
------------GCCACCTCCTGGACACTGTCATCCTCTGTCCCTTCTCAGAAGACCTAC
CCCAGCATCTATGGTTTCCATCTGGGCTTCTTGCA---TTCTGGGACAGCCAAGTCCATC
ACCTACATGTACTCCCCTGACCTTAACAAGCTGTTTTGACAGCTAGCAAAGACCTGTCCA
GTGCAGCCGTGGGTCACCTCACCAACCCTGCCC------AGCACCTGTGTTCACACCATG
GCCATTTACCATAAGTCAGCATAT--GACGGCGGTTGTGCAGCACTG---CCCCCACCTT
GGGCGCTGCTCTGACTATAGCGATGGCCTCGTCCCTCCTCAGCACCTCATC---CAGCGG
---GGAGAAAACCTGCGTGCTGAGTATTTGGAGGACACTATCACTCTTTGACATAGTGTG
G-GGTGCCCTATGAGCCACCAGAGGTCGGTGCCCTATGAGCCACCAGAGGTCGGT--TCT
GACT--ACCACCATCCACTTCA------TGTGTAACAGCTCCTG---CA-----------
-GCAACC-------CATCCTCACCATCATCACACTGGAAGACTCCAATGGTAATCTGCTG
GGATGCAACAGGTTCGAGGTGCATATTTGTACCTGTCCTGGGAGAGGCAGATGTATAGAG
GAAGACAATTTCCACATGAAGTGGGAGCCTTGCCCCGAGCT---ACCCTCTGGGAGGATC
ACTAAGCGAGTGCTGCCCACCAGCACCAGCTCCTCTACCAAGCCAAAGAAGCCGCCACTG
GATGAAAGATATTTCACCCTTCAGATCCGTGGACATGAATGCTACAAGATGTTC-TAGAG
CTGAATGCGGCCTTGGAGCTGAAGGATGCCGAGGCTGGGAAGCAGCCAGAGGGGAGCAGG
GCTCAATTCAGCCTTCCCAAGCCTTAGAAAGGGCAATCTACCTCCCACCATAAAAAAA--
CAAACATTCAAGAGAGAAGGGCCTGACTCAGACTAA
>AEleph-7  
ACGGAGCAGCCCCAGTCGGATCTCAGCACTGAGCTCCCTCTGAGTCAAGAGACGTTTTCA
TACTTGGGGAAACTCATTCCTGAGAAGCTGGTTTTGTCCCCCTCGTTACGCCCAGCAGTA
GAGGTTGTAGACG---------ATCTGCTACTCCCAGAAGATGCTGCACACTGGCTAGAA
TGCCATGTTGGGGTTCAAAGAATATCAGCAGCCTCTGCACCAGCCACCCCCACACAA---
------------GCCACCTCCTGGACTCTGTCATCCTCTGTCCCTTCTCAGAAGACCTAC
CCCAGCACCTATGGTTTCTGTCTGGGCTTCTTGCA---TTCTGGGACAGTCAAGTCCGTC
ACCTACACGTACTCCCCTGAACATAACATGGTGTTTTGCCAGCAGGCAAAGACCTGTCCA
GTGCAGCCGTGGGTCACCTCACCACCCCTGCCC------AGCACCTGTGTTCACACCATG
GCCATCTACCAGACGTCAGCATAT--GATGGAGGTTGTGAAGCAATG---CCCCCACCTT
GAGTGCCGCTCTGACTATAGCGATTGCCTCGCCCCTCCTCAGCATCTCATC---TAGGTG
---GGGGGAAACCCGCATGCTGAGTATTTGGAGGACACCATCACTCTATGACATAGTGTG
G-GGTGCCCTATGAGCCACCAGAGGTCGGT---------------------------TCT
GACT--ACCACTATCCACTTCAACTTCATGTGTAACAGCTCCTG---CACTGGGGGCAC-
--GAACC-------CATCCTCACCATCATCACACTGGAAGACTCCAATGGTAATCTGCTG
GCACACAACAGTTTCGAGGTGCGTATTTGTACCTGTCCTGGGAAAGACAGATGTACAGAG
GAAGACGATTTCCACAGGAAATGGGAGCCTTGACCTGACCC---ATCCTCTGAGAGGATC
ACTAAGTGAGCACTGCCCACCAGCACCAGCTCAACTACTAAGCCAAAGAAGCCGCCACTG
GATGAAAAATATTTCACCCTTCAGATCCGTGGGCATGAATGCTTCAAGATGTTCCTAGAG
CTGAATGAGGCCTTGGAGCT-AAGGATGCCCAGGCTGGGAAGCAGCCAGAGGGGAAAAGG
GCTCAATCCAGCCTTCCCAAGTCTAAGAAAAGGCAATTTACCTCCCGCCACAGAAGA---
CTAATGTTCAAGAGAGAGCAGCCTGACTTAGACTGA
>AEleph-8  
ATGGAGGAGCCTCAGTCAGATCTCAGCACTGAGCTCCCTCTGAGTCAAGAGACGTTTTCA
TACTTGGGGAAACTCCTTCCTGAGAAGCTGGTTCTGTCCCCCTCACTGTCCCCAGAAGCG
GAGGCAGTAGACA---------ATCTGCTACTCCCAGAAGATGCTGCAGACTGGCTAGAA
AGCCAAGCTGGGGCTCAAGGAATATCAGAAGCCCCTACACTA------------------
------------GCCACCTCCTGGATGCTGTCATCCTCTGTCCCTTCTCAGAAGACCTGC
CC-AGCACCTATCGTTTCTGTCTGGGCTTCTTGCA---TTCTGGGACAGCCAAGTCCGTC
ACCTACACATACTCCCCTGAACTTAACATGCTGTTTTGCCAGCTGGCAAAGGCCTGCCCA
GTGCAGCTGTGGGTCACCTCAACACCCCCGCCC------AGCACCTGTGTTCACACCATG
GCCATCTACCAGACGTCAGCATAT--GATGGAGGTCATGAAGCACTG---CCGCCACCTT
GAGTGCCGCTCTGACTATAGCAATTGCTTGGACCCTCCTCAGCACCTCATC---CAG-TG
---GGAGGAAACCTGCATGCTGAGTATTTGGAGGACACCATCACTCTATGACATAGTGTG
G-GGTGCCCTAGTAGCCACCAGAGGTCGGT---------------------------TCT
GACT--ACCACCATCCACTTCAACTTCATGTGTAACAGCTCCTG---CATGGGGGGCAG-
--GAACC-------TATCCTCACCATCATCACACTGGAAGACTCCAACGGTAATCCGCTG
GGACACAACAGTTTCGAGGTGCATATTTGTACCTGTCCTGGGAGACACAGATGTACAGAG
GAAGACAGTTTCCACAAGAAGTGGGAGCCTTGCCCTGAGCC---AGCCTCTGGGAGGATC
ACTAAGCGAACACTGCCCACCAGCACCAGCTCCTCTACCAAGCCAAAGAAGAAGCCACTG
GATAAAAAATACTTCACCCTTCAGATCCATGGGCATGAATGATTCAAGATGTTCCTAAAG
CTCAACGAGGCCTTGGAGCTGAAGGATGCCCAGGCTGGGAGGCAGCCAGAGGGGAGCAGG
GCTCAACCCAGCCTTCCCAAGTCTAAGAAAAGGCAATCTACCTCCTGCCATAAAAAAAA-
CTAATGTTCTAGAGAGAGCAGCCTGACTCAGACTGA
>AEleph-9  
GTGGAGGAGCCTCAGTCAGATCTGAGCATTGAGCTCCCTCTGAGTCAAGAGACATTTTCA
TACTTGGGGAAACTCCTTTCTGAGAAGCTGGTTCTATCCCCCTCACTGTCCCCAGCAGCG
GAGGCAGTAGTCA---------ATCTGCTACTCCCAGAAGATGCTGCAGACTGGCTAGAA
AGCCAAGGTGGGGCTCAAGGAATATCAGAAGCACCTACACTA------------------
------------GCCACCTCCTGGACGCTGTCATCCTCTGTTCCTTCTCAGAAGACCTAC
CC-AGCACCTATCATTTCTGTCTGGGCTTCTTGCA---TTCTGGGACAGCCAAGTCCGTC
ACCTACACGTACTCCCCTGAACTTAACATGCTGTTTTGCCAGCTGGCAAAGGCCTGTCCA
GTGCAGCCGTGGGTCACCTCAACACCCCCGCCC------AGCACCTGTGTTCACACCATG
GCCATCTACCAGACGTCAGCATAT--GATGGAGGTCGTGAAGCACTG---CCCCCACCTT
GAGTGCCGCTCTGACTATAGCGATTGCTTGGACCCTCCTCAGCACCTCATG---CAG-TG
---GGAGGAAACCTGCATGCTGAGTATTTGGAGGACACCATCACTCTATGACATAGTGTG
G-GGTGCCCTAGGAGCCACCAGAGGTCGGT---------------------------TCT
GACT--ACCACCATCCACTTCAACTTCATGTGTAACAGCTCCTG---CATGGGGCGCAT-
--GAACC-------CATTCTCACCATTATGACAATGGAAGACTCCAATGGTAATCCGCTG
GGACACAACAGTTTCGAGGTGCATATTTGTACCTGTCCTGGGAGACACAGATGTACAGAG
GAAGACAATTTCCACAACAAGTGGGAGCCTTGCCCTGAGCC---ACCCTCTGGGAGGATC
ACTACGCAAACACTGCCCACCAGCACCAGCTCCTCTACGAAGCCAAAGAAGAAGCCACTG
GATGAAAAATACTTCACCCTTCAGATCCATGGGCATGAATGCTTCAAGATGTTCCTAAAG
CTCAACGAGGCCTTGGAGCTGAAGGATGCCCAGGCTGGGAAGCAGCCAGAGGGGAACAGG
GCTCAATCCAGCCTTCCCAAGTCTAAGAAAAGGCAATCTACCTCCCACCATAAAAAA---
CTAACGTTCAAGAGAGAGCAGCCTGACTCAGACTGA
>AEleph-10 
ATGGAGGAGCCTCAGTCAGATCTCAGCACTGAGCTCCCTCTGAGTCAAGAGACGTTTTCA
TACTTGGGGAAACTCCTTCCTGAGAAGCTGGTTCTGTTCCCCTCACTGTCCCCAGCAGCA
GAGGCAATAGACG---------ATCTGCTACTCCCAGAAGATGCTGCAGACTGGCTAGAA
AGCCAAGCTGGGGCTCAAGGAATATCAGAAGCCTCTACACTA------------------
------------GCCACCTCCTGGACGCTGTCATCCTCTGTCCCTTCTCAGAAGACCTAC
CC-AGCACCTATCGTTTCTGTCTGGGCTTCTTGCA---TTCTGGGACAGCCAAGTTCGTC
ACCTACACGTACTCCCCTGAACTTAACATGCTGTTTTGCCAGCTGGCAAAGGCCTGTCCA
GTGCAGCTGTGGGTCACCTCAACACCCCCGCCC------AGCACCTGTGTTCACACCATG
GCCATCTACCAGACGTCAGCATAT--GATGGAGGTCGTGAAGCATTG--CCCCCCACCTT
GAGTGCCGCTCTAACTATAGCGATTGCTTGGACCCTACTCAGCACCTCATG---CAG-TG
---GGAGGAAACCTGCATGCTGAGTATTTGGAGGACACCATCACTCTATGACATAGTGTG
G-GGTGCCCTATGAGCCACCAGAGGTCGGT---------------------------TCT
GACT--ACCACCATCCACTTCAACTTCATGTGTAACAGCTCCTG---CATGGGGCGCAT-
--GAACC-------CATTCTCACCATTATGACAATGGAAGACTCCAATGGTAATCCGCTG
GGACACAACAGTTTCGAGGTGCATATTTGTACCTGTCCTGGGAGACACAGATGTACAGAG
GAAGACAATTTCCACAACAAGTGGGAGCCTTGCCCTGAGCC---ACCCTCTGGGAGGATC
ACTACGCAAACACTGCCCACCAGCACCAGCTCCTCTACGAAGCCAAAGAAGAAGCCACTG
GATGAAAAATACTTCACCCTTCAGATCCATGGGCATGAATGTTTCAAGATGTTCCTAAAG
CTCAATGAGGCCTTGGAGCTGAAGGATGCCCAGGCCGGGAAACAGCCAGAGGGGAGCAGG
GCTCAATCTAGCCTTCCCAAGTCTAAGAAAAGGCAATCTACCTCCCGCCATAAAAAA---
CTAATGTTCAAGAGAGAGCAGCCTGACTCAGACTGA
>AEleph-11 
ATGGAGGAGCCTCAGTCAGATCTCAGCACTGAGCTCCCTCTGAGTCAAGGGACGTTTTCA
TACTTGGGGAAACTCCTTCCTGAGAAGCTGGTTCTGTCCCCCTCATTGTCCCCAGCAGCG
GAGGCAGTAGATG---------ATCTGCTACTCTCAGAAGATGCTGCAGACTGGCTAGAA
AGCCAAGCTGGGGCTCAAGGAATATCAGAAGCGCCTACACTA------------------
------------GCCACCTCCTGGACGCTGTCATCCTCTGTTCCTTCTCAGAAGACCTAC
CC-AGCACCTATCATTTCTGTCTGGGCTTCTTGCA---TTCTGGGACAGCCAAGTCCGTC
ACCTACACGTACTCCCCTGAACTTAACATGCTGTTTTGCCAGCTGGCAAAGGCCTGTCCA
GTGCAGCCGTGGGTCACCTCAAAACCCCCGTCC------AGCACCTGTGTTCACACCATG
GCCATCTACTAGACGTCAGCATAT--GATGGAGGTCGTGAAGCACTG---CCCCCACCTT
GAGTGCCGCTGTGACTATAGCGATTGCTTGGACCCTCCTCAGCACCTCATG---CAG-TG
---GGAGGAAACCTGCATGCTGAGTATTTGGAGGACACTATCACTCTATGACATAGTGTG
G-GGTGCCCTATGAGCCACCAGAGGTCAGT---------------------------TCT
GACT--ACCACCATCCACTTCA------TGTGTAACAGCTCCTG---CATGGGGGGCAG-
--GAACC-------CATCCTCACCATCATCACACTGGAAGACTCCAATGGTAATCCGCTG
GGACACAACAGTTTCGAGGTGCATATTTGTACCTGTCCTGGGAGACGCAGATGTACAGAG
GAAGACAATTTCCACAAGAAGTGGGAGCCTTGCCCTGAGCC---ACCCTCTGGGAGGATC
ACTAAGCAAACACTGCCCACCAGCACCAGCTCCTCTACCAAGCCAAAGAAGAAGCCACTG
GATGAAAAATACTTCACCCTTCAGATCCATGGGCATGAATGTTTCAAGATGTTCCTAAAG
CTCAACGAGACCTTGGAGCTGAAGGATGCCCAGGCTGGGAAGCAACCAGAGGGGAGCAGG
GCTCAATGCAGCCTTCCCAAGTCTAAGAAAAGGCAATCTATCTCCCGCCATAAAAAAA--
-TAATGTTCAAGAGAGAGCAGCCTGACTCAGACTGA
>AEleph-12 
ATGGAGGAGCCTCAGTCAGATCTCAGCACTGAGCTCCCTCTGAGTCAAGAGACATTTTCA
TACTTGGGGAAACTCCTTCCTGAGAAGCTGGTTCTGTCCCCCTCACTGTCCCCAGCAGCG
GAGGCAGTAGATG---------ATCTGCTACTCCCAGAAGATGCTGCAGACTGGCTAGAA
AGCCAAGCTGGGGCTCAAGGAATATCAGAAGCCCCTACACTA------------------
------------GCCACCTCCTGGACGCTGTCATCCTCTGTCCCTTCTCAGAAGACCTAC
CC-AGCACCTATCGTTTCTGTCTGGGCTTCTTGCA---TTCTGGGACAGCCAAGTCTGTC
ACCTACACGTACTCCCCTGAACTTAACATGCTGTTTTGCCGGCTGGCAAAGGCCTGTCCA
GTGCAGCTGTGGGTCACCTCAACAACCCCGCCC------AGCACCTGTGTTCACACCATG
GCCATCTACCAGACGTCAGCATAT--GATGGAGGTCGTGAAGCACTG---CCCCCACCTT
GAGTGCCGCTGTGACTATAGCGATTGCTTGGACCCTCCTCAGCACCTCATC---CAG-TA
---GGAGGAAACCTGCATGCTGAGTATTTGGAGGACACCATCACTCTATGACATAGTGTG
G-GGTGCCCTAGGAGCCACCAGAGGTCGGT---------------------------TCT
GACT--ACCACCATCCACTTCAACTTCATGTGTAACAGCTCCTG---CATGGGGGGCAT-
--GAACC-------CATCCTCACCATCATCACTCTGGAATACTCCAATGGTAATCCGCTG
GGACACAACAGTTTCGAGGTGCATATTTGTACCTGTCCTGGGAGACACAGATGTACAGAG
GAAGACAATTTCCAGAAGAAGTGGGAGCCTTGCCCTGAGCC---ACCCTCTGGGAGGATC
ACTAAGCAAACACTGCCCACCAGCACCAGCTCCTCTATCAAGCCAAAGAAGAAGCCACTG
GATGAAAAATACTTCACCCTTCAGATCCATGGCCATGAATGTTTCAAGATGTTCCTAAAG
CTCAACGAGGCCTTGGAGCTGAAGGATGCCCAGGCTGGGAAGCAACCAGGGGGGAGCAGG
GCTCAATCCAGCCTTCCCAAGTCTAAGAAAAGGCAATCTATCTCCCACCATAAAAAA---
CTAATGTTCAAGAAAGAGCAGCCTGACTCAGACTGA
>AEleph-13 
GTGGAGGAGCCTCAGTCAGATCTCAGCACTGAGCTCCCTCTGAGTCAAGGGACGTTTTCA
TACTTGGGGAAACTCCTTCCTGAGAAGCTGGTTCTGTCCCTCTCACTGTCCCCAGCAGCA
GAGGCAGTAGACG---------ATCTGCTACTCCCAGAAGATGCTGCAGACTGGCTAGAA
AGCCAAGCTGGGGCTCAAGGAATATCAGAAGCCCCTACACTA------------------
------------GCCACCTCCTGGACGCTGTCATCCTCTGTCCCTTCTCAGAAGACCTAC
CC-AGCACCTATCGTTTCTGTCTGGGCTTCTTGCA---TTCTGGGACAGCCAAGTCTGTC
ACCTACACGTACTCCCCTGAACTTAACATGCTGTTTTGCCGGCTGGCAAAGGCCTGTCCA
GTGCAGCTGTGGGTCACCTCAACACCCCCGCCC------AGCACCTGTGTTCACACCATG
GCCATCTACCAGACGTCAGCATAT--GATGGAGGTCGTGAAGCACTG---CCCCCACCTT
GAGTGCCGCTGTGACTATAGCGATTGCTTGGACCCTCCTCAGCACCTCATC---CAG-TA
---GGAGGAAACCTGCATGCTGAGTATTTGGAGGACACCATCACTCTATGACATAGTGTG
G-GGTGCCCTAGGAGCCACCAGAGGTCGGT---------------------------TCT
GACT--ACCACCATCCACTTCAACTTCATGTGTAACAGCTCCTG---CATGGGGGGCAG-
--GAACC-------CATCCTCACCATCATCACTCTGGAATACTCCAATGGTAATCCGCTG
GGACACAACAGTTTCGAGGTGCATATTTGTACCTGTCCTGGGAGACACAGATGTACAGAG
GAAGACAATTTCCAGAAGAAGTGGGAGCCTTGCCCTGAGCC---ACCCTCTGGGAGGATC
ACTAAGCAAACACTGCCCACCAGCACCAGCTCCTCTATCAAGCCAAAGAAGAAGCCACTG
GATGAAAAATACTTCACCCTTCAGATCCATGGGCATGAATGTTTCAAGATGTTCCTAAAG
CTCAACGAGGCCTTGGAGCTGAAGGATGCCCAGGCTGGGAAGCAACCAGGGGGGAGCAGG
GCTCAATCCAGCCTTCCCAAGTCTAAGAAAAGGCAATCTATCTCCCACCATAAAAAAA--
-TAATGTTCAAGAGAGAGCAGCCTGACTCAGACTGA
>AEleph-14 
ATGGAGGAGCCTCAGTCAGATCTCAGCACTGAGCTCCCTCTGAGTCAAGGGACGTTTTCA
TACTTGGGGAAACTCCTTCCTGAGAAGCTGGTTCTGTTCCCCTCACTGTCCCCAGCAGCA
GAGGCAATAGACG---------ATCTGCTACTCCCAGAAGATGCTGCAGACTGGCTAGAA
AGCCAAGCTGGGGCTCAAGGACTATCAGAAGCCTCTACACTA------------------
------------GCCACCTCCTGGACGCTGTCATCCTCTGTCCCTTCTCAGAAGACCTAC
CC-AGCACCTATCGTTTCTGTCTGGGCTTCTTGCA---TTCTGGGACAGCCAAGTTCGTC
ACCTACACGTACTCCCCTGAACTTAACATGCTGTTTTGCCAGCTGGCAAAGGCCTGTCCA
GTGCAGCTGTGGGTCACCTCAACACCCCTGCCC------AGCACCTGTGTTCACACCATG
GCCATCTACCAGACGTCAGCATAT--GATGGAGGTCGTGAAGCACTG---CCCCCACCTT
GAGTGCCGCTCTGACTATAGCGATTGCTTGGACCCTCCTCAGCACCTCATC---CAG-TG
---GGAGGAAACCTGCATGCTGAGTATTTGGAGGACACCATCACTCTATGACATAGTGTG
G-GGTGCCCTAGGAGCCACCAGAGGTCGGT---------------------------TCT
GACT--ACCACCATCCACTTCAACTTCATGTGTAACAGCTCCTG---CATGGGGGGCAG-
--GAAGC-------CATCCTCACCATCATCACACTGGAAAACTCCAATGGTAATCCGCTG
AGACACAACAGTTTCGAGGTGCATATTTGTACTTGTCCTGGGAGACACAGATATACAGAG
GAAGACAATTTCCATAAGAAGTGGGAGCCTTGCCCTGAGCC---AGGCTCGGGGAGGATC
ACTAAGCGAACACTGCCCACCAGCACCAGCTCCTCTACCAAGCCAAAGAAGAAGCCACTG
GATGAAAAATACTTCACTCTTCAGATCCATGGCCATGAATGCTTCAAGATGTTCCTAAAG
CTCAACGAGGCCTTGGAGCTCAAGGATGCCCAGACTGGGAAGCAGCCAGAGGGGAACAGG
GCTCAATCCAGCCTTCCCAAGTCTAAGAAAAGGCAATCTACCTCCCGCCATAAAAAA---
CTTATGTTCAAGAGAGAGCAGCCTGACTCAGACTGA
>AEleph-15 
ATGGAGGAGGCTCAGTCAGATCTCAGCACTGAGCTCCCTCTGAGTCAAGAGACGTTTTCA
TACTTGGGGAAACTCCTTCCTGAGAAGCTGGTTCTGTTCCCCTCACTGTCCCCAGCAGCA
GAGGCAGTAGACG---------ATCTGCTACTCCCAGAAGATGCTGCAGACTGGCTAGAA
AGCCAAGCTGGGGCTCAAGGAATATCAGAAGCCCCTACGCTA------------------
------------GCCACCTCCTGGACGCTGTCATCCTCTGTCCCTTCTCAGAAGACCTAC
CC-AGCACCTATCACTTCTGTCTGGGCTTCTTGCA---TTCTGGGACAGCCAAGTCTGTC
ACCTACACGTACTCCCCTGAACTTAACGTGCTGTTTTGCCAGCTGGCAAAGGCCTGTCCA
GTGCAGCTGTGGGTCACCTCAACACCCCCGCCC------AGCACCTGTGTTCACACCATG
GCCATCTACCAGATGTCAGCATAT--GATGGAGGTCGTGCAGCACTG---TCCCCACCTT
GAGTGCCGCTCTGACTATAGCGATTGCTTAGACCCTCCTCAGCACCTTATC---CAG-TG
---GGAGGAAACCTGCATGCTGAGTATTTGGAGGACACCATCACTCTATGACATAGTGTG
G-GGTGCCCTAGGAGCCACCAGAGGTCGGT---------------------------TCT
GACT--ACCACCATCCACTTCAACTTCATGTGTAACAGCTCCTG---CATGGGGGGCAG-
--GAACC-------CATCCTCACCATCATCACACTGGAAGACTCCAATGGTAATCCGCTG
GGACACAACAGTTTCGAGGTGCATATTTGTACTTGTCCTGGGAGACACAGATGTACAGAG
GAAGACAATTTCCATAAGAAGTGGGAGCCTTGCCCTGAGCC---AGGCTCGGGGAGGATC
ACTAAGGAA-CACTGCCCACCAGCACCAGCTCCTCTACCAAGCCAAAGAAGAAGCCACTG
GATGAAAAATACTTCACTCTTCAGATCCATGGCCATGAATGCTTCAAGATGTTCCTAAAG
CTCAACGAGGCCTTGGAGCTCAAGGATGCCCAGGCTGGGAAGCAGCCAGAGGGGAACAGG
GCTCAATCCAGCCTTCCCAAGTCTAAGAAAAGGCAATCTACCTCCCGCCATAAAAAA---
CTTATGTTCAAGAGAGAGCAGCCTGACTCAGACTGA
>AEleph-16 
GTGGAGGAGCCTCAGTCAGATCTCAGCACTGAGCTCCCTCTGAGTCAAGGGATGTTTTCA
TACTTGGGGAAACTCCTTCCTGAGAAGCTGGTTCTGTCCCTCTCACTGTCCCCAGCAGCA
GAGGCAGTAGACG---------ATCTGCTACTCCCAGAAGATGCTGCAGACTGGCTAGAA
AGCCAAGCTGGGGCTCAAGGAATATCAGAAGCCCCTACGCTA------------------
------------GCCACCTCCTGGACGCTGTCATCCTCTGTCCCTTCTCAGAAGACCTAC
CC-AGCACCTATCACTTCTGTCTGGGCTTCTTGCA---TTCTGGGACAGCCAAGTCTGTC
ACCTACACGTACTCCCCTGAACTTAACGTGCTGTTTTGCCAGCTGGCAAAGGCCTGTCCA
GTGCAGCTGTGGGTCACCTCAACATCCCTGCCC------AGCACCTGTGTTCACACCATG
GCCATCTACCAGACGTCAGCATAT--GATGGAGGTCGTGAAGCACTG---CCCCCACCTT
GAGTGCCGCTCTGACTATAGCGATTGCTTAGACCCTCCTCAGCACCTTATC---CAG-TG
---GGAGGAAACCTGCATGCTGAGTATTTGGAGGACACCATCACTCTATGACATAGCGTG
G-GGTGCCCTATGAGCCACCAGAGGTCGGT---------------------------TCT
GACT--ACCACCATCCACTTCAACTTCATGTGTAACAGCTCCTG---CATGGGGGGCAG-
--GAACC-------CATCCTCACCATCATCACACTGGAAGACTCCAATGGTAATCCGCTG
GGACACAACAGTTTCGAGGTGCATATTTGTACTTGTCCTGGGAGACACAGATGTACAGAG
GAAGACAATTTCCATAAGAAGTGGGAGCCTTGCCCTGAGCC---AGGCTCGGGGAGGATC
ACTAAGGAA-CACTGCCCACCAGCACCAGCTCCTCTACCAAGCCAAAGAAGAAGCCACTG
GATGAAAAATACTTCACTCTTCAGATCCATGGCCATGAATGCTTCAAGATGTTCCTAAAG
CTCAATGAGGCCTTGGAGCTCAAGGATGCCCAGGCTGGGAAGCAGCCAGAGGGGAACAGG
GCTCAATCCAGCCTTCCCAAGTCTAAGAAAAGGCAATCTACCTCCCGCCATAAAAAA---
CTTATGTTCAAGAGAGAGCAGCCTGACTCAGACTGA
>AEleph-17 
ATGGAAGAGCCTCAGTCAGATCTCAGCACTGAGCTCCCTCTGAGTCAAGGGACGTTTTCA
TACTTGGGGAAACTCCTTCCTGAGAAGCTGGTTCTGTCCCTCTCACTGTCCCCAGCAGCA
GAGGCAATAGACG---------ATCTACTACTCCCAGAAGATGCTGCAGACTGGCTAGAA
AGCCAAGCTGGGGCTCAAGGAGTATCAGAAGCCCCTACACTA------------------
------------GCCACCTCCTGGACGTTGTCATCCTCTGTCCCTTCTCAGAAGACCTAC
CC-AGCACCTATCGTTTCTGTCTGGGCTTCTTGCA---TTCTGGGACAGCCAAGTCTGTC
ACCTACACGTACTCCC-TGAACTTAACATGCTGTTTTGCCAGCTGGCAAAGGCCTGTCCA
GTGCAGCTGTGGGTCACCTCAACACCCCCGCCA------AGCACCTGTGTTCACACCATG
GCCATCTACCAGACGTCAGCATAT--GATGGAGGTCGTGAAGCACTG---CCCCCACCTT
GAGTGCCGCTCTGACTATAGCGATTGCTTGGACCCTCCTCAGCACCTCATC---CAG-TG
---GGAGGAAACCTGCATGCTGAGTATTTGGAGGACACCATCACTCTATGACATAGCGTG
G-GGTGCCCTATGAGCCACCAGAGGTCGGT---------------------------TCT
GACT--ACCACCATCCACTTCAACCTCATGTGTAACAGCTCCTG---CATGGGGGGCAG-
--GAAGC-------CATCCTCACCATCATCACACTGGAAGACTCCAATGGTAATCCGCTG
GGACACAACAGTTTCGAGGTGCATATTTGTACTTGTCCTGGGAGACACAGATGTACAGAG
GAAGACAATTTCCATAAGAAGTGGGAGCCTTGCCCTGAGCC---AGGCTCGGGGAGGATC
ACTAAGCGAACACTGCCCACCAGCACCAGCTCCTCTATCAAGCCAAAGAAGAAGCCACTG
GATGAAAAATACTTCACTCTTCAGATCCATGGCCATGAATGCTTCAAGATGTTCCTAAAG
CTCAACGAGGCCTTGGAGCTGAAGGATGCCCAGGCTGGGAAGCAGCCAGAGGGGAGCAGG
GCTCAATCCAGCCTTCCCAAGTCTAAGAAAAGGCAATCTACCTCCCGCCATAAAAAA---
CTTATGTTCAAGAGAGAGCAGCCTGACTCAGACTGA
>AEleph-18 
ATGGAGGAGCCTCAGTCAGATCTCAGCACTGAGCTCCCTCTGAGTCAAGGGACGTTTTCA
TACTTGGGGAAACTCCTTCCTGAGAAGCTGGTTCTGTCCCTCTCACTGTCCCCAGCAGCA
GAGGCAGTAGACG---------ATCTGTTACTCCCAGAAGATGCTGCAGACTGGCTAGAA
AGCCAAGCTGGGGCTCAAGGAGTATCAGAAGCCCCTACACTA------------------
------------GCCACCTCCTGGACGTTGTCATCCTCTGTCCCTTCTCAGAAGACCTAC
CC-AGCACCTATCGTTTCTGTCTGGGCTTCTTGCA---TTCTGGGACAGCCAAGTCTGTC
ACCTACACGTACTCCC-TGAACTTAACATGCTGTTTTGCCGGCTGGCAAAGGCCTGTCCA
GTGCAGCTGTGGGTCACCTCAACACCCCCGCCC------AGCACCTGTGTTCACACCATG
GCCATCTACCAGACGTCAGCATAT--GATGGAGGTCGTGAAGCACTG---CCCCCACCTT
GAGTGCCGCTGTGACTATAGCGATTGCTTGGACCCTCCTCAGCACCTCATG---CAG-TG
---GGAGGAAACCTGCATGCTGAGTATTTGGAGGACACCATCACTCTATGACATAGTGTG
G-GGTGCCCTAGGAGCCACCAGAGGTCGGT---------------------------TCT
GACT--ACCACCATCCACTTCAACTTCATGTGTAACAGCTCCTG---CATGGGGAGCAT-
--GAACC-------CATCCTCACCATCATCACACTGGAAGACTCCAATGGTAATCTGCTG
GGACACAACACTTTTGAGGTGCATATTTGTACCTGTCCCGGGAGACACAGATGTACAGAG
GAAGACAATTTCCACAACAAGTGGGAGCCTTGCCCTGAGCC---ACCCTCTGGGAGGATC
ACTAAGCAAACACTGCCCACCAGCACCAGCTCCTCTACCAAGCCAAAGAAGAAGCCACTG
GATGAAAAATACTTCACTCTTCAGATCCATGGCCATGAATGCTTCAAGATGTTCCTAAAG
CTCAACGAGGCCTTGGAGTTGAAGGATGCCCAGGCTGGGAAGCAGCCAGAGGGGAACAGG
GCTCAATCCAGCCTTCCCAAGTCTAAGAAAAGGCAATCTACCTCCCACCATAAAAAA---
CTAACGTTCAAGAGAGAGCAGCCTGACTCAGACTGA
>AEleph-19 
ATGGAGGAGCCTCAGTCAGATCTCAGCACTGAGCTCCCTTTGAGTCAAGGGACGTTTTCA
TACTTGGGGAAACTCCTTCCTGAGAAGCTGGTTCTGTCCCTCTCACTGTCCCCAGCAGCA
GAGGCAGTAGACG---------ATCTGTTACTCCCAGAAGATGCTGCAGACTGGCTAGAA
AGCCAAGCTGGGGCTCAAGGAGTATCAGAAGCCCCTACACTA------------------
------------GCCACCTCCTGGACGTTGTCATCCTCTGTCCCTTCTCAGAAGACCTAC
CC-AGCACCTATCGTTTCTGTCTGGGCTTCTTGCA---TTCTGGGACAGCCAAGTCCGTC
ACCTACACGTACTCCCCTGAACTTAACATGCTGTTTTGCCAGCTGGCAAAGGCCTGTCCA
GTGCAGCCGTGGGTCACCTCAACAACCCCGCCC------AGCACCTGTGTTCACACCATG
GCCATCTACCAGACGTCAGCATAT--GATGGAGGTCACGAAGCACTG---CCGCCACCTT
GAGTGCCGCTGTGACTATAGCGATTGCTTGGACCCTCCTCAGCACCTCATG---CAG-TG
---GGAGGAAACCTGCATGCTGAGTATTTGGAGGACACCATCACTCTATGACATAGTGTG
G-GGTGCCCTAGGAGCCACCAGAGGTCGGT---------------------------TCT
GACT--ACCACCATCCACTTCAACTTCATGTGTAACAGCTCCTG---CATGGGGGGCAG-
--GAACC-------CATCCTCACCATCATCACACTGGAAGACTCCAATGGTAATCCGCTG
GGACACAACAGTTTCGAGGTGCATATTTGTACTTGTCCTGGGAGACACAGATGTACAGAG
GAAGACAATTTCCATAAGAAGTGGGAGCCTTGCCCTGAGCC---AGGCTCGGGGAGGTTC
ACTAAGCGAACACTGCCCACCAGCACCAGCTCCTCTACCAAGCCAAAGAAGAAGCCACTG
GATGAAAAATACTTCACTCTTCAGATCCATGGCCATGAATGTTTCAAGATGTTCCTAAAG
CTCAACGAGGCCTTGGAGCTGAAGGATGCCCAGGCTGGGAAGCAGCCAGAGGGGAGCAGG
GCTCAATCCAGACTTCCCAAGTCTAAGAAAAGGCAATCTACCTCCCGCCATAAAAAA---
CTAATGTTCAAGAGAGAGCAGCCTGACTCAGACTGA
>Asia1426  
ATGGAGGAGCCCGAGTCAGATCTCAGTACTGAGCTCCCTCTGAGTCAAGAGACTTTTTTG
TACTTGGGGAAACTCCTTCCTGAGAAGCTGGTTCTGTCCCCCTCACTGTCCCCAGCAGCG
GAGGCAGGAGACG---------ATCTGCTACTCCCAGAAGATGCTGCAGACTGGCTAGAA
AGCCAAGCTGGGGCTCAAGAAACATCAGCAGCCCCTGCACCAGCCACCCTTATACCA---
------------GCCTCCTCCTGGACACTCTCGTCCTCTGTCCCTTCCCAGAAGACCTAC
TGCAGCAACTGTGGTTTCCGTCTTGGCTTCCTGCA---TTCTGGGACAGCCAAGTCTGTC
ACCTGCATGTACTCCCCTGACCTTAACAAGCTGTTTTGCCAGCTGGCAAAGACCTGTCCA
GTGCAGCCGTAGCTCAGCTCACCACCCCACCCCACCCC-AGCACCTGTGTTCACACCATG
GCCATCTACCAGACGTCAGCATAT--GACAGAGGTCATGCAGCACTG---CCCCCACCTT
GAGTGCTGCTCTGACTATAGCGACGGCCTGGCCGCTCCTCAGCATCTTATC---CAGGTG
---GGAGAAATCCTGTGTGCTGA-TATTTGTAGGACACCATCACTCTTCGACATAGTGTG
G-GGTACCCTATGAGCTACCTCAGGTCGGC---------------------------TCT
GACT--ACCACCATCCACTTCAACTTCATGTGTAGCAGCTCCTG---CAAGGNGGGGAGG
---AACC-------CATCCTCACCATCATCACACTGGAAGACTCCAGTGGTAATCTGCTA
GGACACAACAGTTTCGAGGTGCATATTTGTACCTGTTCTGGGAGAGACAGACGTACAGAG
GAAGAAAATTTCCACAACAAGTGGGAGCC---------------ACCCTCTGAGAGGATC
ACTAAGTAAGCACTGCCCACCAGCACCAGCTCCCCTACCGAGCCAAAGAAGAAGNCAGTG
GATGAAAAATATTTCACCCTTCAGATCCATGGGCATGAATGATTCAAGATATTCCTAGAG
TTGAATGAGGCACTGGAGCTGAAGGATGCCCAGGCTGGGAAGCAGCCAGAGGGGAGCAGG
GCTCAATGCAGCCTTCCAAACTCTAAGAAAGGGGAATCTACCACCCACTGTAAAAAA---
CNAATGTTCAAGAGAGAGGGGCCTGACTCAGACTGA
>Asia731   
ATGGAGGAGCCCCAGTCAGATCTCAGCACTGAGCTCCCTCTGAGTCAAGAGACCTTTTCA
TACTTGGGGAAACTCCTTCCTGAGAAGCTGGTTCTGTNCCCNNCACTGTCCCCAGCAGNN
GAGGNAGNAGACG---------ATCTGCTACTCCCAGAAGATGCTGCAGACTGGCTAGAA
AGCCAAGCTGGGGCTCAAGGAATATCAGTAGCCCCTGCACCAGCCTCTCCTGAGCCA---
------------GCCACCTCCTGGACACTGTCATCCTCTGTCCCTTCTCAGAAGACCTAC
CCCAGCATCTATGGTTTCCATCTGGGCTTCTTGCA---TTCTGGGACAGCCAAGTCCGTC
GCCTACATGTACTCCCCTGACCTTAACAACCTGTTTTGCCAGCTGGCAAAGACCTGTCCA
GTGTAGCCGTGGGTCACCTCACCAACCCTGCCC------AGCACCTGTGTTCACACCATG
GCCATTTACCATAAGTCAGCATAT--GACGGCGGTCGTGCAGCACTG---CCCCCACCTT
GGGCGCTGCTCTGACTATAGCGATGGCCTCGTCCCTCCTCAGCACCTCATC---CAGCGG
---GGAGAAAACCTGCGTGCTGAGTATTTGGAGGACACTAGCACTCTTTGACATAGTGTG
G-GGTGCCCTATGAGCCACCAGAGGTCGG----------------------------TCT
GACT--ACCACCATCCACTTCA------TGTGTAACAGCTCCTG---CA-----------
-GCAACC-------CATCCTCACCATCATCACACTGGAAGACTCCAATGGTAATCTGCTG
GGATGCAACAGGTTCGAGGTGCATATTTGTACCTGTCCTGGGAGAGGCAGATGTATAGAG
GAAGACAATTTCCACATGAAGTGGGAGCCTTGCCCCGAGCT---ACCCTCTGGGTGGATC
ACTAAGCGAATGCTGCCCACCAGCACCAGCTCCTCTACCAAGCCAAAGAAGCCGCCACTG
GATGAAAGATATTTCACCCTTCAGATCCGTGGACATGAACGCTACAAGATGTTC-TAGAG
CTGAATGCGGCCTTGGAGCTGAAGGATGCCGAGGCTGGGAAGCAGCCAGAGGGGAGCAGG
GCTCAATTCAGCCTTCCCAAGCCTTAGAAAGGGCAATCTACCTCCCACCATAAAAAAA--
CAAACATTCAAGAGAGAAGGGCCTGACTCAGACTAA
>Asian1637 
ATGGAGGAGCCCTAGTCAGACCTCAGCACTGAGCTCCCTCTGAGTCAAGAGACATTTTCA
TACTTAGGGAAACTCCTTCCTGAGAAGCTGGTTCTGTCCCCCTCACTGTCCCCAGCAGTG
GAGGTAGTAGAAG---------ATCCGCTACTCCCAGAAGATGCTGCAGACTGGCTAGAA
AGCCAAGCTGGGGCTTAAGGAACATCAGCAGCCCCTGTACCAGCCACCCCTGCACCA---
------------GCCACCTCCTGGACACTGTCATCCTCTGTCCCTTCCCAGAAGACCTAC
CCCAGCACCTATGGTTTCCGTCTGCCCTTCTTGCA---TTCTGGGACAGCCAAGTCTGTC
ACCTGCATGTACTCCCCTGACCTTAACAAGCTGTTTTGACAGCTGGCAAAGACCTGTCCA
GTGCAGCCGTGGGTCACCTCACCACCCCCGCCC------AGCACCTGTGTTCACACCATG
GCCATCTACCACAAGTCAGCATAT--GACGGAGGTAATGCAGCACTG---TCCCCACCTT
GAGCACTGCTCTGACTATAGCGATGGCCTGGCCCCTCCTCAGCACCTCATC---CAGCGG
---GGAGAAAACCTGCGTGCTGA-TACCTGGAGGATACCATCACTCTTCGACATAG----
----TGCCCTATGAGTCACCTGAGGTTGGC---------------------------TCT
GACT--ACCACCATCCACTTCGACTTCATGGATAGCAGCTCCTG---CATGGCAGGCAGG
---AACC-------CATCCTCACCATTATCACACTGGAAGACACCAATGGTAATCTGCTG
GGACACAACAGTTTTGAGGTGCGTATCTGCACCTGTCCTGGGAGACAGACAT--ACAGAG
AAAGAAAATTTCCACAAGAAGTGGGAGCCTTGCCCCGAGCT---ACCCTCTGAGTGGATC
ACTAAGCGAGCACTGCCCACCAGCACCAGCTCCTCTACCAAGCCAAAGAAGAAGCCACTG
GATGAAAAATATTTCACCCTTCAGACCCGTGGGCATGAATGCTACGAGATCTTCCTAAAG
CTCANTGAGGCCTTGGAGCTGAGGGATGCCCAGGCTGGGAAGCAGCCAGAAGGGAGCAGG
GCTCAATCCAGCCTTCCCAAGTCTAAGAAAGGGTAATCTACCTCCCGCCATAAAAAA---
ATAATGTTCAAGAGAGAGGGGCCTGACTCAGACTGA
>Hyrax RTG 
ATGGAGGAGCTGCACTCAGATTTCAACACTGAGCTCCCTCCGAGTCAAGAGAAGTTTCCA
CAGTCACAGGAAGGCCCTCCTGAGAAGCTGGTTCTATCCCCGTCGCGACCCTCAGCAGCA
GAGGCAGCAGAGG------------TG--ACTCTCAGGATATGCTGCAAACTGGCTGGAA
AGCCAACATGGGGCTCAAGGAGTGCCAGCAACCCCCACAC-AGCTTCCTCTACAGCAGTG
GCCTCCACACTAGTCACCTCCTG-----------------TCCCTTTCCAGAAGACCTGC
CCTGGCACCTAAAGTTTCCATCTGGGCTTCCTACA--CCTCCGGGACAGCCAAGTCTGTC
ACCTACATGTATTCCCCTGAACTTCACACGCTGTTTTGCCAGCTGGCAAAGACCAGCCTA
GTGCAGCACTGAGTCACCTCATTGCTTCTCCTC------AGCACCTGTGTTCACACCACA
GCCAGCTGCAGGAAGTCACAGCATGTGACAGAAGCTGTGAAGCACCG---CCTCCACCGC
GAGCACTGCTCTGGTTATAGCAATGGCCTGG-CCCTCCTCGGCACCTCATCT--GAGC-A
---GAAGGGAACCTGTGTGCTGGGGATCTGGAGGACAGCGTTACTCCTCAACACAGTGTG
G-GACACCTTCTGTGCCACCTGAGGTCAGC---------------------------TCT
GACT--ACCACCATCCACTTCAACTTCAACTTCAAC--TTCCTGTG-CAAGGGG--CAT-
--GAACC-------CATCCTCACCATCATCACACTGGAAGACGCCAGTAGTAATCTGCTG
GTGTGCACCAGTTTTCAGGTGCACATTTATGCCTGTCATGGAAGCGACAGCCATACAGAG
GAAGGAAACTTCTACAGGAAGTGGGAGCCTTGCC-TCAGGC---ATCCCCTGGGAGGATC
AGTGGACAAGCACTTCCCACCAGCACCAGCTCCTCTACTCAGCCACAGAAGAAGCTACTG
GATGAAAAGTATTGCACCCTTCAGATTCATGGTCATGAATGCGTCAAGACAGCCCTAGAG
CTGAATGAGGCCTTGGAGCTGA----TGTCCAGGATGGGAAGGAGAGAGAAGGGAGTAGG
GCTCACTGTAGCCTTCTGAAC-CTAAGAAATGACAACCTACCTCCTGCCATAAAAAA---
CTAACATTCAAGAGAGAGTAGCCTGACTCAGAGTGA
>ManateeRTG
GTGGAACAGC-------------------------CCCTCTGAGTC--GAGACGTTTTCA
TAGTTATAGGAACTCTTTCCTGAGAAGCCGATTCTGTCCCTCTCGCTACCCCCAGCAGTG
GAGGTAGTAGATG---------ATCTGCTACTCCCAGAAGACACTGCAAACCAGCTAGAA
AGCCATGTTGGGGCTCAAGGACTATCAGCAGCCCCTGCACCAGCCACCCCTACACCACTG
GCCCCCAAACCAGCCACCTTCTGGATGCTGTCATCCTCTGTCCCTCACCAGAAGACCTAC
CCCGGCACCTATGGTTTCTATCTGGGCTTCCTGCA---TTCTGGGACAGCCAAGT-GTTC
ACCTGCATGTACTCCCTTGACCTTAACAAGCTGTTTTGCCAGCTGGCAAAGACCTGCCCA
GTGCAGCCGTGGGTCACCTCACCAC--CTGCCC-------GGTGCCATGTTCACATCATG
GCCA----CAAGAAGTCAGAGCATATGGCAGAGGTAATGGAGCATTG---CCCCTACCAT
GAGCGCTGCTCTGACAAAAGCAATGGCCTGGCCCCTCCTCAGCACCTCATC---CAGCTG
---GAAGGAAACCTGTGTGTTGAGTATCTGGAGGACAGCATCACTCTTCGACATAGTGTG
G-GGTGCCCTATGAGCCACCCGAGGTCAGC---------------------------TGT
GACT--ACCACC-TCCACTTCAACTTCATGTGTAACAGCTCCTG---CATGGGGGGCAT-
--GAACCAGCGGCCCATCCTAACCATCATCACACTGGAAGACTCCGGTGGTAATCTGCTA
GGACCCAACAACTTTGAGGTGCGCATTTGTGCCTGTCCTGGAAG--------------AG
GAAGAAAATTTCCACAAGAATGGGGAGGCTTGCCCCAAGCC---ACCCCCTGG-AGGATC
AATAAGCCAGCACTGCCCACCAGCACTAGCTCCTCTATCA-GCCAAGGAAGAAGCCACTG
GATGAAGAATATTTCACCCTTCAGATCTGTGGACA-GAACACTTCAAGATGTTTCTAGAG
CTGAATGAAGCCTTGGAGCTGAAGGATGCCCAGGCTGGGAAGGGGGCAGAGGGGAGCAGG
GC----------CCTCCGAAGTCTAAGAAAGGACAATCTACCTCCCACCATAAAAAA---
CTAATGTTCAAGAGAGGGGGGCCTGACTCCGACTGC
