# Supplementary material for: Cancer suppression and the evolution of multiple retrogene copies of TP53 in elephants: A re‐evaluation
Source: Evol Appl. 2022 Apr 25;15(5):891–901. doi: 10.1111/eva.13383 (PMC9108310; doi:10.1111/eva.13383)
Supplement: Supplementary file 1 — Supplementary Material [file EVA-15-891-s001.zip › eva13383-sup-0002-Supinfo.fas]

 21 70005
RTG1         TCAGTCTGAG TCAGGCCCAT CTCTATTGAA CATTAGTTTT TT--ATGGCG 
RTG2Rev      TCAGTCTGAG TCAGGCCCCT CTCTCTTGAA CATTAGTTTT TT--ACAGTG 
RTG3         TCAGTCTGAG TCAGGCCCCT CTCTCTTGAA CATTAGTTTT TT--ACAGTG 
RTG4         TCAGTCTGAG TCAGGCCCCT CTCTCTTGAA CATTAGTTTT TT--ACAGTG 
RTG5         TCAGTCTGAG TCAGGCCCCT CTCTCTTGAA CATTAGTTTT TT--ACAGTG 
RTG6         TTAGTCTGAG TCAGGCCCTT CTCTCTTGAA TGTTTGTTTT TTT-ATGGTG 
RTG7         TCAGTCTAAG TCAGGCTGCT CTCTCTTGAA CATTAGTCTT CT--GTGGCG 
RTG8         TCAGTCTGAG TCAGGCTGCT CTCTCTAGAA CATTAGTTTT TTTTATGGCA 
RTG9         TCAGTCTGAG TCAGGCTGCT CTCTCTTGAA CGTTAGTTTT TT--ATGGTG 
RTG10        TCAGTCTGAG TCAGGCTGCT CTCTCTTGAA CATTAGTTTT TT--ATGGCG 
RTG11        TCAGTCTGAG TCAGGCTGCT CTCTCTTGAA CATTATTTTT TT--ATGGCG 
RTG12        TCAGTCTGAG TCAGGCTGCT CTTTCTTGAA CATTAGTTTT TT--ATGGTG 
RTG13        TCAGTCTGAG TCAGGCTGCT CTCTCTTGAA CATTATTTTT TT--ATGGTG 
RTG14        TCAGTCTGAG TCAGGCTGCT CTCTCTTGAA CATAAGTTTT TT--ATGGCG 
RTG15        TCAGTCTGAG TCAGGCTGCT CTCTCTTGAA CATAAGTTTT TT--ATGGCG 
RTG16        TCAGTCTGAG TCAGGCTGCT CTCTCTTGAA CATAAGTTTT TT--ATGGCG 
RTG17        TCAGTCTGAG TCAGGCTGCT CTCTCTTGAA CATAAGTTTT TT--ATGGCG 
RTG18        TCAGTCTGAG TCAGGCTGCT CTCTCTTGAA CGTTAGTTTT TT--ATGGTG 
RTG19        TCAGTCTGAG TCAGGCTGCT CTCTCTTGAA CATTAGTTTT TT--ATGGCG 
HyraxRTG     TCACTCTGAG TCAGGCTACT CTCTCTTGAA TGTTAGTTTT TT--ATGGCA 
ManRTG-Rev   GCAGTCGGAG TCAGGCCCCC CTCTCTTGAA CATTAGTTTT TT--ATGGTG 

             GGAGGTAGAT GGCCCTTTCT TAGACTTTAG AAGCCTGGAT TGAGCCCTGC 
             GGTGGTAGAT TCCCCTTTCT TAGAGTTTGG AAGGCTGCAT TGAGCCCTGC 
             GGTGGTAGAT TCCCCTTTCC TAGAGTTTGG AAGGCTGCAT TGATCCCTGC 
             GGTGGTAGAT TCCCCTTTCT TAGAGTTTGG AAGGCTGCAT TGAGCCCTGC 
             GGTGGTAGAT TCCCCTTTCT TAGAGTTTGG AAGGCTGCAT TGGGCCCTGC 
             GGAGGTAGAT TGCCCTTTCT AAGGCTTGGG AAGGCTGAAT TGAGCCCTGC 
             GGAGGTAAAT TGCCTTTTCT TAGACTTGGG AAGGCTGGAT TGAGCCCTTT 
             GGAGGTAGAT TGCCTTTTCT TAGACTTGGG AAGGCTGGGT TGAGCCCTGC 
             GGAGGTAGAT TGCCTTTTCT TAGACTTGGG AAGGCTGGAT TGAGCCCTGT 
             GGAGGTAGAT TGCCTTTTCT TAGACTTGGG AAGGCTAGAT TGAGCCCTGC 
             GGAGATAGAT TGCCTTTTCT TAGACTTGGG AAGGCTGCAT TGAGCCCTGC 
             GGAGATAGAT TGCCTTTTCT TAGACTTGGG AAGGCTGGAT TGAGCCCTGC 
             GGAGATAGAT TGCCTTTTCT TAGACTTGGG AAGGCTGGAT TGAGCCCTGC 
             GGAGGTAGAT TGCCTTTTCT TAGACTTGGG AAGGCTGGAT TGAGCCCTGT 
             GGAGGTAGAT TGCCTTTTCT TAGACTTGGG AAGGCTGGAT TGAGCCCTGT 
             GGAGGTAGAT TGCCTTTTCT TAGACTTGGG AAGGCTGGAT TGAGCCCTGT 
             GGAGGTAGAT TGCCTTTTCT TAGACTTGGG AAGGCTGGAT TGAGCCCTGC 
             GGAGGTAGAT TGCCTTTTCT TAGACTTGGG AAGGCTGGAT TGAGCCCTGT 
             GGAGGTAGAT TGCCTTTTCT TAGACTTGGG AAGTCTGGAT TGAGCCCTGC 
             GGAGGTAGGT TGTCATTTCT TAGG-TTCAG AAGGCTACAG TGAGCCCTAC 
             GGAGGTAGAT TGTCCTTTCT TAGACTTCGG A--------- -GGGCCCTGC 

             TCCCCTGTGG CTGCTTCCCA GGCTGGGCAT CC-TCAGCTC CAAGGCTTCA 
             TCCCCTCTGG CTGCTTCCCA GCCTGGGCAT CCTTCAGCTC CAGTGCCTCA 
             TCCCCTCTGA CTGCTTCCCA GCCTGGGCAT CCTTCAGCTC CAATGCCTCG 
             TCCCCTCTGG CTGCTTCCCA GCCTGGGCAT CCTTCAGCTC CAATGCCTCA 
             TCCCTTCTGG CTGCTTCCCA GCCTGGGCAT CCTTCAGCTC CAATGCCTCA 
             TCCCCTCTGG CTGCTTCCCA GCCTCGGCAT CCTTCAGCTC CAAGGCCGCA 
             TCCCCTCTGG CTGCTTCCCA GCCTGGGCAT CCTT-AGCTC CAAGGCCTCA 
             TCCCCTCTGG CTGCCTCCCA GCCTGGGCAT CCTTCAGCTC CAAGGCCTCG 
             TCCCCTCTGG CTGCTTCCCA GCCTGGGCAT CCTTCAGCTC CAAGGCCTCG 
             TCCCCTCTGG CTGTTTCCCG GCCTGGGCAT CCTTCAGCTC CAAGGCCTCA 
             TCCCCTCTGG TTGCTTCCCA GCCTGGGCAT CCTTCAGCTC CAAGGTCTCG 
             TCCCCCCTGG TTGCTTCCCA GCCTGGGCAT CCTTCAGCTC CAAGGCCTCG 
             TCCCCCCTGG TTGCTTCCCA GCCTGGGCAT CCTTCAGCTC CAAGGCCTCG 
             TCCCCTCTGG CTGCTTCCCA GTCTGGGCAT CCTTGAGCTC CAAGGCCTCG 
             TCCCCTCTGG CTGCTTCCCA GCCTGGGCAT CCTTGAGCTC CAAGGCCTCG 
             TCCCCTCTGG CTGCTTCCCA GCCTGGGCAT CCTTGAGCTC CAAGGCCTCA 
             TCCCCTCTGG CTGCTTCCCA GCCTGGGCAT CCTTCAGCTC CAAGGCCTCG 
             TCCCCTCTGG CTGCTTCCCA GCCTGGGCAT CCTTCAACTC CAAGGCCTCG 
             TCCCCTCTGG CTGCTTCCCA GCCTGGGCAT CCTTCAGCTC CAAGGCCTCG 
             TCCCTTCTCT CTCCTTCCCA TCCTGGACA- ---TCAGCTC CAAGGCCTCA 
             TCCCCTCTGC CCCCTTCCCA GCCTGGGCAT CCTTCAGCTC CAAGGCTTCA 

             TTCAGCTCTA GGAATGTCTT GAAGCATTCA TGCCCACAGA TCTGATGGGT 
             TTCAACTCTA GGAATATCTT GAATCATTCA TGCCCATGGA TCTGAAGGGT 
             TTCAACTCTA GGAACATCTT GAAGCATTCA TGCCCATGGA TCTTAAGGGT 
             TTCAACTCTA GGAACATCTT GAAGCATTCA TGCCCACGGA TCTTAAGGGT 
             TTCAACTCTA GGAACATCTT GAAGCATTCA TGCCCACGGA TCTTAAGGGT 
             TTCAGCTCTA G-AACATCTT GTAGCATTCA TGTCCACGGA TCTGAAGGGT 
             TTCAGCTCTA GGAACATCTT GAAGCATTCA TGCCCACGGA TCTGAAGGGT 
             TTGAGCTTTA GGAACATCTT GAATCATTCA TGCCCATGGA TCTGAAGGGT 
             TTGAGCTTTA GGAACATCTT GAAGCATTCA TGCCCATGGA TCTGAAGGGT 
             TTGAGCTTTA GGAACATCTT GAAACATTCA TGCCCATGGA TCTGAAGGGT 
             TTGAGCTTTA GGAACATCTT GAAACATTCA TGCCCATGGA TCTGAAGGGT 
             TTGAGCTTTA GGAACATCTT GAAACATTCA TGGCCATGGA TCTGAAGGGT 
             TTGAGCTTTA GGAACATCTT GAAACATTCA TGCCCATGGA TCTGAAGGGT 
             TTGAGCTTTA GGAACATCTT GAAGCATTCA TGGCCATGGA TCTGAAGAGT 
             TTGAGCTTTA GGAACATCTT GAAGCATTCA TGGCCATGGA TCTGAAGAGT 
             TTGAGCTTTA GGAACATCTT GAAGCATTCA TGGCCATGGA TCTGAAGAGT 
             TTGAGCTTTA GGAACATCTT GAAGCATTCA TGGCCATGGA TCTGAAGAGT 
             TTGAGCTTTA GGAACATCTT GAAGCATTCA TGGCCATGGA TCTGAAGAGT 
             TTGAGCTTTA GGAACATCTT GAAACATTCA TGGCCATGGA TCTGAAGAGT 
             TTCAGCTCTA GGGCTGTCTT GACGCATTCA TGACCATGAA TCTGAAGGGT 
             TTCAGCTCTA GAAACATCTT GAAGTGTTC- TGTCCACAGA TCTGAAGGGT 

             GAAGTATTTT TCATCCAGTG GCTTCTTCTT TGGCTGGGTA GAGGATCTGG 
             GAAATATTTT TCATCCACTG GCTTCTTCTT TGGCTCGGTA GGGGAGCTAG 
             GAAATATTTT TCGTCCACTG GCTTCTTCTT TGGCTCGGTA GAGGAGCTGG 
             GAAATATTTT TCATCCACTG GCTTCTTCTT TGGCTCGGTA GAGGAGCTGG 
             GAAATATTTT TCATCCACTG GCTTCTTCTT TGGCTCGGTA GAGGAGCTGG 
             GAAATATCTT TCATCCAGTG GCGGCTTCTT TGGCTTGGTA GAGGAGCTGG 
             GAAATATTTT TCATCCAGTG GCGGCTTCTT TGGCTTAGTA GTTGAGCTGG 
             GAAGTATTTT TTATCCAGTG GCTTCTTCTT TGGCTTGGTA GAGGAGCTGG 
             GAAGTATTTT TCATCCAGTG GCTTCTTCTT TGGCTTCGTA GAGGAGCTGG 
             GAAGTATTTT TCATCCAGTG GCTTCTTCTT TGGCTTCGTA GAGGAGCTGG 
             GAAGTATTTT TCATCCAGTG GCTTCTTCTT TGGCTTGGTA GAGGAGCTGG 
             GAAGTATTTT TCATCCAGTG GCTTCTTCTT TGGCTTGATA GAGGAGCTGG 
             GAAGTATTTT TCATCCAGTG GCTTCTTCTT TGGCTTGATA GAGGAGCTGG 
             GAAGTATTTT TCATCCAGTG GCTTCTTCTT TGGCTTGGTA GAGGAGCTGG 
             GAAGTATTTT TCATCCAGTG GCTTCTTCTT TGGCTTGGTA GAGGAGCTGG 
             GAAGTATTTT TCATCCAGTG GCTTCTTCTT TGGCTTGGTA GAGGAGCTGG 
             GAAGTATTTT TCATCCAGTG GCTTCTTCTT TGGCTTGATA GAGGAGCTGG 
             GAAGTATTTT TCATCCAGTG GCTTCTTCTT TGGCTTGGTA GAGGAGCTGG 
             GAAGTATTTT TCATCCAGTG GCTTCTTCTT TGGCTTGGTA GAGGAGCTGG 
             GCAATACTTT TCATCCAGTA GCTTCTTCTG TGGCTGAGTA GAGGAGCTGG 
             GAAATATTCT TCATCCAGTG GCTTCTTCCT TGGCT-GATA GAGGAGCTAG 

             TGCTCGTGGG CAGTGCTTGC TTAGTGATCC TCCCAGAGGG TGGTTCATGG 
             TGCTGGT-GG CAGTGCTTAC TTAGTGATCC TCTCAGAGGG T--------- 
             TGCTGGTGGG CAGTGCTTAC TCAGTGATCC TCTCAGAGGC T--------- 
             TGCTGGTGTG CAGTGCTTAC TTAGTGATCC TCTCAGAGGG T--------- 
             TGCTGGTGGG CAGTGCTTAC TTAGTGATCC TCTCAGAGGG T--------- 
             TGCTGGTGGG CAGCACTCGC TTAGTGATCC TCCCAGAGGG TAGCTCGGGG 
             TGCTGGTGGG CAGTGCTCAC TTAGTGATCC TCTCAGAGGA TGGGTCAGGT 
             TGCTGGTGGG CAGTGTTCGC TTAGTGATCC TCCCAGAGGC TGGCTCAGGG 
             TGCTGGTGGG CAGTGTTTGC GTAGTGATCC TCCCAGAGGG TGGCTCAGGG 
             TGCTGGTGGG CAGTGTTTGC GTAGTGATCC TCCCAGAGGG TGGCTCAGGG 
             TGCTGGTGGG CAGTGTTTGC TTAGTGATCC TCCCAGAGGG TGGCTCAGGG 
             TGCTGGTGGG CAGTGTTTGC TTAGTGATCC TCCCAGAGGG TGGCTCAGGG 
             TGCTGGTGGG CAGTGTTTGC TTAGTGATCC TCCCAGAGGG TGGCTCAGGG 
             TGCTGGTGGG CAGTGTTCGC TTAGTGATCC TCCCCGAGCC TGGCTCAGGG 
             TGCTGGTGGG CAGTGTTC-C TTAGTGATCC TCCCCGAGCC TGGCTCAGGG 
             TGCTGGTGGG CAGTGTTC-C TTAGTGATCC TCCCCGAGCC TGGCTCAGGG 
             TGCTGGTGGG CAGTGTTCGC TTAGTGATCC TCCCCGAGCC TGGCTCAGGG 
             TGCTGGTGGG CAGTGTTTGC TTAGTGATCC TCCCAGAGGG TGGCTCAGGG 
             TGCTGGTGGG CAGTGTTCGC TTAGTGAACC TCCCCGAGCC TGGCTCAGGG 
             TGCTGGTGGG AAGTGCTTGT CCACTGATCC TCCCAGGGGA T-GCCTGAGG 
             TGCTGGTGGG CAGTGCTGGC TTATTGATCC T-CCAGGGGG TGGCTTGGGG 

             CAAGGCTCCC ACGTCTTGTG GAAATTTTCT TTCTCTGTAC GTCTGTCTCT 
             ---GGCTCCC ACTTGTTGTG GAAATTTTCT TCCTCTGTAC GTCTGTCTCT 
             ---GGCTCCC ACTTGTTGTG GAAATTTTCT TCCTCTGTAC GTCTGTCTCT 
             ---GGCTCCC ACTTGTTGTG GAAATTTTCT TCCTCTGTAC GTCTGTCTCT 
             ---GGCTCCC ACTTGTTGTG GAAATTTTCT TCCTCTGTAC GTCTGTCTCT 
             CAAGGCTCCC ACTTCATGTG GAAATTGTCT TCCTCTATAC ATCTGCCTCT 
             CAAGGCTCCC ATTTCCTGTG GAAATCGTCT TCCTCTGTAC ATCTGTCTTT 
             CAAGGCTCCC ACTTCTTGTG GAAACTGTCT TCCTCTGTAC ATCTGTGTCT 
             CAAGGCTCCC ACTTGTTGTG GAAATTGTCT TCCTCTGTAC ATCTGTGTCT 
             CAAGGCTCCC ACTTGTTGTG GAAATTGTCT TCCTCTGTAC ATCTGTGTCT 
             CAAGGCTCCC ACTTCTTGTG GAAATTGTCT TCCTCTGTAC ATCTGCGTCT 
             CAAGGCTCCC ACTTCTTCTG GAAATTGTCT TCCTCTGTAC ATCTGTGTCT 
             CAAGGCTCCC ACTTCTTCTG GAAATTGTCT TCCTCTGTAC ATCTGTGTCT 
             CAAGGCTCCC ACTTCTTATG GAAATTGTCT TCCTCTGTAT ATCTGTGTCT 
             CAAGGCTCCC ACTTCTTATG GAAATTGTCT TCCTCTGTAC ATCTGTGTCT 
             CAAGGCTCCC ACTTCTTATG GAAATTGTCT TCCTCTGTAC ATCTGTGTCT 
             CAAGGCTCCC ACTTCTTATG GAAATTGTCT TCCTCTGTAC ATCTGTGTCT 
             CAAGGCTCCC ACTTGTTGTG GAAATTGTCT TCCTCTGTAC ATCTGTGTCT 
             CAAGGCTCCC ACTTCTTATG GAAATTGTCT TCCTCTGTAC ATCTGTGTCT 
             CAAGGCTCCC ACTTCCTGTA GAAGTTTCCT TCCTCTGTAT GGCTGTCGCT 
             CAAGCCTCCC CATTCTTGTG GAAATTTTCT TCCTCTT--- ---------- 

             ACCAGGACAG GTGCAAATAT GCACCTCGAA ACTGTTGTGT CCCAGCAGAT 
             CCCAGAACAG GTACAAATAT GCACTTCGAA ACTGTTGTGT CCTAGCAGAT 
             CCCAGAACA- GTACAAATAT GCACCTCGAA ACTGTTGTGT CCTAGCAGAT 
             CCCAGAACA- GTACAAATAT GCACCTCAAA ACTGTTGTGT CCTAGCAGAT 
             CCCAGAACA- GTACAAATAT GCACCTCGAA ACTGTTGTGT CCTAGCAGAT 
             CCCAGGACAG GTACAAATAT GCACCTCGAA CCTGTTGCAT CCCAGCAGAT 
             CCCAGGACAG GTACAAATAC GCACCTCGAA ACTGTTGTGT GCCAGCAGAT 
             CCCAGGACAG GTACAAATAT GCACCTCGAA ACTGTTGTGT CCCAGCGGAT 
             CCCAGGACAG GTACAAATAT GCACCTCGAA ACTGTTGTGT CCCAGCGGAT 
             CCCAGGACAG GTACAAATAT GCACCTCGAA ACTGTTGTGT CCCAGCGGAT 
             CCCAGGACAG GTACAAATAT GCACCTCGAA ACTGTTGTGT CCCAGCGGAT 
             CCCAGGACAG GTACAAATAT GCACCTCGAA ACTGTTGTGT CCCAGCGGAT 
             CCCAGGACAG GTACAAATAT GCACCTCGAA ACTGTTGTGT CCCAGCGGAT 
             CCCAGGACAA GTACAAATAT GCACCTCGAA ACTGTTGTGT CTCAGCGGAT 
             CCCAGGACAA GTACAAATAT GCACCTCGAA ACTGTTGTGT CCCAGCGGAT 
             CCCAGGACAA GTACAAATAT GCACCTCGAA ACTGTTGTGT CCCAGCGGAT 
             CCCAGGACAA GTACAAATAT GCACCTCGAA ACTGTTGTGT CCCAGCGGAT 
             CCCGGGACAG GTACAAATAT GCACCTCAAA AGTGTTGTGT CCCAGCAGAT 
             CCCAGGACAA GTACAAATAT GCACCTCGAA ACTGTTGTGT CCCAGCGGAT 
             TCCATGACAG GCATAAATGT GCACCTGAAA ACTGGTGCAC ACCAGCAGAT 
             -CCAGGACAG GCACAAATGC GCACCTCAAA GTTGTTGGGT CCTAGCAGAT 

             TATCTTTGGA GTCTTCCAGT GTGTTGATGG TGAGGATG-- -----GATT- 
             TACCACTGGA GTCTTCCAGT GTGATGATGG TGAGGATG-- -----GGTT- 
             TACCATCGGA GTCTTCCAGT GTGATGATGG TGAGGATG-- -----GGTT- 
             TACCATCGGA GTCTTCCAGT GTGATGATGG TGAGGATG-- -----GGTT- 
             TACCATCGGA GTCTTCCAGT GTGATGATGG TGAGGATG-- -----GGTT- 
             TACCATTGGA GTCTTCCAGT GTGATGATGG TGAGGATG-- -----GGTTG 
             TACCATTGGA GTCTTCCAGT GTGATGATGG TGAGGATG-- -----GGTT- 
             TACCGTTGGA GTCTTCCAGT GTGATGATGG TGAGGATA-- ------GGTT 
             TACCATTGGA GTCTTCCATT GTCATAATGG TGAGAATG-- -----GGTT- 
             TACCATTGGA GTCTTCCATT GTCATAATGG TGAGAATG-- -----GGTT- 
             TACCATTGGA GTCTTCCAGT GTGATGATGG TGAGGATG-- -----GGTT- 
             TACCATTGGA GTATTCCAGA GTGATGATGG TGAGGATG-- ------GGTT 
             TACCATTGGA GTATTCCAGA GTGATGATGG TGAGGATG-- -----GGTT- 
             TACCATTGGA GTTTTCCAGT GTGATGATGG TGAGGATG-- -----GCTT- 
             TACCATTGGA GTCTTCCAGT GTGATGATGG TGAGGATG-- -----GGTT- 
             TACCATTGGA GTCTTCCAGT GTGATGATGG TGAGGATG-- -----GGTT- 
             TACCATTGGA GTCTTCCAGT GTGATGATGG TGAGGATG-- ------GCTT 
             TACCATTGGA GTCTTCCAGT GTGATGATGG TGAGGATG-- -----GGTT- 
             TACCATTGGA GTCTTCCAGT GTGATGATGG TGAGGATG-- -----GGTT- 
             TACTACTGGC GTCTTCCAGT GTGATGATGG TGAGGATG-- -----GGTT- 
             TACCACCGGA GTCTTCCAGT GTGATGATGG TTAGGATGGG CCGCTGGTT- 

             CCTGCC-CCC CATGCAGAAG TTGTTACGCA CGAAGTTGAA TTGGATGGTG 
             CCTCCC-CCC CTTGCAGGAG CTGCTACACA TGAAGTTGAA GTGGATGGTG 
             CCCCCC-CCC CATGCAGGAG CTGCTACACA TGAAGTTGAA GTGGATGGTG 
             CCCCCCGCC- -ATGCAGGAG CTGCTACACA TGAAGTTGAA GTGGATGGTG 
             CCCCCCGCCC CATGCAGGAG CTGCTACACA TGAAGTTGAA GTGGATGGTG 
             C--------- --TGCAGGAG CTGTTACACA TGAAGT---- --GGATGGTG 
             CGTGCC-CCC AGTGCAGGAG CTGTTACACA TGAAGTTGAA GTGGATAGTG 
             CCTGCC-CCC CATGCAGGAG CTGTTACACA TGAAGTTGAA GTGGATGGTG 
             CATGCG-CCC CATGCAGGAG CTGTTACACA TGAAGTTGAA GTGGATGGTG 
             CATGCG-CCC CATGCAGGAG CTGTTACACA TGAAGTTGAA GTGGATGGTG 
             CCTGCC-CCC CATGCAGGAG CTGTTACACA TGAAGT---- --GGATGGTG 
             CATGCC-CCC CATGCAGGAG CTGTTACACA TGAAGTTGAA GTGGATGGTG 
             CCTGCC-CCC CATGCAGGAG CTGTTACACA TGAAGTTGAA GTGGATGGTG 
             CCTGCC-CCC CATGCAGGAG CTGTTACACA TGAAGTTGAA GTGGATGGTG 
             CCTGCC-CCC CATGCAGGAG CTGTTACACA TGAAGTTGAA GTGGATGGTG 
             CCTGCC-CCC CATGCAGGAG CTGTTACACA TGAAGTTGAA GTGGATGGTG 
             CCTGCC-CCC CATGCAGGAG CTGTTACACA TGAGGTTGAA GTGGATGGTG 
             CATGCT-CCC CATGCAGGAG CTGTTACACA TGAAGTTGAA GTGGATGGTG 
             CCTGCC-CCC CATGCAGGAG CTGTTACACA TGAAGTTGAA GTGGATGGTG 
             CATGCC-CCT TGCACAGGAA --GTTGAAGT TGAAGTTGAA GTGGATGGTG 
             CATGCC-CCC CATGCAGGAG CTGTTACACA TGAAGTTGAA GTGGA-GGTG 

             GTAGTCAGAG CCGATCTCTG GTGGTTCATA ---------- ---------- 
             GTAGTCAGAG CCGACCTGAG GTAGCTCATA ---------- ---------- 
             GTAGTCAGAA CCGACCTGAG GTAGCTCATA ---------- ---------- 
             GTAGTCAGAA CCGACCTGAG GTAGCTCATA ---------- ---------- 
             GTAGTCAGAA CCGACCTGAG GTAGCTCATA ---------- ---------- 
             GTAGTCAGAA CCGACCTCTG GTGGCTCATA GGGCACCGAC CTCTGGTGGC 
             GTAGTCAGAA CCGACCTCTG GTGGCTCATA ---------- ---------- 
             GTAGTCAGAA CCGACCTCTG GTGGCTACTA ---------- ---------- 
             GTAGTCAGAA CCGACCTCTG GTGGCTCCTA ---------- ---------- 
             GTAGTCAGAA CCGACCTCTG GTGGCTCATA ---------- ---------- 
             GTAGTCAGAA CTGACCTCTG GTGGCTCATA ---------- ---------- 
             GTAGTCAGAA CCGACCTCTG GTGGCTCCTA ---------- ---------- 
             GTAGTCAGAA CCGACCTCTG GTGGCTCCTA ---------- ---------- 
             GTAGTCAGAA CCGACCTCTG GTGGCTCCTA ---------- ---------- 
             GTAGTCAGAA CCGACCTCTG GTGGCTCCTA ---------- ---------- 
             GTAGTCAGAA CCGACCTCTG GTGGCTCATA ---------- ---------- 
             GTAGTCAGAA CCGACCTCTG GTGGCTCATA ---------- ---------- 
             GTAGTCAGAA CCGACCTCTG GTGGCTCCTA ---------- ---------- 
             GTAGTCAGAA CCGACCTCTG GTGGCTCCTA ---------- ---------- 
             GTAGTCAGAG CTGACCTCAG GTGGCACAGA ---------- ---------- 
             GTAGTCACAG CTGACCTCGG GTGGCTCATA ---------- ---------- 

             -----GGGCA CCCCACACCG TGTCGAAGAG TGATGGTGTC CTCCAAATAC 
             -----GGGTA CCCCACACTA TGTCAAAGAG TGATGGTGTC CTACAAATA- 
             -----GGGTA CCCCACACTA TGTCGAAGAG TAATGGTGTC CTACAAATA- 
             -----CGGTA CCCCACACTA TGTCGAAGAG TGATGGTGTC CTACAAATA- 
             -----GGATA CCCCACACTA TGTCGAAGAG TGATGGTGTC CTACAAATA- 
             TCATAGGGCA CCCCACACTA TGTCAAAGAG TGATAGTGTC CTCCAAATAC 
             -----GGGCA CCCCACACTA TGTCATAGAG TGATGGTGTC CTCCAAATAC 
             -----GGGCA CCCCACACTA TGTCATAGAG TGATGGTGTC CTCCAAATAC 
             -----GGGCA CCCCACACTA TGTCATAGAG TGATGGTGTC CTCCAAATAC 
             -----GGGCA CCCCACACTA TGTCATAGAG TGATGGTGTC CTCCAAATAC 
             -----GGGCA CCCCACACTA TGTCATAGAG TGATAGTGTC CTCCAAATAC 
             -----GGGCA CCCCACACTA TGTCATAGAG TGATGGTGTC CTCCAAATAC 
             -----GGGCA CCCCACACTA TGTCATAGAG TGATGGTGTC CTCCAAATAC 
             -----GGGCA CCCCACACTA TGTCATAGAG TGATGGTGTC CTCCAAATAC 
             -----GGGCA CCCCACACTA TGTCATAGAG TGATGGTGTC CTCCAAATAC 
             -----GGGCA CCCCACGCTA TGTCATAGAG TGATGGTGTC CTCCAAATAC 
             -----GGGCA CCCCACGCTA TGTCATAGAG TGATGGTGTC CTCCAAATAC 
             -----GGGCA CCCCACACTA TGTCATAGAG TGATGGTGTC CTCCAAATAC 
             -----GGGCA CCCCACACTA TGTCATAGAG TGATGGTGTC CTCCAAATAC 
             -----AGGTG TCCCACACTG TGTTGAGGAG TAACGCTGTC CTCCAGATCC 
             -----GGGCA CCCCACACTA TGTCGAAGAG TGATGCTGTC CTCCAGATAC 

             TCGGCAAGCA GATTTCCTCC CCCCCCGGAT GAGATGCTGA GGAGGGGCCA 
             TCAGCACACA GGATTTCT-C CCACCTGGAT AAGATGCTGA GGAGCGGCCA 
             TCAGCACGCA GGATTCCT-C CCACCTGGAT AAGATGCTGA GGAGCGGCCA 
             TCAGCACGCA GGATTCCT-C CCACCTGGAT AAGATGCTGA GGAGCGGCCA 
             TCAGCACGCA GGATTCCT-C CCACCTGGAT AAGATGCTGA GGAGCGGCCA 
             TCAGCACGCA GGTTTTCTCC CCGC-TGGAT GAGGTGCTGA GGAGGGACGA 
             TCAGCATGCG GGTTTCCC-C CCACCTAGAT GAGATGCTGA GGAGGGGCGA 
             TCAGCATGCA GGTTTCCT-C CCAC-TGGAT GAGGTGCTGA GGAGGGTCCA 
             TCAGCATGCA GGTTTCCT-C CCAC-TGCAT GAGGTGCTGA GGAGGGTCCA 
             TCAGCATGCA GGTTTCCT-C CCA-CTGCAT GAGGTGCTGA GTAGGGTCCA 
             TCAGCATGCA GGTTTCCT-C CCAC-TGCAT GAGGTGCTGA GGAGGGTCCA 
             TCAGCATGCA GGTTTCCT-C CTAC-TGGAT GAGGTGCTGA GGAGGGTCCA 
             TCAGCATGCA GGTTTCCT-C CTAC-TGGAT GAGGTGCTGA GGAGGGTCCA 
             TCAGCATGCA GGTTTCCT-C CCAC-TGGAT GAGGTGCTGA GGAGGGTCCA 
             TCAGCATGCA GGTTTCCT-C CCAC-TGGAT AAGGTGCTGA GGAGGGTCTA 
             TCAGCATGCA GGTTTCCT-C CCAC-TGGAT AAGGTGCTGA GGAGGGTCTA 
             TCAGCATGCA GGTTTCCT-C CCAC-TGGAT GAGGTGCTGA GGAGGGTCCA 
             TCAGCATGCA GGTTTCCT-C CCAC-TGCAT GAGGTGCTGA GGAGGGTCCA 
             TCAGCATGCA GGTTTCCT-C CCAC-TGCAT GAGGTGCTGA GGAGGGTCCA 
             CCAGCACACA GGTTCCCT-T CTGCTCAGAT GAGGTGCCGA GGAG-GGCCA 
             TCAACACACA GGTTTCCT-T CCAGCTGGAT GAGGTGCTGA GGAGGGGCCA 

             GGCCATCGCC ATAGTCAGAG CGGCACTCAA GGT-GGGGGC AGTGCTGCAC 
             GGCCGTCGCT ATAGTCAGAG CAGCACTCAA GGT-GGGGGC AGTGCTGCAT 
             GGCCATCGCT ATAGTCGGAG TAGCACTCAA GAT-GGGGGC AGTGCTGCAC 
             GGCCATCGCT ATAGTCGGAG CAGCACTCAA GGT-GGGGGC AGTGCTGCAC 
             GGCCATCGCT ATAGTCGGAG CAGCACTCAA GGT-GGGGGC AGTGCTGCAC 
             GGCCATCGCT ATAGTCAGAG CAGCGCCCAA GGT-GGGGGC AGTGCTGCAC 
             GGCAATCGCT ATAGTCAGAG CGGCACTCAA GGT-GGGGGC ATTGCTTCAC 
             AGCAATTGCT ATAGTCAGAG CGGCACTCAA GGT-GGCGGC AGTGCTTCAT 
             AGCAATCGCT ATAGTCAGAG CGGCACTCAA GGT-GGGGGC AGTGCTTCAC 
             AGCAATCGCT ATAGTTAGAG CGGCACTCAA GGTGGGGGGC AATGCTTCAC 
             AGCAATCGCT ATAGTCACAG CGGCACTCAA GGT-GGGGGC AGTGCTTCAC 
             AGCAATCGCT ATAGTCACAG CGGCACTCAA GGT-GGGGGC AGTGCTTCAC 
             AGCAATCGCT ATAGTCACAG CGGCACTCAA GGT-GGGGGC AGTGCTTCAC 
             AGCAATCGCT ATAGTCAGAG CGGCACTCAA GGT-GGGGGC AGTGCTTCAC 
             AGCAATCGCT ATAGTCAGAG CGGCACTCAA GGT-GGGGAC AGTGCTGCAC 
             AGCAATCGCT ATAGTCAGAG CGGCACTCAA GGT-GGGGGC AGTGCTTCAC 
             AGCAATCGCT ATAGTCAGAG CGGCACTCAA GGT-GGGGGC AGTGCTTCAC 
             AGCAATCGCT ATAGTCACAG CGGCACTCAA GGT-GGGGGC AGTGCTTCAC 
             AGCAATCGCT ATAGTCACAG CGGCACTCAA GGT-GGCGGC AGTGCTTCGT 
             GGCCATTGCT ATAACCAGAG CAGTGCTCGC GGT-GGAGGC GGTGCTTCAC 
             GGCCATTGCT TTTGTCAGAG CAGCGCTCAT GGT-AGGGGC AATGCTCCAT 

             CACCTCCGTC ACATG--CTG ACTTGTGGTA GATGGCTGTG GTGTGAACAC 
             GACCTCTGTC ATATG--CTG ACGTCTGGTA GATGGCCATG GTGTGAACAC 
             GACCTCTGTC ATGTG--CTG ACATCTGGTA GATGGCCATG GTGTGAACAC 
             GACCTCTGTC ATATG--CTG ACGTCTGGTA GATGGCCATG GTGTGAACAC 
             GACCTCTGTC ATATG--CTG ACATCTGGTA GATGGCCATG GTGTGAACAC 
             AACCGCCGTC ATATG--CTG ACTTATGGTA AATGGCCATG GTGTGAACAC 
             AACCTCCATC ATATG--CTG ACGTCTGGTA GATGGCCATG GTGTGAACAC 
             GACCTCCATC ATATG--CTG ACGTCTGGTA GATGGCCATG GTGTGAACAC 
             GACCTCCATC ATATG--CTG ACGTCTGGTA GATGGCCATG GTGTGAACAC 
             GACCTCCATC ATATG--CTG ACGTCTGGTA GATGGCCATG GTGTGAACAC 
             GACCTCCATC ATATG--CTG ACGTCTAGTA GATGGCCATG GTGTGAACAC 
             GACCTCCATC ATATG--CTG ACGTCTGGTA GATGGCCATG GTGTGAACAC 
             GACCTCCATC ATATG--CTG ACGTCTGGTA GATGGCCATG GTGTGAACAC 
             GACCTCCATC ATATG--CTG ACGTCTGGTA GATGGCCATG GTGTGAACAC 
             GACCTCCATC ATATG--CTG ACATCTGGTA GATGGCCATG GTGTGAACAC 
             GACCTCCATC ATATG--CTG ACGTCTGGTA GATGGCCATG GTGTGAACAC 
             GACCTCCATC ATATG--CTG ACGTCTGGTA GATGGCCATG GTGTGAACAC 
             GACCTCCATC ATATG--CTG ACGTCTGGTA GATGGCCATG GTGTGAACAC 
             GACCTCCATC ATATG--CTG ACGTCTGGTA GATGGCCATG GTGTGAACAC 
             AGCTTCTGTC ACGTGCTGTG ACTTCCTGTA GCTGGCTGTG GTGTGAACAC 
             TACCTCTGCC ATATGCTCTG ACTTCTTG-- --TGGCCATG ATGTGAACAT 

             AGATGCTGGG CCGGGGT--- --GGTGAGGT CACCCACAGC TGCACCGGAC 
             AGGTGCTGGG GTGGGGT--- --GGTGAGCT GAGCTACGGC TGCACTGGAC 
             AGGTGCTGGG GTGGAGTGGG GTGGTGAGCT GAGCTACGGC TGCACTGGAC 
             AGGTGCTGGG GTGGGGT--- --GGTGAGCT GAGCTACGGC TGCACTGGAC 
             AGGTGCTGGG GTGGGCT--- --GGTGAGGT GAGCTACGGC TGCACTGGAC 
             AGGTGCTGGG CAGGGTT--- --GGTGAGGT GACCCACGGC TGCACTGGAC 
             AGGTGCTGGG CAGGGGT--- --GGTGAGGT GACCCACGGC TGCACTGGAC 
             AGGTGCTGGG CGGGGGT--- --GTTGAGGT GACCCACAGC TGCACTGGGC 
             AGGTGCTGGG CGGGGGT--- --GTTGAGGT GACCCACGGC TGCACTGGAC 
             AGGTGCTGGG CGGGGGT--- --GTTGAGGT GACCCACAGC TGCACTGGAC 
             AGGTGCTGGA CGGGGGT--- --TTTGAGGT GACCCACGGC TGCACTGGAC 
             AGGTGCTGGG CGGGGTT--- --GTTGAGGT GACCCACAGC TGCACTGGAC 
             AGGTGCTGGG CGGGGGT--- --GTTGAGGT GACCCACAGC TGCACTGGAC 
             AGGTGCTGGG CAGGGGT--- --GTTGAGGT GACCCACAGC TGCACTGGAC 
             AGGTGCTGGG CGGGGGT--- --GTTGAGGT GACCCACAGC TGCACTGGAC 
             AGGTGCTGGG CAGGGAT--- --GTTGAGGT GACCCACAGC TGCACTGGAC 
             AGGTGCTTGG CGGGGGT--- --GTTGAGGT GACCCACAGC TGCACTGGAC 
             AGGTGCTGGG CGGGGGT--- --GTTGAGGT GACCCACAGC TGCACTGGAC 
             AGGTGCTGGG CGGGGTT--- --GTTGAGGT GACCCACGGC TGCACTGGAC 
             AGGTGCTGAG GAGAAGC--- --AATGAGGT GACTCAGTGC TGCACTAGGC 
             -GGCACCGGG C--AGGT--- --GGTGAGGT GACCCACGGC TGCACTGGGC 

             AGGTCTTTGC CAGCTGGCAA AACAGCTTGT TAAGGTCAGG GGAGTACATG 
             AGGTCTTTGC CAGCTGGCAA AACAGCTTGT TAAGGTCAGG GGAGTACATG 
             AGGTCTTTGC CAGCTGGCAG AACAGCTTGT TAAGGTCAGG GGAGTACGTG 
             AGGTCTTTGC CAGCTGGCAA AACAGCTTGT TAAGGCCAGG GGAGTACATG 
             AGGTCTTTGC CAGCTGGCAA AACAGCTTGT TAAGGCCAGG GGAGTACATG 
             AGGTCTTTGC TAGCTGTCAA AACAGCTTGT TAAGGTCAGG GGAGTACATG 
             AGGTCTTTGC CTGCTGGCAA AACACCATGT TATGTTCAGG GGAGTACGTG 
             AGGCCTTTGC CAGCTGGCAA AACAGCATGT TAAGTTCAGG GGAGTATGTG 
             AGGCCTTTGC CAGCTGGCAA AACAGCATGT TAAGTTCAGG GGAGTACGTG 
             AGGCCTTTGC CAGCTGGCAA AACAGCATGT TAAGTTCAGG GGAGTACGTG 
             AGGCCTTTGC CAGCTGGCAA AACAGCATGT TAAGTTCAGG GGAGTACGTG 
             AGGCCTTTGC CAGCCGGCAA AACAGCATGT TAAGTTCAGG GGAGTACGTG 
             AGGCCTTTGC CAGCCGGCAA AACAGCATGT TAAGTTCAGG GGAGTACGTG 
             AGGCCTTTGC CAGCTGGCAA AACAGCATGT TAAGTTCAGG GGAGTACGTG 
             AGGCCTTTGC CAGCTGGCAA AACAGCACGT TAAGTTCAGG GGAGTACGTG 
             AGGCCTTTGC CAGCTGGCAA AACAGCACGT TAAGTTCAGG GGAGTACGTG 
             AGGCCTTTGC CAGCTGGCAA AACAGCATGT TAAGTTCAGG G-AGTACGTG 
             AGGCCTTTGC CAGCCGGCAA AACAGCATGT TAAGTTCAGG G-AGTACGTG 
             AGGCCTTTGC CAGCTGGCAA AACAGCATGT TAAGTTCAGG GGAGTACGTG 
             TGGTCTTTGC CAGCTGGCAA AACAGCCTGT GAAGTTCAGG GGAATACATG 
             AGGTCTTTGC CAGCTGGCAA AACAGCTTGT TAAGGTCAAG GGAGTACATG 

             TAGGTGACGG AAATGGCTGT CCCAGA-ATG TAGGAAGTCC AGACAGAAAC 
             CAGGTGACAG ACTTGGCTGT CCCAGA-ATG CAGGAAGCCA AGACGGAAAC 
             CAGGTGACAG ACTTGGCTGT CCCAGA-ATG CAGGAAGCCA AGATGGAAAC 
             CAGGTGACAG ACTTGGCTGT CCCAGA-ATG CAGGAAGCCA AGACGGAAAC 
             CAGGTGACAG ACTTGGCTGT CCCAGA-ATG CAGGAAGCCA AGACGGAAAC 
             TAGGTGATGG ACTTGGCTGT CCCAGA-ATG CAAGAAGCCC AGATGGAAAC 
             TAGGTGACGG ACTTGACTGT CCCAGA-ATG CAAGAAGCCC AGACAGAAAC 
             TAGGTGACGG ACTTGGCTGT CCCAGA-ATG CAAGAAGCCC AGACAGAAAC 
             TAGGTGACGG ACTTGGCTGT CCCAGA-ATG CAAGAAGCCC AGACAGAAAT 
             TAGGTGACGA ACTTGGCTGT CCCAGA-ATG CAAGAAGCCC AGACAGAAAC 
             TAGGTGACGG ACTTGGCTGT CCCAGA-ATG CAAGAAGCCC AGACAGAAAT 
             TAGGTGACAG ACTTGGCTGT CCCAGA-ATG CAAGAAGCCC AGACAGAAAC 
             TAGGTGACAG ACTTGGCTGT CCCAGA-ATG CAAGAAGCCC AGACAGAAAC 
             TAGGTGACGA ACTTGGCTGT CCCAGA-ATG CAAGAAGCCC AGACAGAAAC 
             TAGGTGACAG ACTTGGCTGT CCCAGA-ATG CAAGAAGCCC AGACAGAAGT 
             TAGGTGACAG ACTTGGCTGT CCCAGA-ATG CAAGAAGCCC AGACAGAAGT 
             TAGGTGACAG ACTTGGCTGT CCCAGA-ATG CAAGAAGCCC AGACAGAAAC 
             TAGGTGACAG ACTTGGCTGT CCCAGA-ATG CAAGAAGCCC AGACAGAAAC 
             TAGGTGACGG ACTTGGCTGT CCCAGA-ATG CAAGAAGCCC AGACAGAAAC 
             TAGGTGACAG ACTTGGCTGT CCCGGAGGTG TAGGAAGCCC AGATGGAAAC 
             CAGGTGA-AC ACTTGGCTGT CCCAGA-ATG CAGGAAGCCC AGATAGAAAC 

             CATAGGTGTT -GGGTAGGTC TTCTGGGAAG GGACAGAGGA TGAC-AGGGT 
             CACAGTTGCT GCAGTAGGTC TTCTGGGAAG GGACAGAGGA CGAG-AGTGT 
             CACAGTTGCT GCAGTAGGTC TTCTGGGAAG GGACAGAGGA TGAA-AGTGT 
             CACAGTTACT GCAGTAGGTC TTCTGGGAAG GGACAGAGAA TGAG-AGTGT 
             CACAGTTGCT GCAGTAGGTC TTCTGGGAAG GGACAGAGGA TGAG-AGTGT 
             CATAGATGCT GGGGTAGGTC TTCTGAGAAG GGACAGAGGA TGAC-AGTGT 
             CATAGGTGCT GGGGTAGGTC TTCTGAGAAG GGACAGAGGA TGAC-AGAGT 
             GATAGGTGCT GGG-CAGGTC TTCTGAGAAG GGACAGAGGA TGAC-AGCAT 
             GATAGGTGCT GGG-TAGGTC TTCTGAGAAG GAACAGAGGA TGAC-AGCGT 
             GATAGGTGCT -GGGTAGGTC TTCTGAGAAG GGACAGAGGA TGAC-AGCGT 
             GATAGGTGCT GGG-TAGGTC TTCTGAGAAG GAACAGAGGA TGAC-AGCGT 
             GATAGGTGCT GGG-TAGGTC TTCTGAGAAG GGACAGAGGA TGAC-AGCGT 
             GATAGGTGCT GGG-TAGGTC TTCTGAGAAG GGACAGAGGA TGAC-AGCGT 
             GATAGGTGCT GGG-TAGGTC TTCTGAGAAG GGACAGAGGA TGAC-AGCGT 
             GATAGGTGCT GGG-TAGGTC TTCTGAGAAG GGACAGAGGA TGAC-AGCGT 
             GATAGGTGCT GGG-TAGGTC TTCTGAGAAG GGACAGAGGA TGAC-AGCGT 
             GATAGGTGCT GGG-TAGGTC TTCTGAGAAG GGACAGAGGA TGAC-AACGT 
             GATAGGTGCT GGG-TAGGTC TTCTGAGAAG GGACAGAGGA TGAC-AACGT 
             GATAGGTGCT GGG-TAGGTC TTCTGAGAAG GGACAGAGGA TGAC-AACGT 
             TTTAGGTGCC AGGGCAGGTC TTCTGGAAAG GGACAGGAGG TGACTAGTGT 
             CATAGGTGCC GGGGTAGGTC TTCTGGTGAG GGACAGAGGA TGAC-AGCAT 

             CAAGCAGGTG GC-------- -------TGG TGTAGGGGTG GGTGGTGCAG 
             CCAGGAGGAG GC-------- -------TGG TATAAGGGTG GCTGGTGCAG 
             CTAGGAGGTG GC-------- -------TGG TGTAAGGGTG GCTGGTGCAG 
             CCAGGAGGTG GC-------- -------TGG TGTCAGGGTG GCTGGTGCAG 
             CCAGGAGGTG GC-------- -------TGG TGTAAGGGTG GCTGGTGCAG 
             CCAGGAGGTG GC-------- -------TGG CTCAGGAGAG GCTGGTGCAG 
             CCAGGAGGTG GC-------- -------TTG TGTGGGGGTG GCTGGTGCAG 
             CCAGGAGGTG GC-------- -------TAG TGTAGGGG-- ---------- 
             CCAGGAGGTG GC-------- ---------- ---------- --TAGTGTAG 
             CCAGGAGGTG GC-------- ---------- ---------- --TAGTGTAG 
             CCAGGAGGTG GC-------- -------TAG TGTAGGCG-- ---------- 
             CCAGGAGGTG GC-------- -------TAG TGTAGGGG-- ---------- 
             CCAGGAGGTG GC-------- -------TAG TGTAGGGG-- ---------- 
             CCAGGAGGTG GC-------- -------TAG TGTAGAGG-- ---------- 
             CCAGGAGGTG GC-------- -------TAG CGTAGGGG-- ---------- 
             CCAGGAGGTG GC-------- -------TAG CGTAGGGG-- ---------- 
             CCAGGAGGTG GC-------- -------TAG TGTAGGGG-- ---------- 
             CCAGGAGGTG GC-------- -------TAG TGTAGGGG-- ---------- 
             CCAGGAGGTG GC-------- -------TAG TGTAGGGG-- ---------- 
             ---GGAGGCC AC-------- -------TGC TGTAGAGGAA GCT-GTGTGG 
             CCAGAAGGTG GCTGGTTTGG GGGCCAGTGG TGTAGGGGTG GCTGGTGCAG 

             GGGCTGCTGA TATTCTTTGA GCCCCAGCTT GGCTTTCTAG CCAGTCTGCA 
             GGGCTGCTGA TGTTTCTTGA GCCCCAGCTT GGCTTTCTAG CCAGTCTGCA 
             GGGCTGCTGA TATTCCTTGA GCCCCAGCTT GGCTTTCTAG CCAGTCTGCA 
             GGGCTGCTGA TATTCCTTGA GCCCCAGCTT GGCTTTCTAG GCAGTCTGCA 
             GGGCTGCTGA TATTCCTTGA GCCCCAGCTT GGCTTTCTAG GCAGTCTGCA 
             GGGCTACTGA TATTCCTTGA GCCCCAGCTT GGCTTTCTAG CCAGTCTGCA 
             AGGCTGCTGA TATTCTTTGA ACCCCAACAT GGCATTCTAG CCAGTGTGCA 
             ---CTTCTGA TATTCCTTGA GCCCCAGCTT GGCTTTCTAG CCAGTCTGCA 
             GTGCTTCTGA TATTCCTTGA GCCCCACCTT GGCTTTCTAG CCAGTCTGCA 
             AGGCTTCTGA TATTCCTTGA GCCCCAGCTT GGCTTTCTAG CCAGTCTGCA 
             ---CTTCTGA TATTCCTTGA GCCCCAGCTT GGCTTTCTAG CCAGTCTGCA 
             ---CTTCTGA TATTCCTTGA GCCCCAGCTT GGCTTTCTAG CCAGTCTGCA 
             ---CTTCTGA TATTCCTTGA GCCCCAGCTT GGCTTTCTAG CCAGTCTGCA 
             ---CTTCTGA TAGTCCTTGA GCCCCAGCTT GGCTTTCTAG CCAGTCTGCA 
             ---CTTCTGA TATTCCTTGA GCCCCAGCTT GGCTTTCTAG CCAGTCTGCA 
             ---CTTCTGA TATTCCTTGA GCCCCAGCTT GGCTTTCTAG CCAGTCTGCA 
             ---CTTCTGA TACTCCTTGA GCCCCAGCTT GGCTTTCTAG CCAGTCTGCA 
             ---CTTCTGA TACTCCTTGA GCCCCAGCTT GGCTTTCTAG CCAGTCTGCA 
             ---CTTCTGA TACTCCTTGA GCCCCAGCTT GGCTTTCTAG CCAGTCTGCA 
             GGGTTGCTGG CACTCCTTGA GCCCCATGTT GGCTTTCCAG CCAGTTTGCA 
             GGGCTGCTGA TAGTCCTTGA GCCCCAACAT GGCTTTCTAG CTGGTTTGCA 

             ACATCTTCTG TGAGTAGCAG ATCATCCACT ACCTCCACTG CTGGGGACAG 
             GCATCTTCTG GGAGTAGCAG ATCGTCTCCT GCCTCCGCTG CTGGGGACAG 
             GCATCTTCTG GGAGTAGCAG ATCGTCTACT GCCTCCGCTG CTGGGGACAG 
             GCATCTCCTG GGAGCAGCAG ATCGTCTACT GCCTCCGCTG CTGGGGACAG 
             GCATCTTCTG GGAGTAGCAG ATCGTCTACT GCCTCCGCTG CTGGGGACAG 
             GCATCTTCTG GGAGTAGCAG ATCGTCTGCT ACCTCCACTG CTGGGGACAG 
             GCATCTTCTG GGAGTAGCAG ATCGTCTACA ACCTCTACTG CTGGGCGTAA 
             GCATCTTCTG GGAGTAGCAG ATTGTCTACT GCCTCCGCTT CTGGGGACAG 
             GCATCTTCTG GGAGTAGCAG ATTGACTACT GCCTCCGCTG CTGGGGACAG 
             GCATCTTCTG GGAGTAGCAG ATCGTCTATT GCCTCTGCTG CTGGGGACAG 
             GCATCTTCTG AGAGTAGCAG ATCATCTACT GCCTCCGCTG CTGGGGACAA 
             GCATCTTCTG GGAGTAGCAG ATCATCTACT GCCTCCGCTG CTGGGGACAG 
             GCATCTTCTG GGAGTAGCAG ATCGTCTACT GCCTCTGCTG CTGGGGACAG 
             GCATCTTCTG GGAGTAGCAG ATCGTCTATT GCCTCTGCTG CTGGGGACAG 
             GCATCTTCTG GGAGTAGCAG ATCGTCTACT GCCTCTGCTG CTGGGGACAG 
             GCATCTTCTG GGAGTAGCAG ATCGTCTACT GCCTCTGCTG CTGGGGACAG 
             GCATCTTCTG GGAGTAGTAG ATCGTCTATT GCCTCTGCTG CTGGGGACAG 
             GCATCTTCTG GGAGTAACAG ATCGTCTACT GCCTCTGCTG CTGGGGACAG 
             GCATCTTCTG GGAGTAACAG ATCGTCTACT GCCTCTGCTG CTGGGGACAG 
             GCGTATCCTG GGAGTGACC- ----TCTGCT GCCTCTGCTG CTGCGGGTAG 
             GTGTCTTCTG GGAGTAGCAG ATCATCTACT ACCTCCACTG CTGGGGGTAG 

             TGAGGGGGAC TGAACCAGCT TCTCAGGAAG GAGTTCCCCT AAGTATGAAA 
             TGAGGGGGAC AGAACCAGCT TCTCAGGAAG GAGTTTCCCC AAGTACAAAA 
             TGAGGGGGAC AGAACCAGCT TCTCAGGAAG GAGTTTCCCC AAGTACGAAA 
             TGAGGGGGAC AGAACCAGCT TCTCAGGAAG GAGTTTCCCC AAGTATGAAA 
             TGAGGGGGAC AGAACCACCT TCTCAGGAAG GAGTTTCCCC AAGCATGAAA 
             TGGTGGGGAC AGAACCAGCT TCTCAGGAAG GAGTTTCCCC AAGTATGAAA 
             CGAGGGGGAC AAAACCAGCT TCTCAGGAAT GAGTTTCCCC AAGTATGAAA 
             TGAGGGGGAC AGAACCAGCT TCTCAGGAAG GAGTTTCCCC AAGTATGAAA 
             TGAGGGGGAT AGAACCAGCT TCTCAGAAAG GAGTTTCCCC AAGTATGAAA 
             TGAGGGGAAC AGAACCAGCT TCTCAGGAAG GAGTTTCCCC AAGTATGAAA 
             TGAGGGGGAC AGAACCAGCT TCTCAGGAAG GAGTTTCCCC AAGTATGAAA 
             TGAGGGGGAC AGAACCAGCT TCTCAGGAAG GAGTTTCCCC AAGTATGAAA 
             TGAGAGGGAC AGAACCAGCT TCTCAGGAAG GAGTTTCCCC AAGTATGAAA 
             TGAGGGGAAC AGAACCAGCT TCTCAGGAAG GAGTTTCCCC AAGTATGAAA 
             TGAGGGGAAC AGAACCAGCT TCTCAGGAAG GAGTTTCCCC AAGTATGAAA 
             TGAGAGGGAC AGAACCAGCT TCTCAGGAAG GAGTTTCCCC AAGTATGAAA 
             TGAGAGGGAC AGAACCAGCT TCTCAGGAAG GAGTTTCCCC AAGTATGAAA 
             TGAGAGGGAC AGAACCAGCT TCTCAGGAAG GAGTTTCCCC AAGTATGAAA 
             TGAGAGGGAC AGAACCAGCT TCTCAGGAAG GAGTTTCCCC AAGTATGAAA 
             CGACGGGGAT AGAACCAGCT TCTCAGGAGG GCCTTCCTGT GATTGTGGAA 
             CGAGAGGGAC AGAATCGGCT TCTCAGGAAA GAGTTCCTAT AACTATGAAA 

             AGGTCTCTTG GCTCAGAGGG AAGTCAGTGC TGAGATCTTA CTGGGGCTCC 
             AAGTCTCTTG ACTCAGAGGG AGCTCAGTAC TGAGATCTGA CTCGGGCTCC 
             AAGTCTCTTG ACTCAGAAGG AGCTCAGTAC TGAGATCTGA CTCGGGCTCC 
             AAGTCTCTTG ACTCAGAGGG AGCTCAGTAC TGAGATCTGA CTTGGGCTTC 
             AAGTCTCTTG ACTCAGAGGG AGCTCAGTAC TGAGATCTGA CTTGGGCTCC 
             AGGTCTCTTG ACTCAGAGGG AGCTCAGTGC TGAGATCTGA CTGGGGCTCC 
             ACGTCTCTTG ACTCAGAGGG AGCTCAGTGC TGAGATCCGA CTGGGGCTGC 
             ACGTCTCTTG ACTCAGAGGG AGCTCAGTGC TGAGATCTGA CTGAGGCTCC 
             ATGTCTCTTG ACTCAGAGGG AGCTCAATGC TCAGATCTGA CTGAGGCTCC 
             ACGTCTCTTG ACTCAGAGGG AGCTCAGTGC TGAGATCTGA CTGAGGCTCC 
             ACGTCCCTTG ACTCAGAGGG AGCTCAGTGC TGAGATCTGA CTGAGGCTCC 
             ATGTCTCTTG ACTCAGAGGG AGCTCAGTGC TGAGATCTGA CTGAGGCTCC 
             ACGTCCCTTG ACTCAGAGGG AGCTCAGTGC TGAGATCTGA CTGAGGCTCC 
             ACGTCCCTTG ACTCAGAGGG AGCTCAGTGC TGAGATCTGA CTGAGGCTCC 
             ACGTCTCTTG ACTCAGAGGG AGCTCAGTGC TGAGATCTGA CTGAGCCTCC 
             ACATCCCTTG ACTCAGAGGG AGCTCAGTGC TGAGATCTGA CTGAGGCTCC 
             ACGTCCCTTG ACTCAGAGGG AGCTCAGTGC TGAGATCTGA CTGAGGCTCT 
             ACGTCCCTTG ACTCAGAGGG AGCTCAGTGC TGAGATCTGA CTGAGGCTCC 
             ACGTCCCTTG ACTCAAAGGG AGCTCAGTGC TGAGATCTGA CTGAGGCTCC 
             ACTTCTCTTG ACTCGGAGGG AGCTCAGTGT TGAAATCTGA GTGCAGCTCC 
             ACGTCTC--G ACTCAGA--- ---------- ---------- --GGGGCTGT 

             TCTCTxxxTG CAGCTCCAGG GAAGGCAGCC TGCCCAAGGA AGGAACCTCA 
             TCCATxxxTG CAGCTCCAGG GAAGTCAGTC TGTCC----A TGGAACCTCA 
             TCCATxxxTG CAGCTCCAGG GAAGTCAGTC TGTCC----A TGGAACCTCA 
             TCCATxxxTG CAGCTCCAGG GAAGTTAGTC TGTCC----A TGGAACCTCA 
             TCCATxxxTG CAGCTCCAGG GAAGTTAGTC TGTCC----A TGGAACCTCA 
             TCCATxxxTG CAGCTCCAGG GAAGGCAGCC TGGCT----A CAGAACCTCA 
             TCCGTxxxTG CAGCTCCAGG GAAGGTAGTC TGTAC----A CGGAGCCTCA 
             TCCATxxxTG CAGCTCCAGG GAAGGCAGTC TGGCT----A TGGAACCTCA 
             TCCACxxxTG CAGCTCCAGG GAAGGCAGTC TGGCT----A CGGAACCTCA 
             TCCATxxxTG CAGCTCCAGG GAAGGCAGTC TGGCT----A TGGAACCTCA 
             TCCATxxxTG CAGCTCCAGG GAAGGCAGTC TGGCT----A CGGAACCTCA 
             TCCATxxxTG CAGCTCCAGG GAAGGCAGTC TGGCT----A TGGAACCACA 
             TCCACxxxTG CAGCTCCAGG GAAGGCAGTC TGGCT----A TGGAACCTCA 
             TCCATxxxTG CAGCTCCAGG GAAGGCAGTC TGGCT----A TGGAACCTCA 
             TCCATxxxTG CAGCTCCAGG GAAGGCAGTC TGGCT----A CGGAACCTCA 
             TCCACxxxTG CAGCTCCAGG GAAGGCAGTC TGGCT----A TGGAACCTCA 
             TCCATxxxTG CAGCTCCAGG GAAGGCAGTC TGGCT----A TGGAACCTCA 
             TCCATxxxTG CAGCTCCAGG GAAGGTAGTC TGGCT----A TGGAACCACA 
             TCCATxxxTG CAGCTCCAGG GAAGGTAGTC TGGCT----A TGGAACCTCA 
             TCCATxxxTG CACCTTTGGG GAAGGCAGTC AGGCC----A CCGAACCTAA 
             TCCACxxxTG CCCCTTCAGG GAAGGCAGTC TGGCT----A CCAAACCTCA 

             GGGAAATGTG TAACCTTCCT GGGGCGGACT CTCCAAGCCC AGGAAGCAGG 
             GGGAAGTGTG TAACAGTCCT GGGAAGGACA CTCCAAGCCC AGAAAGCA-- 
             GGGAAGTATG TAACAGTCCT GGGAAGGAAA CTCCAAGCCC AGAAAGCAGG 
             GGGAAGTGTA TAACAGTCCT GGGAAGGACA CTCCACGCCC AGAAAGCAGG 
             GGGAAGTGTA TAACAGTCCT GGGAAGGACA CTCCACGCCC AGAAAGCAGG 
             GGGAAGTGTG TAACCTTCCT TGAAAGGACT CTCCAAGCTC AGAAAGCAGG 
             GGGAAGTGTG TAACCTTCCA GGGAAGCACT CTCCAGGCCC AGAAACCAGG 
             GGGAAGTGTG TGACCTTCTT GGGAAGGACT CTCCAAGTCC AGAAAGAAGG 
             GGGAAGTGTG TAACCTTCTT GGGAAGGACT CTCCAAGTCC AGAAAGAAGG 
             GGGAAGTGTG TAACCTTCTT GGGAAGGACT CTCCAAGTCC AGAAAGAAGG 
             GGGAAGTGTG TAACCTTCTT GGGAAGGACT CTCCAAGTCC AGAAAGAAGG 
             GGGAAGTGTG TAACCTTCTT GGGAAGGACT CTCCAAGTCC AGAAAGAAGG 
             GGGAAGTGTG TAACCTTCTT GGGAAGGACT CTCCAAGTCC AGAAAGAAGG 
             GGGAAGTGTG TAACCTTCTT GGGAAGGACT CTCCAAGTCC AGAAAGAAGG 
             GGGAAGTGTG TAACCTTCTT GGGAAGGACT CTCCAAGTCC AGAAAGAAGG 
             GGGAAGTGTG TAACCTTCTT GGGAAGGACT CTCCAAGTCC AGAAAGAAGG 
             GGGAAGTGTG TAACCTTCTT GGGAAGGACT CTCCAAGTCC AGAAAGAAGG 
             GGGAAGTGTG TAACCTTCTT GGGAAGGACT CTCCAAGTCC AGAAAGAAGG 
             GGGAAGTGTG TAACCTTCTT GGGAAGGACT CTCCAAGTCC AGAAAGAAGG 
             GAAGAGTGTG TAACCATCCT GGGAAGCATG TTCCAAGCCC AGACACCGGG 
             GGGTAGCATG TAACCGTCCT GGGGAGCACA CTCTGAGCCC AGACACTAGG 

             TGCCCTGAGA GCACAGCAGC TAGCTG---- ---------- ---------- 
             ---------- ---------- ----TG---- ---------- ---------- 
             TGCCCCCAGA GCCCAGCAGC TAGCTG---- ---------- ---------- 
             TGCCCTCAGA GCCCAGCAGC TAGCTG---- ---------- ---------- 
             TGCCCTCAGA GCCCAGCAGC TAGCTG---- ---------- ---------- 
             TGCCCCCAGA GCCCAGCAGC TAGCCT---- ---------- ---------- 
             TGCCCCCAGA TCCCAGTAGC TAGCTG---- ---------- ---------- 
             TGCCCCCAGA GCCCAGCAGC TAGCTG---- ---------- ---------- 
             TGCCCCTAGA GCCCAGCAGC TAGCTG---- ---------- ---------- 
             TGTCCCCAGA GCCCAGCAGC TAGCTG---- ---------- ---------- 
             TGTCCCCAGA GCCCAGCAGC TAGCTG---- ---------- ---------- 
             TGCCCCCAGA GCCCAGCAGC TAGCTG---- ---------- ---------- 
             TGCCCCCAGA GCCCAGCAGC TAGCTG---- ---------- ---------- 
             TGCCCCCAGA GCCCAGCAGC TAGCTG---- ---------- ---------- 
             TGCCCCCAGA GCCCAGCAGC TAGCTG---- ---------- ---------- 
             TGCCCCCAGA GCCCAGCAGC TAGCTG---- ---------- ---------- 
             TGCCCCCAGA GCCCAGCAGC TAGCTG---- ---------- ---------- 
             TGCCCCCAGA GCCCAGCAGC TAGCTG---- ---------- ---------- 
             TGCCCCCAGA GCCCAGCAGC TAGCTGCCGG GGGCCAGCCT CAGCAAAGAA 
             TGCCCCGAGG GCCCAGCAGC TAGCTG---- ---------- ---------- 
             TGCCCCCAGA GCCCTGCAGC TAGCTG---- ---------- ---------- 

             ---------- ---------- ---------- ---------- ---------- 
             ---------- ---------- ---------- ---------- ---------- 
             ---------- ---------- ---------- ---------- ---------- 
             ---------- ---------- ---------- ---------- ---------- 
             ---------- ---------- ---------- ---------- ---------- 
             ---------- ---------- ---------- ---------- ---------- 
             ---------- ---------- ---------- ---------- ---------- 
             ---------- ---------- ---------- ---------- ---------- 
             ---------- ---------- ---------- ---------- ---------- 
             ---------- ---------- ---------- ---------- ---------- 
             ---------- ---------- ---------- ---------- ---------- 
             ---------- ---------- ---------- ---------- ---------- 
             ---------- ---------- ---------- ---------- ---------- 
             ---------- ---------- ---------- ---------- ---------- 
             ---------- ---------- ---------- ---------- ---------- 
             ---------- ---------- ---------- ---------- ---------- 
             ---------- ---------- ---------- ---------- ---------- 
             ---------- ---------- ---------- ---------- ---------- 
             CAGGGTCACC AGAGGAAGGG TAGAGTTTGG CGAAAAAGAA TGAGACGTAG 
             ---------- ---------- ---------- ---------- ---------- 
             ---------- ---------- ---------- ---------- ---------- 

             ---------- ---------- ---------- ---------- ---------- 
             ---------- ---------- ---------- ---------- ---------- 
             ---------- ---------- ---------- ---------- ---------- 
             ---------- ---------- ---------- ---------- ---------- 
             ---------- ---------- ---------- ---------- ---------- 
             ---------- ---------- ---------- ---------- ---------- 
             ---------- ---------- ---------- ---------- ---------- 
             ---------- ---------- ---------- ---------- ---------- 
             ---------- ---------- ---------- ---------- ---------- 
             ---------- ---------- ---------- ---------- ---------- 
             ---------- ---------- ---------- ---------- ---------- 
             ---------- ---------- ---------- ---------- ---------- 
             ---------- ---------- ---------- ---------- ---------- 
             ---------- ---------- ---------- ---------- ---------- 
             ---------- ---------- ---------- ---------- ---------- 
             ---------- ---------- ---------- ---------- ---------- 
             ---------- ---------- ---------- ---------- ---------- 
             ---------- ---------- ---------- ---------- ---------- 
             TGTGTCTTAT ATTTTCATTC TGCAGAAAAA AAAAAGCCTC TTCTTTATTT 
             ---------- ---------- ---------- ---------- ---------- 
             ---------- ---------- ---------- ---------- ---------- 

             ---------- ---------- ---------- ---------- ---------- 
             ---------- ---------- ---------- ---------- ---------- 
             ---------- ---------- ---------- ---------- ---------- 
             ---------- ---------- ---------- ---------- ---------- 
             ---------- ---------- ---------- ---------- ---------- 
             ---------- ---------- ---------- ---------- ---------- 
             ---------- ---------- ---------- ---------- ---------- 
             ---------- ---------- ---------- ---------- ---------- 
             ---------- ---------- ---------- ---------- ---------- 
             ---------- ---------- ---------- ---------- ---------- 
             ---------- ---------- ---------- ---------- ---------- 
             ---------- ---------- ---------- ---------- ---------- 
             ---------- ---------- ---------- ---------- ---------- 
             ---------- ---------- ---------- ---------- ---------- 
             ---------- ---------- ---------- ---------- ---------- 
             ---------- ---------- ---------- ---------- ---------- 
             ---------- ---------- ---------- ---------- ---------- 
             ---------- ---------- ---------- ---------- ---------- 
             TTTACATGGT CTTTTATATC ATAAGCATAA CATCGCATGA TCAACAAAGG 
             ---------- ---------- ---------- ---------- ---------- 
             ---------- ---------- ---------- ---------- ---------- 

             ---------- ---------- ---------- ---------- ---------- 
             ---------- ---------- ---------- ---------- ---------- 
             ---------- ---------- ---------- ---------- ---------- 
             ---------- ---------- ---------- ---------- ---------- 
             ---------- ---------- ---------- ---------- ---------- 
             ---------- ---------- ---------- ---------- ---------- 
             ---------- ---------- ---------- ---------- ---------- 
             ---------- ---------- ---------- ---------- ---------- 
             ---------- ---------- ---------- ---------- ---------- 
             ---------- ---------- ---------- ---------- ---------- 
             ---------- ---------- ---------- ---------- ---------- 
             ---------- ---------- ---------- ---------- ---------- 
             ---------- ---------- ---------- ---------- ---------- 
             ---------- ---------- ---------- ---------- ---------- 
             ---------- ---------- ---------- ---------- ---------- 
             ---------- ---------- ---------- ---------- ---------- 
             ---------- ---------- ---------- ---------- ---------- 
             ---------- ---------- ---------- ---------- ---------- 
             GGCAGTACAA GATATAATCA TCATAGATAA CATCATTTTC CAGAGACATA 
             ---------- ---------- ---------- ---------- ---------- 
             ---------- ---------- ---------- ---------- ---------- 

             ---------- ---------- ---------- ---------- ---------- 
             ---------- ---------- ---------- ---------- ---------- 
             ---------- ---------- ---------- ---------- ---------- 
             ---------- ---------- ---------- ---------- ---------- 
             ---------- ---------- ---------- ---------- ---------- 
             ---------- ---------- ---------- ---------- ---------- 
             ---------- ---------- ---------- ---------- ---------- 
             ---------- ---------- ---------- ---------- ---------- 
             ---------- ---------- ---------- ---------- ---------- 
             ---------- ---------- ---------- ---------- ---------- 
             ---------- ---------- ---------- ---------- ---------- 
             ---------- ---------- ---------- ---------- ---------- 
             ---------- ---------- ---------- ---------- ---------- 
             ---------- ---------- ---------- ---------- ---------- 
             ---------- ---------- ---------- ---------- ---------- 
             ---------- ---------- ---------- ---------- ---------- 
             ---------- ---------- ---------- ---------- ---------- 
             ---------- ---------- ---------- ---------- ---------- 
             ATTTTCAAAG TGACACATAG TACAGTTCTG CATATGCACA CAAATACAAT 
             ---------- ---------- ---------- ---------- ---------- 
             ---------- ---------- ---------- ---------- ---------- 

             ---------- ---------- ---------- ---------- ---------- 
             ---------- ---------- ---------- ---------- ---------- 
             ---------- ---------- ---------- ---------- ---------- 
             ---------- ---------- ---------- ---------- ---------- 
             ---------- ---------- ---------- ---------- ---------- 
             ---------- ---------- ---------- ---------- ---------- 
             ---------- ---------- ---------- ---------- ---------- 
             ---------- ---------- ---------- ---------- ---------- 
             ---------- ---------- ---------- ---------- ---------- 
             ---------- ---------- ---------- ---------- ---------- 
             ---------- ---------- ---------- ---------- ---------- 
             ---------- ---------- ---------- ---------- ---------- 
             ---------- ---------- ---------- ---------- ---------- 
             ---------- ---------- ---------- ---------- ---------- 
             ---------- ---------- ---------- ---------- ---------- 
             ---------- ---------- ---------- ---------- ---------- 
             ---------- ---------- ---------- ---------- ---------- 
             ---------- ---------- ---------- ---------- ---------- 
             GAGTTTTTGT TTAATTGAAG AGAACATTTT GTTGATTTAT TTTTACACAA 
             ---------- ---------- ---------- ---------- ---------- 
             ---------- ---------- ---------- ---------- ---------- 

             ---------- ---------- ---------- ---------- ---------- 
             ---------- ---------- ---------- ---------- ---------- 
             ---------- ---------- ---------- ---------- ---------- 
             ---------- ---------- ---------- ---------- ---------- 
             ---------- ---------- ---------- ---------- ---------- 
             ---------- ---------- ---------- ---------- ---------- 
             ---------- ---------- ---------- ---------- ---------- 
             ---------- ---------- ---------- ---------- ---------- 
             ---------- ---------- ---------- ---------- ---------- 
             ---------- ---------- ---------- ---------- ---------- 
             ---------- ---------- ---------- ---------- ---------- 
             ---------- ---------- ---------- ---------- ---------- 
             ---------- ---------- ---------- ---------- ---------- 
             ---------- ---------- ---------- ---------- ---------- 
             ---------- ---------- ---------- ---------- ---------- 
             ---------- ---------- ---------- ---------- ---------- 
             ---------- ---------- ---------- ---------- ---------- 
             ---------- ---------- ---------- ---------- ---------- 
             AGTAACAATT GACTTCATAC TGCTTTACAC TTATGCTTAA TCTTGCAATA 
             ---------- ---------- ---------- ---------- ---------- 
             ---------- ---------- ---------- ---------- ---------- 

             ---------- ---------- ---------- ---------- ---------- 
             ---------- ---------- ---------- ---------- ---------- 
             ---------- ---------- ---------- ---------- ---------- 
             ---------- ---------- ---------- ---------- ---------- 
             ---------- ---------- ---------- ---------- ---------- 
             ---------- ---------- ---------- ---------- ---------- 
             ---------- ---------- ---------- ---------- ---------- 
             ---------- ---------- ---------- ---------- ---------- 
             ---------- ---------- ---------- ---------- ---------- 
             ---------- ---------- ---------- ---------- ---------- 
             ---------- ---------- ---------- ---------- ---------- 
             ---------- ---------- ---------- ---------- ---------- 
             ---------- ---------- ---------- ---------- ---------- 
             ---------- ---------- ---------- ---------- ---------- 
             ---------- ---------- ---------- ---------- ---------- 
             ---------- ---------- ---------- ---------- ---------- 
             ---------- ---------- ---------- ---------- ---------- 
             ---------- ---------- ---------- ---------- ---------- 
             CCTTCCACAG TTTTTATAAC AATTAATCTT TTTGCAAAAC CATTGCCACA 
             ---------- ---------- ---------- ---------- ---------- 
             ---------- ---------- ---------- ---------- ---------- 

             ---------- ---------- ---------- ---------- ---------- 
             ---------- ---------- ---------- ---------- ---------- 
             ---------- ---------- ---------- ---------- ---------- 
             ---------- ---------- ---------- ---------- ---------- 
             ---------- ---------- ---------- ---------- ---------- 
             ---------- ---------- ---------- ---------- ---------- 
             ---------- ---------- ---------- ---------- ---------- 
             ---------- ---------- ---------- ---------- ---------- 
             ---------- ---------- ---------- ---------- ---------- 
             ---------- ---------- ---------- ---------- ---------- 
             ---------- ---------- ---------- ---------- ---------- 
             ---------- ---------- ---------- ---------- ---------- 
             ---------- ---------- ---------- ---------- ---------- 
             ---------- ---------- ---------- ---------- ---------- 
             ---------- ---------- ---------- ---------- ---------- 
             ---------- ---------- ---------- ---------- ---------- 
             ---------- ---------- ---------- ---------- ---------- 
             ---------- ---------- ---------- ---------- ---------- 
             TAGGCTTTGT CCATCTTGTC CAGGGTGGCC AAGTTCTTGA AGTCCAGCCA 
             ---------- ---------- ---------- ---------- ---------- 
             ---------- ---------- ---------- ---------- ---------- 

             ---------- ---------- ---------- ---------- ---------- 
             ---------- ---------- ---------- ---------- ---------- 
             ---------- ---------- ---------- ---------- ---------- 
             ---------- ---------- ---------- ---------- ---------- 
             ---------- ---------- ---------- ---------- ---------- 
             ---------- ---------- ---------- ---------- ---------- 
             ---------- ---------- ---------- ---------- ---------- 
             ---------- ---------- ---------- ---------- ---------- 
             ---------- ---------- ---------- ---------- ---------- 
             ---------- ---------- ---------- ---------- ---------- 
             ---------- ---------- ---------- ---------- ---------- 
             ---------- ---------- ---------- ---------- ---------- 
             ---------- ---------- ---------- ---------- ---------- 
             ---------- ---------- ---------- ---------- ---------- 
             ---------- ---------- ---------- ---------- ---------- 
             ---------- ---------- ---------- ---------- ---------- 
             ---------- ---------- ---------- ---------- ---------- 
             ---------- ---------- ---------- ---------- ---------- 
             CTTTGGGTTA CGTCATATTG TCCACGATTA TGCCAAGGAC AATTAGCCCA 
             ---------- ---------- ---------- ---------- ---------- 
             ---------- ---------- ---------- ---------- ---------- 

             ---------- ---------- ---------- ---------- ---------- 
             ---------- ---------- ---------- ---------- ---------- 
             ---------- ---------- ---------- ---------- ---------- 
             ---------- ---------- ---------- ---------- ---------- 
             ---------- ---------- ---------- ---------- ---------- 
             ---------- ---------- ---------- ---------- ---------- 
             ---------- ---------- ---------- ---------- ---------- 
             ---------- ---------- ---------- ---------- ---------- 
             ---------- ---------- ---------- ---------- ---------- 
             ---------- ---------- ---------- ---------- ---------- 
             ---------- ---------- ---------- ---------- ---------- 
             ---------- ---------- ---------- ---------- ---------- 
             ---------- ---------- ---------- ---------- ---------- 
             ---------- ---------- ---------- ---------- ---------- 
             ---------- ---------- ---------- ---------- ---------- 
             ---------- ---------- ---------- ---------- ---------- 
             ---------- ---------- ---------- ---------- ---------- 
             ---------- ---------- ---------- ---------- ---------- 
             ATCTCTACAC CCCCAGGCCG GTTTTGGAGT AATAAAACTT CCTTCTACTC 
             ---------- ---------- ---------- ---------- ---------- 
             ---------- ---------- ---------- ---------- ---------- 

             ---------- ---------- ---------- ---------- ---------- 
             ---------- ---------- ---------- ---------- ---------- 
             ---------- ---------- ---------- ---------- ---------- 
             ---------- ---------- ---------- ---------- ---------- 
             ---------- ---------- ---------- ---------- ---------- 
             ---------- ---------- ---------- ---------- ---------- 
             ---------- ---------- ---------- ---------- ---------- 
             ---------- ---------- ---------- ---------- ---------- 
             ---------- ---------- ---------- ---------- ---------- 
             ---------- ---------- ---------- ---------- ---------- 
             ---------- ---------- ---------- ---------- ---------- 
             ---------- ---------- ---------- ---------- ---------- 
             ---------- ---------- ---------- ---------- ---------- 
             ---------- ---------- ---------- ---------- ---------- 
             ---------- ---------- ---------- ---------- ---------- 
             ---------- ---------- ---------- ---------- ---------- 
             ---------- ---------- ---------- ---------- ---------- 
             ---------- ---------- ---------- ---------- ---------- 
             TATATGGTCT CCAATCAGCG TCATAATCCC AATTTCTTGC CAATAGAAAT 
             ---------- ---------- ---------- ---------- ---------- 
             ---------- ---------- ---------- ---------- ---------- 

             ---------- ---------- ---------- ---------- ---------- 
             ---------- ---------- ---------- ---------- ---------- 
             ---------- ---------- ---------- ---------- ---------- 
             ---------- ---------- ---------- ---------- ---------- 
             ---------- ---------- ---------- ---------- ---------- 
             ---------- ---------- ---------- ---------- ---------- 
             ---------- ---------- ---------- ---------- ---------- 
             ---------- ---------- ---------- ---------- ---------- 
             ---------- ---------- ---------- ---------- ---------- 
             ---------- ---------- ---------- ---------- ---------- 
             ---------- ---------- ---------- ---------- ---------- 
             ---------- ---------- ---------- ---------- ---------- 
             ---------- ---------- ---------- ---------- ---------- 
             ---------- ---------- ---------- ---------- ---------- 
             ---------- ---------- ---------- ---------- ---------- 
             ---------- ---------- ---------- ---------- ---------- 
             ---------- ---------- ---------- ---------- ---------- 
             ---------- ---------- ---------- ---------- ---------- 
             TCAAAATATT GTTTTTCCAC TTTTATGGGA TCATGTGTGG GTGGTGGTTT 
             ---------- ---------- ---------- ---------- ---------- 
             ---------- ---------- ---------- ---------- ---------- 

             ---------- ---------- ---------- ---------- ---------- 
             ---------- ---------- ---------- ---------- ---------- 
             ---------- ---------- ---------- ---------- ---------- 
             ---------- ---------- ---------- ---------- ---------- 
             ---------- ---------- ---------- ---------- ---------- 
             ---------- ---------- ---------- ---------- ---------- 
             ---------- ---------- ---------- ---------- ---------- 
             ---------- ---------- ---------- ---------- ---------- 
             ---------- ---------- ---------- ---------- ---------- 
             ---------- ---------- ---------- ---------- ---------- 
             ---------- ---------- ---------- ---------- ---------- 
             ---------- ---------- ---------- ---------- ---------- 
             ---------- ---------- ---------- ---------- ---------- 
             ---------- ---------- ---------- ---------- ---------- 
             ---------- ---------- ---------- ---------- ---------- 
             ---------- ---------- ---------- ---------- ---------- 
             ---------- ---------- ---------- ---------- ---------- 
             ---------- ---------- ---------- ---------- ---------- 
             AATCACAAAA GGGCCTCGGT AAATACCAGG ATTCCACCAT CCTGTTTTTG 
             ---------- ---------- ---------- ---------- ---------- 
             ---------- ---------- ---------- ---------- ---------- 

             ---------- ---------- ---------- ---------- ---------- 
             ---------- ---------- ---------- ---------- ---------- 
             ---------- ---------- ---------- ---------- ---------- 
             ---------- ---------- ---------- ---------- ---------- 
             ---------- ---------- ---------- ---------- ---------- 
             ---------- ---------- ---------- ---------- ---------- 
             ---------- ---------- ---------- ---------- ---------- 
             ---------- ---------- ---------- ---------- ---------- 
             ---------- ---------- ---------- ---------- ---------- 
             ---------- ---------- ---------- ---------- ---------- 
             ---------- ---------- ---------- ---------- ---------- 
             ---------- ---------- ---------- ---------- ---------- 
             ---------- ---------- ---------- ---------- ---------- 
             ---------- ---------- ---------- ---------- ---------- 
             ---------- ---------- ---------- ---------- ---------- 
             ---------- ---------- ---------- ---------- ---------- 
             ---------- ---------- ---------- ---------- ---------- 
             ---------- ---------- ---------- ---------- ---------- 
             TTTTCCATAG TCGAGCTATT CGTTTTCCCC CTAAGACAAC TTCATGTTGA 
             ---------- ---------- ---------- ---------- ---------- 
             ---------- ---------- ---------- ---------- ---------- 

             ---------- ---------- ---------- ---------- ---------- 
             ---------- ---------- ---------- ---------- ---------- 
             ---------- ---------- ---------- ---------- ---------- 
             ---------- ---------- ---------- ---------- ---------- 
             ---------- ---------- ---------- ---------- ---------- 
             ---------- ---------- ---------- ---------- ---------- 
             ---------- ---------- ---------- ---------- ---------- 
             ---------- ---------- ---------- ---------- ---------- 
             ---------- ---------- ---------- ---------- ---------- 
             ---------- ---------- ---------- ---------- ---------- 
             ---------- ---------- ---------- ---------- ---------- 
             ---------- ---------- ---------- ---------- ---------- 
             ---------- ---------- ---------- ---------- ---------- 
             ---------- ---------- ---------- ---------- ---------- 
             ---------- ---------- ---------- ---------- ---------- 
             ---------- ---------- ---------- ---------- ---------- 
             ---------- ---------- ---------- ---------- ---------- 
             ---------- ---------- ---------- ---------- ---------- 
             TCCCCAGGTA ATACACGGGC TGTCCCTACC CGGGATTTCA CCAGGGGATT 
             ---------- ---------- ---------- ---------- ---------- 
             ---------- ---------- ---------- ---------- ---------- 

             ---------- ---------- ---------- ---------- ---------- 
             ---------- ---------- ---------- ---------- ---------- 
             ---------- ---------- ---------- ---------- ---------- 
             ---------- ---------- ---------- ---------- ---------- 
             ---------- ---------- ---------- ---------- ---------- 
             ---------- ---------- ---------- ---------- ---------- 
             ---------- ---------- ---------- ---------- ---------- 
             ---------- ---------- ---------- ---------- ---------- 
             ---------- ---------- ---------- ---------- ---------- 
             ---------- ---------- ---------- ---------- ---------- 
             ---------- ---------- ---------- ---------- ---------- 
             ---------- ---------- ---------- ---------- ---------- 
             ---------- ---------- ---------- ---------- ---------- 
             ---------- ---------- ---------- ---------- ---------- 
             ---------- ---------- ---------- ---------- ---------- 
             ---------- ---------- ---------- ---------- ---------- 
             ---------- ---------- ---------- ---------- ---------- 
             ---------- ---------- ---------- ---------- ---------- 
             ATGAGTAGGA CGCCCCCCTC CAAAGGTCCC TGAATCTATA ATGGAATTTT 
             ---------- ---------- ---------- ---------- ---------- 
             ---------- ---------- ---------- ---------- ---------- 

             ---------- ---------- ---------- ---------- ---------- 
             ---------- ---------- ---------- ---------- ---------- 
             ---------- ---------- ---------- ---------- ---------- 
             ---------- ---------- ---------- ---------- ---------- 
             ---------- ---------- ---------- ---------- ---------- 
             ---------- ---------- ---------- ---------- ---------- 
             ---------- ---------- ---------- ---------- ---------- 
             ---------- ---------- ---------- ---------- ---------- 
             ---------- ---------- ---------- ---------- ---------- 
             ---------- ---------- ---------- ---------- ---------- 
             ---------- ---------- ---------- ---------- ---------- 
             ---------- ---------- ---------- ---------- ---------- 
             ---------- ---------- ---------- ---------- ---------- 
             ---------- ---------- ---------- ---------- ---------- 
             ---------- ---------- ---------- ---------- ---------- 
             ---------- ---------- ---------- ---------- ---------- 
             ---------- ---------- ---------- ---------- ---------- 
             ---------- ---------- ---------- ---------- ---------- 
             ATCCTTATAC ATTCTGCTAT ACACAGGCTG AAAATGAAAC AGAAACATAA 
             ---------- ---------- ---------- ---------- ---------- 
             ---------- ---------- ---------- ---------- ---------- 

             ---------- ---------- ---------- ---------- ---------- 
             ---------- ---------- ---------- ---------- ---------- 
             ---------- ---------- ---------- ---------- ---------- 
             ---------- ---------- ---------- ---------- ---------- 
             ---------- ---------- ---------- ---------- ---------- 
             ---------- ---------- ---------- ---------- ---------- 
             ---------- ---------- ---------- ---------- ---------- 
             ---------- ---------- ---------- ---------- ---------- 
             ---------- ---------- ---------- ---------- ---------- 
             ---------- ---------- ---------- ---------- ---------- 
             ---------- ---------- ---------- ---------- ---------- 
             ---------- ---------- ---------- ---------- ---------- 
             ---------- ---------- ---------- ---------- ---------- 
             ---------- ---------- ---------- ---------- ---------- 
             ---------- ---------- ---------- ---------- ---------- 
             ---------- ---------- ---------- ---------- ---------- 
             ---------- ---------- ---------- ---------- ---------- 
             ---------- ---------- ---------- ---------- ---------- 
             CACAGATGAC AGAGATATTC CTGACTTTTC AGGAATTCTT CGATGTTTAT 
             ---------- ---------- ---------- ---------- ---------- 
             ---------- ---------- ---------- ---------- ---------- 

             ---------- ---------- ---------- ---------- ---------- 
             ---------- ---------- ---------- ---------- ---------- 
             ---------- ---------- ---------- ---------- ---------- 
             ---------- ---------- ---------- ---------- ---------- 
             ---------- ---------- ---------- ---------- ---------- 
             ---------- ---------- ---------- ---------- ---------- 
             ---------- ---------- ---------- ---------- ---------- 
             ---------- ---------- ---------- ---------- ---------- 
             ---------- ---------- ---------- ---------- ---------- 
             ---------- ---------- ---------- ---------- ---------- 
             ---------- ---------- ---------- ---------- ---------- 
             ---------- ---------- ---------- ---------- ---------- 
             ---------- ---------- ---------- ---------- ---------- 
             ---------- ---------- ---------- ---------- ---------- 
             ---------- ---------- ---------- ---------- ---------- 
             ---------- ---------- ---------- ---------- ---------- 
             ---------- ---------- ---------- ---------- ---------- 
             ---------- ---------- ---------- ---------- ---------- 
             GCTGGGGGCA GTGGGTGCAG AGGGGCTGCC CTTGCAGCCT GGCTCCCAGC 
             ---------- ---------- ---------- ---------- ---------- 
             ---------- ---------- ---------- ---------- ---------- 

             ---------T GCCCAGGATG GTGGCTTTGG GCTTTTGACT CGTCAACATT 
             ---------T GCCCTGGGTG GTGGCTTTGC ACTTTTGACA CATTAACATT 
             ---------T GCCCCGGGTG GTGGCTTTGC GCTTTTGACA CATTAAGATT 
             ---------T GCCCCGGGTG GTGGCTTTGC GCTTTTGACA CATTAACATT 
             ---------T GCCCCGGGTG GTGGCTTTGC GCTTTTGACA CATTAACATT 
             ---------T GCCCAGGATG ATGGCTTTGG GCTTTTGACT CGTTAACGTT 
             ---------T GCCCAGGATG GTGGCTTTGG GCTTTTGACT TGTTAACATT 
             ---------T GCCCAGGATG GTGGCTTCGG GCTTTTGACT CGTTAACATT 
             ---------T GCCCAGGATG GTGGCTTCGG GCTTTTGACT CGTTAACATT 
             ---------T GCCCAGGATG GTGGCTTCGG GCTTTTGACT CGTTAACATT 
             ---------T GCCCAGGATG GTGGCTTCGG GCTTTTGACT CGTTAACATT 
             ---------T GCCCAGGATG GTGGCTTCGG ACTTTTGACT CGTTAATATT 
             ---------T GCCCAGGATG GTGGCTTCGG GCTTTTGACT CGTTAACATT 
             ---------T GCCCAGGATG GTGGCTTCAG GCTTTTGACT CGTTAACATT 
             ---------T GCCCAGGATG GTGGCTTCAG GCTTTTGACT CGTTAACATT 
             ---------T GCCCAGGATG GTGGCTTCGG GCTTTTGACT CGTTAACATT 
             ---------T GCCCAGGATG GTGGCTTCTG GCTTTTGACT CGTTAACATT 
             ---------T GCCCAGGATG GTGGCTTCAG GCTTTTGACT CGTTAACATT 
             AGCTAGCTGT GCCCAGGATG GTGGCTTCGG GGTTTTGACT CGTTAACATT 
             ---------T GCCCAGGATA GTGGTTTTGG GCTTTTGACT TAATAACATT 
             ---------T GCCCAGGATG ATGGCCTCGG TCTTTTGACT CATTAACATT 

             TCTTCCCAGA TAGTTATGCA TTATCTTAGA ATCACAAAGT TGTAGCTGAA 
             ACTTCCCAGA TAGTTATGCA TTATCTTAGA ATCACAAAGT CATAGCTA-G 
             ACTTCCCAGA TAGTTATGCA TTATCTTAGA ATCACAAAGT CATAGCTA-G 
             ACTTCCCAGA TAGTTATGCA TTATCTTAGA ATCACAAAGT CATAGCTA-G 
             ACTTCCCAGA TAGTTATGCA TTATCTTAGA ATCACAAAGG CATAGCTA-G 
             TCTTCACAGA TAGTTATACA TTATCTTAGA ATCACTAAGT CATAGCTA-G 
             TCTTCCCAGA TAGTTATGCA TTATCTTGGA ATCACAAAGT CATAGCTA-G 
             TCTTCCCAGA TAGTTATGCA TTATCTTAGA ACCACAACGT CATAGCTA-G 
             TCTTC-CAGA TAGTTATGCA TTATCTTAGA ATCACAAAGT CATAGCTA-G 
             TCTT-CCAGA TAGTTATGCA TTATCTTAGA ATCACAAAGT CATAGCTA-G 
             TCTTCC-AGA TAGTTATGCA TTATCTTAGA ATCACAAAGT CATAGCTA-G 
             TCTTCCCAGA TAGTTATGCA TTATCTTAGT ATCACAAAGT CATAGCTA-G 
             TCTTCCCAGA TAGTTATGCA TTATCTTAGA ATCACAAAGT CATAGCTA-G 
             TCTTCACAGA TAGTTATGCA TTATCTTAGT ATCACAAAGT CATAGCTA-G 
             TCTTC-CAGA TAGTTATGCA TTATCTTAGT ATCACAAAGT CATAGCTA-G 
             TCTTC-CAGA TAGTTATGCA TTATCTTAGA ATCACAAAGT CATAGCTA-G 
             TCTTCC-AGA TAGTTATGCA TTATCTTAGA ATCACAAAGT CATAGCTA-G 
             TCTTCCCAGA TAGTTATGCA TTATCTTAGA ATCACAAAGT CATAGCTA-G 
             TCTTCC-AGA TAGTTATGCA TTATCTTAGA ATCACAAAGT CATAGCTA-G 
             TCTTTCCAGG TATTTATGTA TTGTCTTAAA ATCATGAAGT CATGGTTG-- 
             TCTTCCCAGA TAGTTGTACG TTATCTTAGA ATCATAAAGT CATAGCTG-G 

             AAAAAATCCC AGAGACGGTT TAATTGAAAC TTTTC----- ---------- 
             AAAGAATCCC AGAGATGGTT TAATTCAAAC TTTTC----- ---------- 
             AAAGAATCCC AGAGATGGTA TAATTCAAAC TTTTC----- ---------- 
             AAAGAATTCC AGAGATGGTT TAATTCAAAC TTTTC----- ---------- 
             AAAGAATCCC AGAGATGGTT TAATTCAAAC TTTTC----- ---------- 
             AAAGAACCCC AGAGATGGTT TAATTCAAAC TTTTCGTTTT ATAGACCCAG 
             AAAGAATGCC AGAGATGGTT TAATTCAAAC TTTTC----- ---------- 
             AAAAAATTCC AGAGATGGTT TAATTCAAAC TTTTC----- ---------- 
             AAAGAATTCC AGAGATGGTT TAATTCAAAC TTTTC----- ---------- 
             AAAGAATTCC AGAGATGGTT TAATTCAAAC TTTTC----- ---------- 
             AAAGAATTCC AGAGATGGTT TAATTCAAAC TTTTC----- ---------- 
             AAAGAATTCC AGAGATGGTT TAATTCAAAC TTTTC----- ---------- 
             AAAGAATTCC AGAGATGGTT TAATTCAAAC TTTTC----- ---------- 
             AAAGAATTCC AGAGATGGTT TAATTCAAAC TTTTC----- ---------- 
             AAAGAATTCC AGAGATGGTT TAATTCAAAC TTTTC----- ---------- 
             AAAGAATTCC AGAGATGGTT TAATTCAAAC TTTTC----- ---------- 
             AAAGAATTCC AGAGATGGTT TAATTCAAAC TTTTC----- ---------- 
             AAAGAATTCC AGAGATGGTT TAATTCAAAC TTTTC----- ---------- 
             AAAGATTTCC AGAGATGATT TAATTCAAAC TTTTC----- ---------- 
             --GAAATCTC AGAGGGAGTT TAATTCAGAC TTGAT----- ---------- 
             AAAGAATCCC AGAGATGGCT TAATAGAACC TTTTC----- ---------- 

             ---------- ---------- ---------- ---------- ---------- 
             ---------- ---------- ---------- ---------- ---------- 
             ---------- ---------- ---------- ---------- ---------- 
             ---------- ---------- ---------- ---------- ---------- 
             ---------- ---------- ---------- ---------- ---------- 
             AAACCCCAGT GCCGTCGAGT TGATTCTGAC TCATAGCGAC CCTGCAGGAC 
             ---------- ---------- ---------- ---------- ---------- 
             ---------- ---------- ---------- ---------- ---------- 
             ---------- ---------- ---------- ---------- ---------- 
             ---------- ---------- ---------- ---------- ---------- 
             ---------- ---------- ---------- ---------- ---------- 
             ---------- ---------- ---------- ---------- ---------- 
             ---------- ---------- ---------- ---------- ---------- 
             ---------- ---------- ---------- ---------- ---------- 
             ---------- ---------- ---------- ---------- ---------- 
             ---------- ---------- ---------- ---------- ---------- 
             ---------- ---------- ---------- ---------- ---------- 
             ---------- ---------- ---------- ---------- ---------- 
             ---------- ---------- ---------- ---------- ---------- 
             ---------- ---------- ---------- ---------- ---------- 
             ---------- ---------- ---------- ---------- ---------- 

             ---------- ---------- ---------- ---------- ---------- 
             ---------- ---------- ---------- ---------- ---------- 
             ---------- ---------- ---------- ---------- ---------- 
             ---------- ---------- ---------- ---------- ---------- 
             ---------- ---------- ---------- ---------- ---------- 
             AGAGTAGAAC TGCCCCATAG AGTTTCCAAG GAGTACCTGG TGGATTCAAA 
             ---------- ---------- ---------- ---------- ---------- 
             ---------- ---------- ---------- ---------- ---------- 
             ---------- ---------- ---------- ---------- ---------- 
             ---------- ---------- ---------- ---------- ---------- 
             ---------- ---------- ---------- ---------- ---------- 
             ---------- ---------- ---------- ---------- ---------- 
             ---------- ---------- ---------- ---------- ---------- 
             ---------- ---------- ---------- ---------- ---------- 
             ---------- ---------- ---------- ---------- ---------- 
             ---------- ---------- ---------- ---------- ---------- 
             ---------- ---------- ---------- ---------- ---------- 
             ---------- ---------- ---------- ---------- ---------- 
             ---------- ---------- ---------- ---------- ---------- 
             ---------- ---------- ---------- ---------- ---------- 
             ---------- ---------- ---------- ---------- ---------- 

             ---------- ---------- ---------- ---------- ---------- 
             ---------- ---------- ---------- ---------- ---------- 
             ---------- ---------- ---------- ---------- ---------- 
             ---------- ---------- ---------- ---------- ---------- 
             ---------- ---------- ---------- ---------- ---------- 
             CTGCTGACCC TTTGGTTAGC AGCCGTAGCA TTTAACCACT ATACCACCAG 
             ---------- ---------- ---------- ---------- ---------- 
             ---------- ---------- ---------- ---------- ---------- 
             ---------- ---------- ---------- ---------- ---------- 
             ---------- ---------- ---------- ---------- ---------- 
             ---------- ---------- ---------- ---------- ---------- 
             ---------- ---------- ---------- ---------- ---------- 
             ---------- ---------- ---------- ---------- ---------- 
             ---------- ---------- ---------- ---------- ---------- 
             ---------- ---------- ---------- ---------- ---------- 
             ---------- ---------- ---------- ---------- ---------- 
             ---------- ---------- ---------- ---------- ---------- 
             ---------- ---------- ---------- ---------- ---------- 
             ---------- ---------- ---------- ---------- ---------- 
             ---------- ---------- ---------- ---------- ---------- 
             ---------- ---------- ---------- ---------- ---------- 

             --------AA TTTATAGACA GGAAGTTTCA GTTCAGAAAC TGGGTGACCT 
             --------GT TTTATAGACA GGAAGTTTCA ATTCAGAAAC TAGGTGACCT 
             --------AT TTTATAGACA GGAGGTTTCA ATTCAGAAAC TAGGTGACCT 
             --------AT TTTATAGACA GGAAGTTTCA ATTCAGAAAC TAGGTGACCT 
             --------AT TTTATAGACA GGAAGTTTCA ATTCAGAAAC TAGGTGACCT 
             GGCTTCCTAT TTTATAGACA GGAAGTTTCA ATTCAGAAAC TAGGTGACCT 
             --------AT TTTATAGTCA GGAAGTTTCA ATTTAGAAAC TAGGTGACCT 
             --------TT TTTATAGACA GGAAGTTTCA ATTCAGAAAC TAGGTGACCT 
             --------AT TTTATAGACA GGAAGTTTCA ATTCAGAAAC TAGGTGACCT 
             --------AT TTTATAGACA GGAAGTTTCA ATTCAGAAAC TAGGTGACCT 
             --------AT TTTATAGACA GGAAGTTTCA ATTCAGAAAC TAGGTGACCT 
             --------AT TTTATAGACA GGAAGTTTCA ATTCAGAAAC TAGGTGACCT 
             --------AT TTTATAGCCA GGAAGTTTCA ATTCAGAAAC TAGGTGACCT 
             --------TT TTTATAGACA GGAAGTTTCA ATTCAGAAAC TAGGTGACCT 
             --------AT TTTATAGCCA GGAAGTTTCA ATTCAGAAAC TAGGTGACCT 
             --------AT TTTATAGACA GGAAGTTTCA ATTCAGAAAC TAGGTGACCT 
             --------AT TTTATAGCCA GGAAGTTTCA ATTCAGAAAC TAGGTGACCT 
             --------AT TTTATAGCCA GGAAGTTTCA ATTCAGAAAC TAGGTGACCT 
             --------AT TTTATAGACA GGAAGTTTCA ATTCAGAAAC TAGGTGACCT 
             --------AA TTTGTAGACA GGAAGTTTCA ATTCAGAAAC TAGGTGACCT 
             --------AC TTTATAGACA GGAAGTTTCA ATTCAGAATT TGGGTGACCT 

             GATGAAGCTA ACAGGCCTAG TTAGTGGCAG AAAAC----A AGGGGACTAA 
             GACCAAGCTA ACAGAGCTAG TTAGTGGCAG AACAC----A AGGGGTCTGA 
             GACCAAGCTA ACAGAGCTAG TTAGTGGCAG AAAAC----A AGGGGTCTGA 
             GACTAAGCTA ACAGAGCTAG TTAGTGGCAG AGAAC----A AGGGGTCTGA 
             GACTAAGCTA ACAGAGCTAG TTAGTGGCAG AAAAC----A AGGGGTCTGA 
             GACCAAGCTA ACAGGGCTAG TTAGTGGCAG AAAAC----A AGGGGTGTAA 
             GACCAAGCTA ACAGGGCTAG TTAGTGGCAG AAAAC----A AGGGGACTAA 
             GACCAAGCTA ACAGGGCTAG TTAGTGGCAG AAAAC----A AGGGGACTAA 
             GACCAAGCTA ACAGGGCTAG TTAATGGCAG AAAAC----A AGGGGACTAA 
             GACCAAGCTA ACAGGGCTAG TTAGTGGCAG AAAAC----A AGGGGACTAA 
             GACCAAGCTA ACAGGGCTAG TTAGTGGCAG AAAAC----A AGGGGACTAA 
             GACCAAGCTA ACAGGGCTAG TTAGTGGCAG AAAAC----A AGGGGACTAA 
             GACCAAGCTA ACAGGGCTAG TTAGTGGCAG AAAAC----A AGGGGACTAA 
             GACCAAGCTA ACAGGGCTAG TTAGTGGCAG AAAAC----A AGGGGACTAA 
             GACCAAGCTA ACAGGGCTAG TTAGTGGCAG AAAAC----A AGGGGACTAA 
             GACCAAGCTA ACAGGGCTAG TTAGTGGCAG AAAAC----A AGGGGACTAA 
             GACCAAGCTA ACAGGGCTAG TTAGTGGCAG AAAAC----A AGGGGACTAA 
             GACCAAGCTA ACAGGGCTAG TTAGTGGCAG AAAAC----A AGGGGACTGA 
             GACCAAGCTA ACAGGGCTAG TTAGTGGCAG AAAAC----A AGGGGACTGA 
             GTCCAAGCTA ACAGATCTAG TTAGCAGCAG AAAACAAGTA AGGGGACTAA 
             GACCAAGCTG ACAGACCTAG TTAATGGCAG AAAACTAGTT AGGGGACTAA 

             CACTCAAGCT TGGGTCTCAT CTGGGTCTTC CATTTCCCAG TGC-GCCTCC 
             GACTGAAGCT TGGATCTCAT CTGGGTCTTC CATTTCTCAG TGCTGCCTCC 
             GACTGAAGCT TGGATCTCAT CTGGGTCTTC CATTTCTCAG TGCTGCCTCC 
             GACTGAAGCT TGGATCTCAT CTGGGTCTTC CATTTCTCAG TGCTGCCTCC 
             GACTGAAGCT TGGATCTCAT CTGGGTCTTC CATTTCTCAG TGCTGCCTCC 
             GACTCAAGCT TGGATCTCAT CTCAGTCTTC CATTTCCCAG TGCTGCCGCC 
             GACTCAAGCT TGGATCTTAC CTGAATCTTC CATTTCCCAG TGCTGCCTCC 
             GACTGAAGCT TGGATCTCAT CTGGATCTTC CAGTTCCCAG TGCTGCCTCC 
             GACTGAAGCT TGGATCTCAT CTGGATCTTC CAGTTCTCAG TGCCACCTCC 
             GACTGAAGCT TCGATCTCTT CTGGATCTTC CAGTTCCCAG TGCTGCCTCC 
             GACTGAAGCT TCGATCTCTT CTGGATCTTC CAGTTCCCAA TGCTGCCTCT 
             GACTGAAGCT TGGATCTCAT CTGGATCTTC CAGTTCCCAG TGCTGCCTCC 
             GACTGAAGCT TGGATCTCAT CTGGATCTTT CAGTTCTCA- ---TGTTT-- 
             GACTGAAGCT TGGATCTCAT CTGGATCTTC CAGTTCCCAG TGCTGCCTCC 
             GACTGAAGCT TGGATCTCAT CTGGATCTTC CAGTTCCCAG TGCTGCCTCC 
             GACTGAAGCT TGGATCTCAT CTGGATCTTC CAGTTCCCAG TGCTGCCTCC 
             GACTGAAGCT TGGATCTCAT CTGGATCTTC CAGTTCCCAG TGCTGCCTCC 
             GACTGAAGCT TGGATCTCAT CTGGATCTTC CAGTTCTCA- ---------- 
             GACTGAAGCT TGGATCTCAT CTGGATCTTC CAGTTCTCAG TGCCGCCTCC 
             GACTGACGCT TGGGGCTCAT GTCAACCTTC GATTTCCCAG TGCTGCCTTC 
             GACTCAAGCT TGGGACTCAT CTCAGTCTTG CATTTCCCAG TGCTGTCTCC 

             C--------- --TCAGGACA TAGAACATGT TGTGTCTACA GGGCTGGGGC 
             CTTCACCTGC CATCAGGATG TAGAACATGT TGTGTCTAAG AGGCTGGGGC 
             CTTCACCTGC CATCAGGACA TAGA------ ---------- -GGCTGGGGC 
             CTTCACCTGC CATCAGGACA TAGA------ ---------- -GGCTGGGGC 
             CTTCACCTGC CATCAGGACA TAGA------ ---------- -GGCTGGGGC 
             CTTCGCCTGC TATCAGGACA TAGAACATGT TATGTCTACA GGGCTGGGGC 
             CTTCACCTGC CCTCAGGACA TAGAACATGT TGTGTCTACA ------GGGC 
             CTTCACCTGC CCTCAGGACA TAAAACATGT TTTGTCTGCA GGGCTGGGGC 
             CTTCACCTGC CATCAGGACA TAAAACATGT TTTATCTGCA GGGCTGGGGC 
             CTTCACTTGC CATCAGGACA TAAAACATGC TTTGTCTGCA GGGCTGGGGC 
             CTTCACTTGC CATCAGGACA TAAAACATGT TTTGTCTGCA GGGCTGGGGC 
             CTTCACTTGC CATCAGGACA TAAAACATGC TTTGTCTGCA GGGCTGGGGC 
             -------TGT CTGCAGGGCA ---------- ---------G ------GGGC 
             CTTCACTTGC CATCAGGACA TAAAACATGC TTTGTCTGCA GGGCTGGGGC 
             CTTCACTTGC CATCAGGACA TAAAACATGC TTTGTCTGCA GGGCTGGGGC 
             CTTCACTTGC CATCAGGACA TAAAACATGC TTTGTCTGCA GGGCTGGGGC 
             CTTCACTTGC CATCAGGACA TAAAACATGC TTTGTCTGCA GGGCTGGGGC 
             ---------- ---------- -------TGT TTTGTCTGCA GGGCGGGGGC 
             CTTCACCTGC CATCAGGACA TAAAACATGT TTTGTCTGCA GGGCTGGGGC 
             TTTCACCTGC CATCAGG-TG AGGAATGTGT TGTGTCTAGC TGACTGCGGC 
             CTTCACTTGC CATTAGGACA TAGAATATAT TGTGTCTATA GGGCTAGGGC 

             CAAGCAAATT CTCTGGGGAA CTCCTTAATA CAGGATTTTA AAGGCACGGC 
             CAAGAAAA-T CTCTTGGGAA TTCCTTAATA TAGGATTTTG AAGGCACGGC 
             CAAGAAAA-T CTCTTGGGAA TTCCTTAATA TAGGATTTTG AAGGCACGGC 
             CAAAGAGA-T CTCTTGGGAA TTCCTTAATA TAGGATTTTG AAGGCATGGC 
             CAAGAAGA-T CTCTTGGGAA TTCCTTAATA TAGGATTTTG AAGGCACGGC 
             CAAGCAAATT CTCTGGGTAA TTCCTTAATA TAGGATTTTA AAGGCACGGC 
             CAAGCAAATT CTCTGGGGAA TTCATTAATA CAGGATTTTA AAGGCACGGC 
             CAAGCAAATT CTCTGGGTAA TTCCTTAATG TAGGATTTTA AAGGCACGTC 
             CAAGCAAATT CTCTGGGTAA TTCCTTAATG TAGGATTTTA AAGGCACGTC 
             CAAGCAAATT CTCTGGGTAA TTCCTTAATG TAGGATTTTA AAGGCACGTC 
             CAAGCAAATT CTCTGGGTAA TTCCTTAATG TAGGATTTTA AAGGCACGTC 
             CAAGCAAATT CTCTGGGTAA TTCCTTAATG TAGGATTTTA AAGGCACGTC 
             CAAGCAAATT CTCTGGGTAA TTCCTTAATG TAGGATTTTA AAGGCACGTC 
             CAAGCAAATT CTCTGGGTAA TTCCTTAATG TAGGATTTTA AAGGCACGTC 
             CAAGCAAATT CTCTGGGTAA TTCCTTAATG TAGGATTTTA AAGGCACGTC 
             CAAGCAAATT CTCTGGGTAA TTCCTTAATG TAGGATTTTA AAGGCACGTC 
             CAAGCAAATT CTCTGGGTAA TTCCTTAATG TAGGATTTTA AAGGCACGTC 
             CAAGCAAATT CTCTGGGTAA TTCCTTAATG TAGGATTTTA AAGGCACGTC 
             CAAGCAAATT GTCTGGGTAA TTCCTTAATG TAGGATTTTA AAGGCACGTC 
             CAAGGAAA-- ---------- --------TG TAGAATATTA AATCCATGGC 
             CAAGAAAATT TTCTGAGTAA TTCCTTAATG TAGGCTTTTA AAGCCACAGC 

             ATGAATAGTG TTGAGTTTGG GGAGAAA-GT CAAGGTTAGG CTTCTCTTTG 
             ATGAATAGTG TTGAGTTTGG AGAGAAA-GT CAAGGTTAGG CTTCTCTTTG 
             ATGAATAGTG TTGGGTTTGG GGAGAAA-GT CAAGGTTAGA CTTCTCTTTG 
             ATGAATAGTG TTGAGTTTTG GGAGAAA-GT CAAGGTTAGG CTTCTCTTTG 
             ATGAATAGTG TTGAGTTTTG GGAGAAA-GT CAAGGTTAGG CTTCTCTTTG 
             ATGAATAGTG TTGAGTTTGG GGAGAAA-GT CAAGGTTAGG CTTCTCTTTG 
             ATGAATGGGG TTGAGTTTGG GGAGAAA-GT CAAGGTTAGA CTTCTCTTTG 
             ATGAATAGTG TTGGGTTTGG GGAGAAA-GT CAAGGTTAGA CTTCTCTTTG 
             ATGAATAGCG TTGGGTTTGG GGAGAAA-GT CAAGGTTAGA CTTCTCTTTG 
             ATGAATAGTG TTGGGTTTGG GGAGAAA-GT CAAGGTTAGA CTTCTCTTTG 
             ATGAATAGTG TTGGGTTTGG GGAGAAA-GT CAAGGTTAGA CTTCTCTTTG 
             ATAAATAGTG TTGGGTTTGG GGAGAAA-GT CAAGGTTAGA CTTCTCTTTG 
             ATGAATAGTG TTGGTTTTGG GGAGAAA-GT CAAGGTTAGA CTTCTCTTTG 
             ATGAATAGTG TTGGGTTTGG GGAGAAA-GT CAAGGTTAGA CTTCTCTTTG 
             ATGAATAGTG TTGGGTTTGG GGAGAAA-GT CAAGGTTAGA CTTCTCTTTG 
             ATGAATAGTG TTGGGTTTGG GGAGAAA-GT CAAGGTTAGA CTTCTCTTTG 
             ATGAATAGCG TTGGGTTTGG GGAGAAA-GT CAAGGTTAGA CTTCTCTTTG 
             ATGAATAGTG TTGGTTTTGG GGAGAAA-GT CAAGGTTAGA CTTCTCTTTG 
             ATGAATAGCG TTGGGTTTGG GGAGAAAAGT CAAGGTTAGA CTTCTCTTTG 
             ATGAGTAGTG TGGAGTGTGG GGAGGAA-GT TAAAGTGAGG CTTTTCTTTG 
             ATGAATAGTG TTAATTTTGG GGAGAAG-GT CAAGGTCAGT CTTCTCTTTG 

             CAGCTCCTTC TTTTGTTCCC TGACTGATCC CGAGCAGGAT TTTTTT-ACT 
             CAACTCATTC TTTTCTTCTC TGGCTGATCC TGAGCAGGAT TTTTTT-ACT 
             CAGCTCATTC TTTTCTTCCC TGACTGATCC GGAGCAGGAT TTTTTT-ACT 
             CAGCTCATTC TTTTCTTCCC TGACTGATCC TGAGCAGGAT TTTTT--ACT 
             CAGCTCATTC TTTTCTTCCC TGACTGATCC TGAGCAGGAT TTTTT--ACT 
             CAGCTCATTC TTTTCTTCCC TGGCTGATCC TGAGCAGGAT TTTT----CT 
             CAGCTCATTC TTTTCTTCCC TGACTGATCC CGAGCAGGAT TTTTTT-ACT 
             CAGCTCATTC TTTTCTTCCC TGACTGATCC CGAGCAGGAT TTTT----CT 
             CAGCTCATTC TTTTCTTCCC TGACTGATCC CGAGCAGGAT TTTT----CT 
             CAGCTCATTC TTTTCTTCCC TGACTGATCC CGAGCAGGAT TTTT----CT 
             CAGCTCATTC TTTTCTTCCC TGACTGATCC CGAGCAGGAT TTTT----CT 
             CAGCTCATTC TTTTCTTCCC TGACTGATCC CGAGCAGGAT TTTT----CT 
             CAGCTCATTC TTTTCTTCCC TGACTGATCC TG-GCAGGAT TTTT----CT 
             CAGCTCATTC TTTTCTTCCC TGACTGATCC CGAGCAGGAT TTTT----CT 
             CAGCTCATTC TTTTCTTCCC TGACTGATCC CGAGCAGGAT TTTT----CT 
             CAGCTCATTC TTTTCTTCCC TGACTGATCC CGAGCAGGAT TTTT----CT 
             CAGCTCATTC TTTTCTTCCC TGACTGATCC CGAGCAGGAT TTTT----CT 
             CAGCTCATTC TTTTCTTCCC TGACTGATCC TGAGCAGGAT TTTT----CT 
             CAGCTCATTC TTTTCTTCCC TGACTGATCC CGAGCAGGAT TTTT----CT 
             CAGCTCATTC TTTTCTTTCC TGACTGATAC AGGACAGGAT ATATTT-ACT 
             CAGCTCATTC TTTTCTTCCC TGACTGGTCC TGAGCAGGAT TTTTTTTACT 

             GTGCATCTTA GGGGTTTT-A AAACTTTTCT GCACACCATC TGTTTCCTGT 
             GTGCATCTTC AGGTTTTTAA AAACTTTTCT GCACAGCA-- --TTTCCTAT 
             GTGCATCTTC GGGTTTTTAA AAACTTTTCT GCACACCA-- --TTTCCTGT 
             GTGCATCTTC GGGTTTTTAA AAACTTTGCT GCACACCA-- --TTTCCTGT 
             GTGCATCTTC GGGTTTTTAA AAACTTTGCT GCACACCA-- --TTTCCTGT 
             GTGCATCTTT GGGTTTTT-A AAACTTTTCT GCACACCATC TGTTTCCTGT 
             ATGCATCTTA GGGGTTTT-A AAACTTTTCT GTACACCGTC TGTTTCCTGT 
             GTGCATCTTT GGGTTTTT-A AAACTTTTCT GCACACCGTC TGTTTCCTGT 
             GTGCATCTTT GGGTTTTT-A AAACTTTTCT GCACACCGTC TGTTTCCTGT 
             GTGCATCTTT GGGTTTTT-A AAACTTTTCT GCACACCGTC TGTTTCCTGT 
             GTGCATCTTT GGGTTTTT-A AAACTTTTCT GCACACCGTC TGTTTCCTGT 
             GTGCATCTTT GGGTTTTT-A AAACTTTTCT GCAGACCGTC TGTTTCCTGT 
             GTGCATCTTT GGGTTTTT-A AAACTTTTCT GCACACCGTC TGTTTCCTGT 
             GTGCATCTTT GGGTTTTT-A AAACTTTTCT GCACACCGTC TGTTTCCTGT 
             GTGCATCTTT GGGTTTTT-A AAACTTTTCT GCACACCGTC TGTTTCCTGT 
             GTGCATCTTT GGGTTTTT-A AAACTTTTCT GCACACCGTC TGTTTCCTGT 
             GTGCATCTTT GGGTTTTT-A AAACTTTTCT GCACACCGTC TGTTTCCTGT 
             CTGCATCTTT GGGTTTTT-A AAACTTTTCT GCACACCGTC TGTTTCCTGT 
             GTGCATCTTT GGGTTTTT-A AAACTTTTCT GCACACCGTC TGTTTCCTGT 
             GTGCTCCTTT GAGTTTTT-- -AAGTTTTCT GTATACTGTC TGTTTCATGT 
             GTGCATCTTT GGGTTTTT-- -AACTTTTCT GCATACCATC TGTTTCCTGT 

             AAGAAAAA-- --CTCGCCAT CCTAGAAGAG TCCTTCCCCA GGCGCTTGTT 
             AAGAAAAACA CCTTCACCAT CCTAGAAGAG TCCTTCCCCA ATCACTTGTT 
             AAGAAAAAAA CCTTCACCAT CCTAGAAGAG TCCTTCCCCA ATCACTTGTT 
             AAGAAAAAAA CCTTCACCAT CCTAGAAGAG TCCTTCCGCA ATCACTTGTT 
             AAGAAAAAAA CCTTCACCAT CCTAGAAGAG TCCTTCCCCA ATCACTTGTT 
             AAGAAAAAA- CTTTCACCAT CCTAGAAGAG CCCTTCCCCA ATAACTTGTT 
             AAGAAAAAAA CTTTCACCAT CCTAGAAGAG TCCTTCCGCA ATCACTTGTT 
             AAGAAAAAA- CTTTGACCAT CCCAGAAGAG TCCTTCCCCA ATCACTTGTT 
             AAGAAAAAA- CTTTGACCAT ACCAGAAGAG TCCTTCCCCA ATCACTTGTT 
             AAGAAAAAA- CTTTGACCAT CCCAGAAGAG TCCTTCCCCA ATCACTTGTT 
             AAGAAAAAA- CTTTGACCAT CCCAGAAGAG CCCTTCCCAA -TCACTTGTT 
             AAGAAAAAA- CTTTGACCAT CCCAGAAGAG CCCTTCCCCA ATCACTTGTT 
             AAGAAAAAA- CTTTGACCAT CCCAGAAGAG TACTTCCCCA ATCACTTGTT 
             AAGAAAAAA- CTTTGACCAT CCCAGAAGAG CCCTTCCC-A ATCACTTGTT 
             AAGAAAAAA- CTTTGACCAT CCCAGAAGAG CCCTTCCCCA ATCACTTGTT 
             AAGAAAAAA- CTTTGACCAT CCCAGAAGAG CCCTTCCC-A ATCACTTGTT 
             AAGAAAAAA- CTTTGACCAT CCCAGAAGAG CCCTTCCCCA ATCACTTGTT 
             AAGAAAAAA- CTTTGACCAT CCCAGAAGAG TACTTCCCAA ATCACTTGTT 
             AAGAAAAAA- CTTTGACCAT CCCAGAAGAG TCCTTCCCCA ATCACTTGTT 
             GGGAAAAG-- -CTGCCACAT CCTAGAAGAG TCTTCC---- ----CTGGTT 
             AATAAAAAAC TTTTCAGCTT CCTAGAAGAG TCCCTCCCCA ATCACTTGTT 

             CTTAAACTGA GGTTCATGAA CTCCCTAAGG ---------- ---------- 
             CTTAAACTGA GGTTCACGAA CTCCCTAAGG ---------- ---------- 
             CTTAAACTGA GGTTCCCGAA CTCCCAAAGG ---------- ---------- 
             CTTAAACTGA GGTTCACGAA CTCCCAAAGG ---------- ---------- 
             CTTAAACTGA GGTTCACGAA CTCCCAAAGG ---------- ---------- 
             CTTAAATTGA GGTTCATGAA CTCCCTAAGG ---------- ---------- 
             CTTAAATTGA GGTTCATGAA CTCCCAAAGG ---------- ---------- 
             CTTAAATTGA AGTTCATGAA CTCCCTAAGG ---------- ---------- 
             CTTAAATTGA AGTTCATGAA CTCCCTAAGG ---------- ---------- 
             CTTAAATTGA AGTTCATGAA CTCCCTAAGG ---------- ---------- 
             CTTAAATTGA AGTTCATGAA CTCCCTAAGG ---------- ---------- 
             CTTAAATTGA AGTTCATGAA CTCCCTAAGG ---------- ---------- 
             CTTAAATTGA AGTTCATGAA CTCCCTAAGG ---------- ---------- 
             CTTAAATTGA AGTTCATGAA CTCCCTAAGG ---------- ---------- 
             CTTAAATTGA AGTTCCTGAA CTCCCTAAGG ---------- ---------- 
             CTTAACCTGA ACTCCCTAAA AAAAA-AAGG ---------- ---------- 
             CTTAAATTGA AGTTCATGAA CTCCCTAAGG ---------- ---------- 
             CTTAAATTGA AGTTCATGAA CTCCCTAAGG ---------- ---------- 
             CTTAAATTGA AGTTCATGAA CTCCCTAAGG ---------- ---------- 
             CTTAAATTGA GGACCATGAA CTCCCTGAGG GCATCATGAA TAGAAAAGTA 
             CTTAAATTGA GGTCCATGAA CTCCCTAAGG GCTATGTGGA TAGAAGAGTA 

             ---------- ---------- ---------- ---------- ---------- 
             ---------- ---------- ---------- ---------- ---------- 
             ---------- ---------- ---------- ---------- ---------- 
             ---------- ---------- ---------- ---------- ---------- 
             ---------- ---------- ---------- ---------- ---------- 
             ---------- ---------- ---------- ---------- ---------- 
             ---------- ---------- ---------- ---------- ---------- 
             ---------- ---------- ---------- ---------- ---------- 
             ---------- ---------- ---------- ---------- ---------- 
             ---------- ---------- ---------- ---------- ---------- 
             ---------- ---------- ---------- ---------- ---------- 
             ---------- ---------- ---------- ---------- ---------- 
             ---------- ---------- ---------- ---------- ---------- 
             ---------- ---------- ---------- ---------- ---------- 
             ---------- ---------- ---------- ---------- ---------- 
             ---------- ---------- ---------- ---------- ---------- 
             ---------- ---------- ---------- ---------- ---------- 
             ---------- ---------- ---------- ---------- ---------- 
             ---------- ---------- ---------- ---------- ---------- 
             TTT--GATGT AATCAGCTTC TTTTTAATTT TTTTATTGTG ATTGAG---- 
             TTTCATATAT AATTGGTTTC TTTTTAATTA TTTTATTGTG GTAAAATATA 

             ---------- ---------- ---------- ---------- ---------- 
             ---------- ---------- ---------- ---------- ---------- 
             ---------- ---------- ---------- ---------- ---------- 
             ---------- ---------- ---------- ---------- ---------- 
             ---------- ---------- ---------- ---------- ---------- 
             ---------- ---------- ---------- ---------- ---------- 
             ---------- ---------- ---------- ---------- ---------- 
             ---------- ---------- ---------- ---------- ---------- 
             ---------- ---------- ---------- ---------- ---------- 
             ---------- ---------- ---------- ---------- ---------- 
             ---------- ---------- ---------- ---------- ---------- 
             ---------- ---------- ---------- ---------- ---------- 
             ---------- ---------- ---------- ---------- ---------- 
             ---------- ---------- ---------- ---------- ---------- 
             ---------- ---------- ---------- ---------- ---------- 
             ---------- ---------- ---------- ---------- ---------- 
             ---------- ---------- ---------- ---------- ---------- 
             ---------- ---------- ---------- ---------- ---------- 
             ---------- ---------- ---------- ---------- ---------- 
             ---------- ---------- ---------- ---TGAAAGC GTACAGTCCA 
             TATAACAAAA AATTTTGCCA TTTTAACTGT T--TTTAAGT GTGCTATTCC 

             ---------- ---------- ---------- ---------- ---------- 
             ---------- ---------- ---------- ---------- ---------- 
             ---------- ---------- ---------- ---------- ---------- 
             ---------- ---------- ---------- ---------- ---------- 
             ---------- ---------- ---------- ---------- ---------- 
             ---------- ---------- ---------- ---------- ---------- 
             ---------- ---------- ---------- ---------- ---------- 
             ---------- ---------- ---------- ---------- ---------- 
             ---------- ---------- ---------- ---------- ---------- 
             ---------- ---------- ---------- ---------- ---------- 
             ---------- ---------- ---------- ---------- ---------- 
             ---------- ---------- ---------- ---------- ---------- 
             ---------- ---------- ---------- ---------- ---------- 
             ---------- ---------- ---------- ---------- ---------- 
             ---------- ---------- ---------- ---------- ---------- 
             ---------- ---------- ---------- ---------- ---------- 
             ---------- ---------- ---------- ---------- ---------- 
             ---------- ---------- ---------- ---------- ---------- 
             ---------- ---------- ---------- ---------- ---------- 
             GTTTAAATTT GCATGCCTGC C-TATC-TGC AGCTCCTTCT GCTCTCCTTG 
             GAGACATTAA TCACGTTCAC CATGTTGTGC AACCATCACC ACTGTCTATT 

             ---------- ---------- ---------- ---------- ---------- 
             ---------- ---------- ---------- ---------- ---------- 
             ---------- ---------- ---------- ---------- ---------- 
             ---------- ---------- ---------- ---------- ---------- 
             ---------- ---------- ---------- ---------- ---------- 
             ---------- ---------- ---------- ---------- ---------- 
             ---------- ---------- ---------- ---------- ---------- 
             ---------- ---------- ---------- ---------- ---------- 
             ---------- ---------- ---------- ---------- ---------- 
             ---------- ---------- ---------- ---------- ---------- 
             ---------- ---------- ---------- ---------- ---------- 
             ---------- ---------- ---------- ---------- ---------- 
             ---------- ---------- ---------- ---------- ---------- 
             ---------- ---------- ---------- ---------- ---------- 
             ---------- ---------- ---------- ---------- ---------- 
             ---------- ---------- ---------- ---------- ---------- 
             ---------- ---------- ---------- ---------- ---------- 
             ---------- ---------- ---------- ---------- ---------- 
             ---------- ---------- ---------- ---------- ---------- 
             CCCAATGACA GCTCACTTCT CCTTTCTGTT CAGTACGTGT CGTATCCTCT 
             TCCAAAA--- ----GTTTTT CATCACCCTA AACAGAAGCT CAATACCCCT 

             ---------- ---------- ---------- ---------- ---------- 
             ---------- ---------- ---------- ---------- ---------- 
             ---------- ---------- ---------- ---------- ---------- 
             ---------- ---------- ---------- ---------- ---------- 
             ---------- ---------- ---------- ---------- ---------- 
             ---------- ---------- ---------- ---------- ---------- 
             ---------- ---------- ---------- ---------- ---------- 
             ---------- ---------- ---------- ---------- ---------- 
             ---------- ---------- ---------- ---------- ---------- 
             ---------- ---------- ---------- ---------- ---------- 
             ---------- ---------- ---------- ---------- ---------- 
             ---------- ---------- ---------- ---------- ---------- 
             ---------- ---------- ---------- ---------- ---------- 
             ---------- ---------- ---------- ---------- ---------- 
             ---------- ---------- ---------- ---------- ---------- 
             ---------- ---------- ---------- ---------- ---------- 
             ---------- ---------- ---------- ---------- ---------- 
             ---------- ---------- ---------- ---------- ---------- 
             ---------- ---------- ---------- ---------- ---------- 
             TTATCTCCTG TCCCCTCTTC TCCACCCGTT CTAGTAGGAG GCCAGTAGGG 
             TAAGCAAAAA CTCCCATTCC TGTGCTTGCT TTGGCA---- GCACATATAC 

             ---------- ---------- ---------- ---------- ---------- 
             ---------- ---------- ---------- ---------- ---------- 
             ---------- ---------- ---------- ---------- ---------- 
             ---------- ---------- ---------- ---------- ---------- 
             ---------- ---------- ---------- ---------- ---------- 
             ---------- ---------- ---------- ---------- ---------- 
             ---------- ---------- ---------- ---------- ---------- 
             ---------- ---------- ---------- ---------- ---------- 
             ---------- ---------- ---------- ---------- ---------- 
             ---------- ---------- ---------- ---------- ---------- 
             ---------- ---------- ---------- ---------- ---------- 
             ---------- ---------- ---------- ---------- ---------- 
             ---------- ---------- ---------- ---------- ---------- 
             ---------- ---------- ---------- ---------- ---------- 
             ---------- ---------- ---------- ---------- ---------- 
             ---------- ---------- ---------- ---------- ---------- 
             ---------- ---------- ---------- ---------- ---------- 
             ---------- ---------- ---------- ---------- ---------- 
             ---------- ---------- ---------- ---------- ---------- 
             CACTATCCTA TAGATGCATA GAAC-CATGA AGCGCGCTCA CCATATGGTC 
             TAAAATTGGA ATGATACAGA GAAGATAAGC AGGGCCCCTG TGCAAGGATG 

             ---------- ---------- ---------- ---------- ---------- 
             ---------- ---------- ---------- ---------- ---------- 
             ---------- ---------- ---------- ---------- ---------- 
             ---------- ---------- ---------- ---------- ---------- 
             ---------- ---------- ---------- ---------- ---------- 
             ---------- ---------- ---------- ---------- ---------- 
             ---------- ---------- ---------- ---------- ---------- 
             ---------- ---------- ---------- ---------- ---------- 
             ---------- ---------- ---------- ---------- ---------- 
             ---------- ---------- ---------- ---------- ---------- 
             ---------- ---------- ---------- ---------- ---------- 
             ---------- ---------- ---------- ---------- ---------- 
             ---------- ---------- ---------- ---------- ---------- 
             ---------- ---------- ---------- ---------- ---------- 
             ---------- ---------- ---------- ---------- ---------- 
             ---------- ---------- ---------- ---------- ---------- 
             ---------- ---------- ---------- ---------- ---------- 
             ---------- ---------- ---------- ---------- ---------- 
             ---------- ---------- ---------- ---------- ---------- 
             ACTCTGTGGC CCCGAGTCCA ATCCATTCCT GTCT------ GAAGAGTTGA 
             ACA-TGCAAA TTCATGAAGC GTCCCGTATT TTTTAGCTAA GAAGTTTTCT 

             ---------- ---------- ---------- ---------- ---------- 
             ---------- ---------- ---------- ---------- ---------- 
             ---------- ---------- ---------- ---------- ---------- 
             ---------- ---------- ---------- ---------- ---------- 
             ---------- ---------- ---------- ---------- ---------- 
             ---------- ---------- ---------- ---------- ---------- 
             ---------- ---------- ---------- ---------- ---------- 
             ---------- ---------- ---------- ---------- ---------- 
             ---------- ---------- ---------- ---------- ---------- 
             ---------- ---------- ---------- ---------- ---------- 
             ---------- ---------- ---------- ---------- ---------- 
             ---------- ---------- ---------- ---------- ---------- 
             ---------- ---------- ---------- ---------- ---------- 
             ---------- ---------- ---------- ---------- ---------- 
             ---------- ---------- ---------- ---------- ---------- 
             ---------- ---------- ---------- ---------- ---------- 
             ---------- ---------- ---------- ---------- ---------- 
             ---------- ---------- ---------- ---------- ---------- 
             ---------- ---------- ---------- ---------- ---------- 
             CCTTATAATG ATTTATGATC AGGGACAGAA TC-------- --AGGTCTAG 
             GAATTCAAGC AAACATTTCA AGGGACAGAG TAGCAGGGGT GGGGGTCTGG 

             ---------- ---------- ---------- ---------- ---------- 
             ---------- ---------- ---------- ---------- ---------- 
             ---------- ---------- ---------- ---------- ---------- 
             ---------- ---------- ---------- ---------- ---------- 
             ---------- ---------- ---------- ---------- ---------- 
             ---------- ---------- ---------- ---------- ---------- 
             ---------- ---------- ---------- ---------- ---------- 
             ---------- ---------- ---------- ---------- ---------- 
             ---------- ---------- ---------- ---------- ---------- 
             ---------- ---------- ---------- ---------- ---------- 
             ---------- ---------- ---------- ---------- ---------- 
             ---------- ---------- ---------- ---------- ---------- 
             ---------- ---------- ---------- ---------- ---------- 
             ---------- ---------- ---------- ---------- ---------- 
             ---------- ---------- ---------- ---------- ---------- 
             ---------- ---------- ---------- ---------- ---------- 
             ---------- ---------- ---------- ---------- ---------- 
             ---------- ---------- ---------- ---------- ---------- 
             ---------- ---------- ---------- ---------- ---------- 
             GGGTCACACT CCCAGGGGAA CCCCCAGGCT TCTGGACCAT CAATTGTGGT 
             GGACCATGCT TTCAGGGGAC ATGTAGGTCC ATTGGCATAA CAA----AGT 

             ---------- ---------- ---------- ---------- ---------- 
             ---------- ---------- ---------- ---------- ---------- 
             ---------- ---------- ---------- ---------- ---------- 
             ---------- ---------- ---------- ---------- ---------- 
             ---------- ---------- ---------- ---------- ---------- 
             ---------- ---------- ---------- ---------- ---------- 
             ---------- ---------- ---------- ---------- ---------- 
             ---------- ---------- ---------- ---------- ---------- 
             ---------- ---------- ---------- ---------- ---------- 
             ---------- ---------- ---------- ---------- ---------- 
             ---------- ---------- ---------- ---------- ---------- 
             ---------- ---------- ---------- ---------- ---------- 
             ---------- ---------- ---------- ---------- ---------- 
             ---------- ---------- ---------- ---------- ---------- 
             ---------- ---------- ---------- ---------- ---------- 
             ---------- ---------- ---------- ---------- ---------- 
             ---------- ---------- ---------- ---------- ---------- 
             ---------- ---------- ---------- ---------- ---------- 
             ---------- ---------- ---------- ---------- ---------- 
             CTTTTAGTGG AGTTCTCAGG ATGCACCCCT TTTTTTTCTC ATGTTGCCAC 
             TTATTAAGAA AATGTTCTGC ATCCCATTTT GGTGAGTGGC ATCTGGGGTC 

             ---------- ---------- ---------- ---------- ---------- 
             ---------- ---------- ---------- ---------- ---------- 
             ---------- ---------- ---------- ---------- ---------- 
             ---------- ---------- ---------- ---------- ---------- 
             ---------- ---------- ---------- ---------- ---------- 
             ---------- ---------- ---------- ---------- ---------- 
             ---------- ---------- ---------- ---------- ---------- 
             ---------- ---------- ---------- ---------- ---------- 
             ---------- ---------- ---------- ---------- ---------- 
             ---------- ---------- ---------- ---------- ---------- 
             ---------- ---------- ---------- ---------- ---------- 
             ---------- ---------- ---------- ---------- ---------- 
             ---------- ---------- ---------- ---------- ---------- 
             ---------- ---------- ---------- ---------- ---------- 
             ---------- ---------- ---------- ---------- ---------- 
             ---------- ---------- ---------- ---------- ---------- 
             ---------- ---------- ---------- ---------- ---------- 
             ---------- ---------- ---------- ---------- ---------- 
             ---------- ---------- ---------- ---------- ---------- 
             TGGGACTCGA CATTGTG--- ---------- ---------- ---------- 
             TCAAAAGCTA GCTAGTGGCC ATCTAAGATG CATCAATTGG TCCCAACCCA 

             ---------- ---------- ---------- ---------- ---------- 
             ---------- ---------- ---------- ---------- ---------- 
             ---------- ---------- ---------- ---------- ---------- 
             ---------- ---------- ---------- ---------- ---------- 
             ---------- ---------- ---------- ---------- ---------- 
             ---------- ---------- ---------- ---------- ---------- 
             ---------- ---------- ---------- ---------- ---------- 
             ---------- ---------- ---------- ---------- ---------- 
             ---------- ---------- ---------- ---------- ---------- 
             ---------- ---------- ---------- ---------- ---------- 
             ---------- ---------- ---------- ---------- ---------- 
             ---------- ---------- ---------- ---------- ---------- 
             ---------- ---------- ---------- ---------- ---------- 
             ---------- ---------- ---------- ---------- ---------- 
             ---------- ---------- ---------- ---------- ---------- 
             ---------- ---------- ---------- ---------- ---------- 
             ---------- ---------- ---------- ---------- ---------- 
             ---------- ---------- ---------- ---------- ---------- 
             ---------- ---------- ---------- ---------- ---------- 
             ---------- ---------- ---------- ---------- ---------- 
             CCTGGAGCAA AGGAGAATGA AGAATACCAA AGACACAAGT TAAATATTAG 

             ---------- ---------- ---------- ---------- ---------- 
             ---------- ---------- ---------- ---------- ---------- 
             ---------- ---------- ---------- ---------- ---------- 
             ---------- ---------- ---------- ---------- ---------- 
             ---------- ---------- ---------- ---------- ---------- 
             ---------- ---------- ---------- ---------- ---------- 
             ---------- ---------- ---------- ---------- ---------- 
             ---------- ---------- ---------- ---------- ---------- 
             ---------- ---------- ---------- ---------- ---------- 
             ---------- ---------- ---------- ---------- ---------- 
             ---------- ---------- ---------- ---------- ---------- 
             ---------- ---------- ---------- ---------- ---------- 
             ---------- ---------- ---------- ---------- ---------- 
             ---------- ---------- ---------- ---------- ---------- 
             ---------- ---------- ---------- ---------- ---------- 
             ---------- ---------- ---------- ---------- ---------- 
             ---------- ---------- ---------- ---------- ---------- 
             ---------- ---------- ---------- ---------- ---------- 
             ---------- ---------- ---------- ---------- ---------- 
             ---------- ---------- ---------- ---------- -AGCCCCATC 
             CCCAAGAGAC AGAAAGGGCC ATGTAAACCA GAGACTCCAC CAGCCTGAAA 

             ---------- ---------- ---------- ---------- ---------- 
             ---------- ---------- ---------- ---------- ---------- 
             ---------- ---------- ---------- ---------- ---------- 
             ---------- ---------- ---------- ---------- ---------- 
             ---------- ---------- ---------- ---------- ---------- 
             ---------- ---------- ---------- ---------- ---------- 
             ---------- ---------- ---------- ---------- ---------- 
             ---------- ---------- ---------- ---------- ---------- 
             ---------- ---------- ---------- ---------- ---------- 
             ---------- ---------- ---------- ---------- ---------- 
             ---------- ---------- ---------- ---------- ---------- 
             ---------- ---------- ---------- ---------- ---------- 
             ---------- ---------- ---------- ---------- ---------- 
             ---------- ---------- ---------- ---------- ---------- 
             ---------- ---------- ---------- ---------- ---------- 
             ---------- ---------- ---------- ---------- ---------- 
             ---------- ---------- ---------- ---------- ---------- 
             ---------- ---------- ---------- ---------- ---------- 
             ---------- ---------- ---------- ---------- ---------- 
             ACGGCTGTCA TTGGTGGTGG CCAGACACCA TC--TGGTTG CTCTGGTAGC 
             CCAGAAGAAC TAGATGATGC CTGGCTACCA CCAATGACTG CCCTGACAGG 

             ---------- ---------- ---------- ---------- ---------- 
             ---------- ---------- ---------- ---------- ---------- 
             ---------- ---------- ---------- ---------- ---------- 
             ---------- ---------- ---------- ---------- ---------- 
             ---------- ---------- ---------- ---------- ---------- 
             ---------- ---------- ---------- ---------- ---------- 
             ---------- ---------- ---------- ---------- ---------- 
             ---------- ---------- ---------- ---------- ---------- 
             ---------- ---------- ---------- ---------- ---------- 
             ---------- ---------- ---------- ---------- ---------- 
             ---------- ---------- ---------- ---------- ---------- 
             ---------- ---------- ---------- ---------- ---------- 
             ---------- ---------- ---------- ---------- ---------- 
             ---------- ---------- ---------- ---------- ---------- 
             ---------- ---------- ---------- ---------- ---------- 
             ---------- ---------- ---------- ---------- ---------- 
             ---------- ---------- ---------- ---------- ---------- 
             ---------- ---------- ---------- ---------- ---------- 
             ---------- ---------- ---------- ---------- ---------- 
             A--------- ---------- ---------- ---------- ---------- 
             GAATACAACA GAGTCCCTGA CGGAGCAGGA GAAAAGTGGG GTGCACAACT 

             ---------- ---------- ---------- ---------- ---------- 
             ---------- ---------- ---------- ---------- ---------- 
             ---------- ---------- ---------- ---------- ---------- 
             ---------- ---------- ---------- ---------- ---------- 
             ---------- ---------- ---------- ---------- ---------- 
             ---------- ---------- ---------- ---------- ---------- 
             ---------- ---------- ---------- ---------- ---------- 
             ---------- ---------- ---------- ---------- ---------- 
             ---------- ---------- ---------- ---------- ---------- 
             ---------- ---------- ---------- ---------- ---------- 
             ---------- ---------- ---------- ---------- ---------- 
             ---------- ---------- ---------- ---------- ---------- 
             ---------- ---------- ---------- ---------- ---------- 
             ---------- ---------- ---------- ---------- ---------- 
             ---------- ---------- ---------- ---------- ---------- 
             ---------- ---------- ---------- ---------- ---------- 
             ---------- ---------- ---------- ---------- ---------- 
             ---------- ---------- ---------- ---------- ---------- 
             ---------- ---------- ---------- ---------- ---------- 
             ---------- ---------- ---------- -------TGT GGATGTACTC 
             CAAATTCTAG TAAAAAGACC AGACTTAATG GTCTGACTGA GACTGGAGGG 

             ---------- ---------- ---------- ---------- ---------- 
             ---------- ---------- ---------- ---------- ---------- 
             ---------- ---------- ---------- ---------- ---------- 
             ---------- ---------- ---------- ---------- ---------- 
             ---------- ---------- ---------- ---------- ---------- 
             ---------- ---------- ---------- ---------- ---------- 
             ---------- ---------- ---------- ---------- ---------- 
             ---------- ---------- ---------- ---------- ---------- 
             ---------- ---------- ---------- ---------- ---------- 
             ---------- ---------- ---------- ---------- ---------- 
             ---------- ---------- ---------- ---------- ---------- 
             ---------- ---------- ---------- ---------- ---------- 
             ---------- ---------- ---------- ---------- ---------- 
             ---------- ---------- ---------- ---------- ---------- 
             ---------- ---------- ---------- ---------- ---------- 
             ---------- ---------- ---------- ---------- ---------- 
             ---------- ---------- ---------- ---------- ---------- 
             ---------- ---------- ---------- ---------- ---------- 
             ---------- ---------- ---------- ---------- ---------- 
             ACCCCTTCAC GTGGGTCTTT CTGTCTTCTG GGTTCTCTTT CCCCCATATC 
             ACCCCGGAAG ACATGGCCCC CGGACTCTCT GTTAGCCCCA AACTGAAACC 

             ---------- ---------- ---------- ---------- ---------- 
             ---------- ---------- ---------- ---------- ---------- 
             ---------- ---------- ---------- ---------- ---------- 
             ---------- ---------- ---------- ---------- ---------- 
             ---------- ---------- ---------- ---------- ---------- 
             ---------- ---------- ---------- ---------- ---------- 
             ---------- ---------- ---------- ---------- ---------- 
             ---------- ---------- ---------- ---------- ---------- 
             ---------- ---------- ---------- ---------- ---------- 
             ---------- ---------- ---------- ---------- ---------- 
             ---------- ---------- ---------- ---------- ---------- 
             ---------- ---------- ---------- ---------- ---------- 
             ---------- ---------- ---------- ---------- ---------- 
             ---------- ---------- ---------- ---------- ---------- 
             ---------- ---------- ---------- ---------- ---------- 
             ---------- ---------- ---------- ---------- ---------- 
             ---------- ---------- ---------- ---------- ---------- 
             ---------- ---------- ---------- ---------- ---------- 
             ---------- ---------- ---------- ---------- ---------- 
             ATTCTTTTAA ATTATTTTAT TGTGGTAAAA TAT------- ---------- 
             ATTCTCGAAG CCAACTGTTC AGACATAAAT TAGACTGGGC TATAAGACAT 

             ---------- ---------- ---------- ---------- ---------- 
             ---------- ---------- ---------- ---------- ---------- 
             ---------- ---------- ---------- ---------- ---------- 
             ---------- ---------- ---------- ---------- ---------- 
             ---------- ---------- ---------- ---------- ---------- 
             ---------- ---------- ---------- ---------- ---------- 
             ---------- ---------- ---------- ---------- ---------- 
             ---------- ---------- ---------- ---------- ---------- 
             ---------- ---------- ---------- ---------- ---------- 
             ---------- ---------- ---------- ---------- ---------- 
             ---------- ---------- ---------- ---------- ---------- 
             ---------- ---------- ---------- ---------- ---------- 
             ---------- ---------- ---------- ---------- ---------- 
             ---------- ---------- ---------- ---------- ---------- 
             ---------- ---------- ---------- ---------- ---------- 
             ---------- ---------- ---------- ---------- ---------- 
             ---------- ---------- ---------- ---------- ---------- 
             ---------- ---------- ---------- ---------- ---------- 
             ---------- ---------- ---------- ---------- ---------- 
             ---------- ---------- ---------- -------GTA CAACAAAAAG 
             AAAATGATAC TCGTGAAGAG AGTGCGTCTT AGCTCAAGTA GATACATGAG 

             ---------- ---------- ---------- ---------- ---------- 
             ---------- ---------- ---------- ---------- ---------- 
             ---------- ---------- ---------- ---------- ---------- 
             ---------- ---------- ---------- ---------- ---------- 
             ---------- ---------- ---------- ---------- ---------- 
             ---------- ---------- ---------- ---------- ---------- 
             ---------- ---------- ---------- ---------- ---------- 
             ---------- ---------- ---------- ---------- ---------- 
             ---------- ---------- ---------- ---------- ---------- 
             ---------- ---------- ---------- ---------- ---------- 
             ---------- ---------- ---------- ---------- ---------- 
             ---------- ---------- ---------- ---------- ---------- 
             ---------- ---------- ---------- ---------- ---------- 
             ---------- ---------- ---------- ---------- ---------- 
             ---------- ---------- ---------- ---------- ---------- 
             ---------- ---------- ---------- ---------- ---------- 
             ---------- ---------- ---------- ---------- ---------- 
             ---------- ---------- ---------- ---------- ---------- 
             ---------- ---------- ---------- ---------- ---------- 
             TCTACTGTGT TAGGTATTTT GAAGTG---- ---------- ---------- 
             ACTAAATTAT CAGCTCTTGT CCAGAGGCGA GATGAGAAGG CAAAAAGGAA 

             ---------- ---------- ---------- ---------- ---------- 
             ---------- ---------- ---------- ---------- ---------- 
             ---------- ---------- ---------- ---------- ---------- 
             ---------- ---------- ---------- ---------- ---------- 
             ---------- ---------- ---------- ---------- ---------- 
             ---------- ---------- ---------- ---------- ---------- 
             ---------- ---------- ---------- ---------- ---------- 
             ---------- ---------- ---------- ---------- ---------- 
             ---------- ---------- ---------- ---------- ---------- 
             ---------- ---------- ---------- ---------- ---------- 
             ---------- ---------- ---------- ---------- ---------- 
             ---------- ---------- ---------- ---------- ---------- 
             ---------- ---------- ---------- ---------- ---------- 
             ---------- ---------- ---------- ---------- ---------- 
             ---------- ---------- ---------- ---------- ---------- 
             ---------- ---------- ---------- ---------- ---------- 
             ---------- ---------- ---------- ---------- ---------- 
             ---------- ---------- ---------- ---------- ---------- 
             ---------- ---------- ---------- ---------- ---------- 
             ---------- ---------- ---------- ---------- ---------- 
             CAGGAGCTGG TTGAATGGAC ATGGGAAATC TGGGGTAGAG GGGAAGGTAT 

             ---------- ---------- ---------- ---------- ---------- 
             ---------- ---------- ---------- ---------- ---------- 
             ---------- ---------- ---------- ---------- ---------- 
             ---------- ---------- ---------- ---------- ---------- 
             ---------- ---------- ---------- ---------- ---------- 
             ---------- ---------- ---------- ---------- ---------- 
             ---------- ---------- ---------- ---------- ---------- 
             ---------- ---------- ---------- ---------- ---------- 
             ---------- ---------- ---------- ---------- ---------- 
             ---------- ---------- ---------- ---------- ---------- 
             ---------- ---------- ---------- ---------- ---------- 
             ---------- ---------- ---------- ---------- ---------- 
             ---------- ---------- ---------- ---------- ---------- 
             ---------- ---------- ---------- ---------- ---------- 
             ---------- ---------- ---------- ---------- ---------- 
             ---------- ---------- ---------- ---------- ---------- 
             ---------- ---------- ---------- ---------- ---------- 
             ---------- ---------- ---------- ---------- ---------- 
             ---------- ---------- ---------- ---------- ---------- 
             --TGCTATTC TTAGACGTTA CTTACGTTCA TCATGGCGCA -CATCCATCT 
             GCTGTCACAT TATAAGGAGA GTAACGAGGG TCACGTAACA ATGTGTGTAT 

             ---------- ---------- ---------- ---------- ---------- 
             ---------- ---------- ---------- ---------- ---------- 
             ---------- ---------- ---------- ---------- ---------- 
             ---------- ---------- ---------- ---------- ---------- 
             ---------- ---------- ---------- ---------- ---------- 
             ---------- ---------- ---------- ---------- ---------- 
             ---------- ---------- ---------- ---------- ---------- 
             ---------- ---------- ---------- ---------- ---------- 
             ---------- ---------- ---------- ---------- ---------- 
             ---------- ---------- ---------- ---------- ---------- 
             ---------- ---------- ---------- ---------- ---------- 
             ---------- ---------- ---------- ---------- ---------- 
             ---------- ---------- ---------- ---------- ---------- 
             ---------- ---------- ---------- ---------- ---------- 
             ---------- ---------- ---------- ---------- ---------- 
             ---------- ---------- ---------- ---------- ---------- 
             ---------- ---------- ---------- ---------- ---------- 
             ---------- ---------- ---------- ---------- ---------- 
             ---------- ---------- ---------- ---------- ---------- 
             CCACTATCTT TCCAAAAGCT TTTCATCACC CCAAAAAGAA CCTCTGTACC 
             AAATTTTTGT ATGAGAAACT GACT-TGAAC TGTAGACTTT CACTTAAAGC 

             ---------- ---------- ---------- ---------- ---------- 
             ---------- ---------- ---------- ---------- ---------- 
             ---------- ---------- ---------- ---------- ---------- 
             ---------- ---------- ---------- ---------- ---------- 
             ---------- ---------- ---------- ---------- ---------- 
             ---------- ---------- ---------- ---------- ---------- 
             ---------- ---------- ---------- ---------- ---------- 
             ---------- ---------- ---------- ---------- ---------- 
             ---------- ---------- ---------- ---------- ---------- 
             ---------- ---------- ---------- ---------- ---------- 
             ---------- ---------- ---------- ---------- ---------- 
             ---------- ---------- ---------- ---------- ---------- 
             ---------- ---------- ---------- ---------- ---------- 
             ---------- ---------- ---------- ---------- ---------- 
             ---------- ---------- ---------- ---------- ---------- 
             ---------- ---------- ---------- ---------- ---------- 
             ---------- ---------- ---------- ---------- ---------- 
             ---------- ---------- ---------- ---------- ---------- 
             ---------- ---------- ---------- ---------- ---------- 
             TCTTAAACAA AAACTCCCA- ---------- ---------- ----TTCTTC 
             GCACACACAC ACACACACAA AAACAAACAA ACAAACCTTC CCATTCCCTC 

             ---------- ---------- ---------- ---------- ---------- 
             ---------- ---------- ---------- ---------- ---------- 
             ---------- ---------- ---------- ---------- ---------- 
             ---------- ---------- ---------- ---------- ---------- 
             ---------- ---------- ---------- ---------- ---------- 
             ---------- ---------- ---------- ---------- ---------- 
             ---------- ---------- ---------- ---------- ---------- 
             ---------- ---------- ---------- ---------- ---------- 
             ---------- ---------- ---------- ---------- ---------- 
             ---------- ---------- ---------- ---------- ---------- 
             ---------- ---------- ---------- ---------- ---------- 
             ---------- ---------- ---------- ---------- ---------- 
             ---------- ---------- ---------- ---------- ---------- 
             ---------- ---------- ---------- ---------- ---------- 
             ---------- ---------- ---------- ---------- ---------- 
             ---------- ---------- ---------- ---------- ---------- 
             ---------- ---------- ---------- ---------- ---------- 
             ---------- ---------- ---------- ---------- ---------- 
             ---------- ---------- ---------- ---------- ---------- 
             CTCCCCCCAA CCCCTGGTAA CTGCGAGTAA ACTTGCATCT CTCTGCAGTT 
             CTCCTCCCAG CCTCTGGTAA CTACTAAAAA ACTTTTGTCT CTATGCATTT 

             ---------- ---------- ---------- ---------- ---------- 
             ---------- ---------- ---------- ---------- ---------- 
             ---------- ---------- ---------- ---------- ---------- 
             ---------- ---------- ---------- ---------- ---------- 
             ---------- ---------- ---------- ---------- ---------- 
             ---------- ---------- ---------- ---------- ---------- 
             ---------- ---------- ---------- ---------- ---------- 
             ---------- ---------- ---------- ---------- ---------- 
             ---------- ---------- ---------- ---------- ---------- 
             ---------- ---------- ---------- ---------- ---------- 
             ---------- ---------- ---------- ---------- ---------- 
             ---------- ---------- ---------- ---------- ---------- 
             ---------- ---------- ---------- ---------- ---------- 
             ---------- ---------- ---------- ---------- ---------- 
             ---------- ---------- ---------- ---------- ---------- 
             ---------- ---------- ---------- ---------- ---------- 
             ---------- ---------- ---------- ---------- ---------- 
             ---------- ---------- ---------- ---------- ---------- 
             ---------- ---------- ---------- ---------- ---------- 
             GCCTCTTCCG GTACTCCTAG ATCATGCAAG CAGGATCGTG TGGTATTTGG 
             GCCTATTCTA GT-----TAC TTTATTTAAG TGGGATCATG TAATATTTGT 

             ---------- ---------- -------GCT AATGTTTTCA GGGTTCATCC 
             ---------- ---------- -------GCT AATGTTTTCA GGGTTCATCC 
             ---------- ---------- -------GCT ---GTTTTCA GGGTTCATCC 
             ---------- ---------- -------GCT AATGTTTTCA GGGTTCATCC 
             ---------- ---------- -------GCT AATGTTTTCA GGGTTCATCC 
             ---------- ---------- -------GCT GATGTTTTCA GGGGTCATCC 
             ---------- ---------- -------GCT AATATTTTCA AGGTTCATCC 
             ---------- ---------- -------GCT AATATTTTCA GGGGTCATCC 
             ---------- ---------- -------GCT AATATTTTCA GGGGTCATCC 
             ---------- ---------- -------GCT AATATTTTCA GGGGTCATCC 
             ---------- ---------- -------GCT GATATTGTCA GGGGTCATCC 
             ---------- ---------- -------GCT GATATTGTCA GGGGTCATCC 
             ---------- ---------- -------GCT AATATTTTCA GGGGTCATCC 
             ---------- ---------- -------GCT GATATTGTCA GGGGTCATCC 
             ---------- ---------- -------GCT GATATTGTCA GGGGTCATCC 
             ---------- ---------- -------GCT TATATTTTCA GAGGTCATCC 
             ---------- ---------- -------GCT GGTATTGTCA GAGGTCATCC 
             ---------- ---------- -------GCT AATATTTTCA GGGGTCATCC 
             ---------- ---------- -------GCT AATATTTTCA GGGGTCATCC 
             TCTTTTGTAT CTGACTGACT TCACTCACCT GATGTTTTCA AGACTTATCC 
             CCTTTTGTGT CTGACTTGTT TCACTTAGCT AATGTTTTCA AGGTTCATGC 

             ATGTGGTAGC ATGTATCTGA ACTTCATTTT TCCTGATGGC TG---AATAA 
             ATGTGGTAGC ATGTATTTGA ACTTCATTTT TCCTAGTGGC TG---AATAA 
             ATGTGGTAGC ATGTATCTGA ACTTCATTTT TCCTAGTGGC TG---AATAA 
             ATGTGGTAGC ACGTATCTGA ACTTCATTTT TCCTAGTGGC TG---AATAA 
             ATGTGGTAGC ACGTATCTGA ACTTCATTTT TCCTAGTGGC TG---AATAA 
             ATGTGGTAGC ATGTATCTGA ACTTCATTTT TCCTAATGGC TGAATAATAT 
             ATGTGGCAGC ATGTATCTGA AGTTCATTTT TCCTAATGGC C--------- 
             ATGTGGTAGC ATGTATCTGA ACGTCATTTT TCCTAATGGC CGAATAATAA 
             ATGTGGTAGC ATGTATCTGA ACGTCATTTT TCCTAATGGC CGAATAATAA 
             ATGTGGTAGC ATGTATCTGA ACGTCATTTT TCCTAATGGC CGAATAATAA 
             ATGTGGTAGC ATGTATCTGA ACGTCATTTT TCCTAACGGC CGAATAATAA 
             ATGTGGTAGC ATGTATCTGA ACGTCATTTT TCCTAATGGC CGAATAATAA 
             ATGTGGTAGC ACGTATCTGA ACGTCATTTT TCCTAATGGC CGAATAATAA 
             ATGTGGTAGC ATGTATCTGA ACGTCATTTT TCCTAACGGC CGAATAATAA 
             ATGTGGTAGC ATGTATCTGA ACGTCATTTT TCCTAATGGC CGAATAATAA 
             ATGTGGTAGC ATGTATCTGA ACGTCATTTT TCCTAATGGC CGAATAATAA 
             ATGTGGTAGC ATGTATCTGA ACGTCATTTT TCCTAATGGC CGAATAATAA 
             ATGTGGTAGC ATGTATCTGA ACGTCATTTT TCCTAATGGC GGAATAATAA 
             ATGTGGTAGC ATGTATCTGA ACGTCATTTT TCCTAATGGC CGAATAATAA 
             ATGTGGTAGC ATGTATCTGA ACTTCCTTTT TCTTAAGGGC TG---AATAA 
             ACGTGGTAGT GTGTATCTGA ACTTCATTTT TCCTAATGGC TA---AACAA 

             TAGTCTATCG TGTATATATT C--------- CATGTTCTGT TTA-----TC 
             TAGGCCATTG CGTGCACATT C--------- CATGTTTTGT TTA-----TC 
             TAGGCCATTG TGTGCATATT C--------- CATGTTTTGT TTA-----TT 
             TAGGCCATTG TGTGCATATT C--------- CATGTTTTGT TTA-----TC 
             TAGGCCATTG TGTGCATATT C--------- CATGTTTTGT TTA-----TC 
             T---CCATTG TGTGTATATT C--------- CATGTTCTGT TTA-----TC 
             ------ATCG TGTGTATATT G--------- CATGTTCTGT TTA-----TC 
             TAGTCCATCG TGTGTATGTT C--------- CAGGTTCTGT TTA-----TC 
             TAGTCCATCA TGTGTATGTT C--------- CAGGTTCTGT TTA-----TC 
             TAGTCCATCG TGTGTATGTT C--------- CAGGTTCTGT TTA-----TC 
             TAGTCCATCG TGTGTATGTT C--------- CAGGTTCTGT TTA-----TC 
             TAGTCCATCG TGTGTATGTT C--------- CAGGTTCTGT TTA-----TC 
             TAGTCCATCA TGTGTATGTT C--------- CAGGTTCTGT TTA-----TC 
             TAGTCCATCG TGTGTATGTT C--------- CAGGTTCTGT TTA-----TC 
             TAGTCCATCG TGTGTATGTT C--------- CAGGTTCTGT TTA-----TC 
             TAGTCCATCG TGTGTATGTT C--------- CAGGTTCTGT TTA-----TC 
             TAGTCCATCG TGTGTATGTT C--------- CAGGTTCTGT TTA-----TC 
             TAGTCCATCA TGTGTATGTT C--------- CAGGTTCTGT TTA-----TC 
             TAGTCCATCG TGTGTATGTT C--------- CAGGTTCTGT TTA-----TC 
             TAGTCCCTTG TATGTATGTT CATGAGGGAT CAAAT--GAT TAATCCATTC 
             TAGTCCATTG TTTGTATATT C--------- CACATTTTGT TTATCCATTC 

             ATCTGTTTAT GGACACATGG GTTGTTTCTA CCTTTTGGCT GTTGTGAACA 
             TTCTGTTGAT GGACACTTGG GTAGTTTCTA CATTTTGGCT GTTGTGAATA 
             ATCTGTTGAT GGACTCTTGG GTAATTTCTA CATTTTGGCT GTTGTGAATA 
             ATCTGTTGAT GGACTCTTGG GTAGTTTCTA CATTTTGGCT GTTGTGAATA 
             ATCTGTTGAT GGACTCTTGG GTAGTTTCTA CATTTTGGCT GTTGTGAATA 
             ATCTGTTGAT GGACACTTGG GTTGTTTCTA CCCTTTGGCT GTTGTGAATA 
             ATCTGTTGAT GGACGCTTGG GTTGTTTCTA CCTTTTGGGT AGTATGA-CA 
             ATCCGTTGGT GGACACTTGG GTTGTTTCTG TCTTTTGGCT GTTGTGAATA 
             ATCCGTTGGT GGACACTTGG GTTGTTTCTG TCTTTTGGCT GTTGTGAATA 
             ATCCGTTGGT GGACACTTAG GTTGTTTCTG TCTTTTGGCT GTTGTGAATA 
             ATCCGTTGGT GGACATTTGG GTTGTTTCTG TCTTTTGGCT GTTGTGAATA 
             ATCCGTTGGT GGACACTTGG GTTGTTTCTG TCTTTTGGCT ATTGTGAATA 
             ATCCGTTGGT GGACACTTGG GTTGTTTCTG TCTTTTGGCT GTTGTGAATA 
             ATCCGTTGGT GGACACTTGG GTTGTTTCTG TCTTTTGGCT GTTGTGAATA 
             ATCCGTTGGT GGACATTTGG GTTGTTTCTG TCTTTTGGCT GTTGTGAATA 
             ATCCGTTGGT GGACATTTGG GTTGTTTCTG TCTTTTGGCT GTTGTGAATA 
             ATCCGTTGGT GGACACTTGG GTTGTTTCTG TCTTTTGGCT GTTGTGAATA 
             ATCCGTTGGT GGACACTTGG GTTGTTTCTG TCTTTTGGCT GTTGTGAATA 
             ATCCGTTGGT GGACACTTAG GTTGTTTCTG TCTTTTGGCT GTTGTGAATA 
             ATCTTTTGGT GGACACTTAG TTTGTTTCTA CCCTTTAGCT ATTGTGACTA 
             ATCTGTTCAT GGACAGTTGG GTTGTTTCCA CCTTTTGGCT ATTGTGAGTA 

             ATGCTGCCTT GCAAATTTGT ATAGAAGTAT CTGTTTCAGT GCCTCCTTTC 
             ATGCTGCCAT GAAAATTTGT GTAGAAGTAT TTGTTTGAGT GCCTACTTTC 
             ATGCTGCCAT GAAAATTTGT GTAGAAGTAT CTGTTTGAGT GCCTACTTTC 
             ATGCTGTCAT GAAAATTTGT GTAGAAGTAT CTGTTTGAGT GCCTACTTTC 
             ATGCTGCCAT GAAAATTTGT GTAGAAGTAT CTG----AGT GCCTACTTTC 
             ATGCTGCCTT GAAAATTTGT GTAGAAGTAT CTGTTCGAGT CCTTACTTTC 
             ATGCTGCCTT GAAAATGTGT --ACAAGTAT CTGTTTGAGT GCCTACTTTC 
             ATGCTGCCTT GAAAATTTGT CTGCAAGTAT CTG----AGT GCCTGCTTTC 
             ATCCTGCCTT GAAAATTTGT CTGCAAGTAT CTGTTTGAGT GCCTGCTTTC 
             ATGCTGCCTT GAAAATTTGT CTGCAAGTAT CTG----AGT GCCTGCTTTC 
             ATGCTGCCTT GAAAATTTGT CTGCAAGTAT CTGTTTGAGT GCCTGCTTTC 
             ATGCTGCCTT GAAAATTTGT CTGCAAGTAT CTGTTTGAGT GCCTGCTTTC 
             ATGCTGCCTT GAAAATTTGT CTGCAAGTAT CTGTTTGAGT GCCTGCTTTC 
             ATGCTGCCTT GAAAATTTGT CTGCAAGTAT CTGTTTGAGT GCCTGCTTTC 
             ATGCTGCCTT GAAAATTTGT CTGCAAGTAT CTGTTTGAGT GCCTGCTTTC 
             ATGCTGCCTT GAAAATTTGT CTGCAAGTAT CTGTTTGAGT GCCTGCTTTC 
             ATGCTGCCTT GAAAATTTGT CTGCAAGTAT CTGTTTGAGT GCCTGCTTTC 
             ATGCTGCCTT GAAAATTTGT CTGCAAGTAT CTGTTTGAGT GCCTGCTTTC 
             ATGCTGCCTT GAAAATTTGT CTGCAAGTAT C----TGAGT GCCTGCTTTC 
             ATGCTGCAGT GAAAATCAGT GCACGACGGT CTGTCTCCGT CCCTGCTTTT 
             ATGCTGCAGT GAAAATTGAT GTACAAGTAT CTGTTTGAGT CCCTGCTTTC 

             AGATATTTTG GGTATATACC TAGGAGTGGA ATTGCTGGGT CATACGG--- 
             AGATATTTTA GGTATATACC TGGGAGTGGA ATTGCCGGGT CATATGG--- 
             AGATAGTTTA GGTATATACC TGGGAGTGGA ATTGCTGGGT CATATGG--- 
             AGATATTTTA GGTATATACC TGGGAGTGGA ATTGCTGGGT CATATGG--- 
             AGATATTTTA GGTATATACC TGGGAGTGGA ATTGCTGGGT CATATGG--- 
             AGATATTTTG GGTATATACC TAGGAGTGGA ATTGCTGGGT CATACCG--- 
             AGATGTTTTG GGTATATACC TAGGAGTGGA ATTGCTGGGT CATAGGG--- 
             AGATATTTTG GGTATATACC TAGGAGTGGA ATTGCTGGGT CATATGG--- 
             AGATATTTTG GGTATATACC TAGGAGTGGA ATTGCTGGGT CATATGG--- 
             AGATATTTTG GGTATATACC TAGGAGTGGA ATTGCTGGGT CATATGG--- 
             AGATATTTTG GGTATATACC TAGGAGTGGA ATTGCTGGGT CATATAAAAA 
             AGATATTTTG GGTATATACC TCGGAGTGGA ATTGCTGGGT CATATGG--- 
             AGATATTTTG GGTATATACC TAGGAGTGGA ATTGCTGGGT CATATGG--- 
             AGATATTTTG GGTATATACC TAGGAGTGGA ATTGCTGGGT CATATGG--- 
             AGATATTTTG GGTATATACC TAGGAGTGGA ATTGCTGGGT CATATGG--- 
             AGATATTTTG GGTATATACC TAGGAGTGGA ATTGCTGGGT CATATGC--- 
             AGATATTTTG GGTATATACC TCGGAGTGGA ATTGCTGGGT CATATGG--- 
             AGATATTTTG GGTATATACC TAGGAGTGGA ATTGCTGGGT CATATGG--- 
             AGATATTTTG GGTATATACC TAGGAGTGGA ATTGCTGGGT CATATGG--- 
             ACACATTTAA TGTGTGTACC TAGGAGTGGA CTTGCTGGAT CCTATGG--- 
             AAGTATTTTG GCTATATACC TAGGAGTGAA ATTGCTGGGT CATATGG--- 

             ---------- ---------- ---------- ---------- ---------- 
             ---------- ---------- ---------- ---------- ---------- 
             ---------- ---------- ---------- ---------- ---------- 
             ---------- ---------- ---------- ---------- ---------- 
             ---------- ---------- ---------- ---------- ---------- 
             ---------- ---------- ---------- ---------- ---------- 
             ---------- ---------- ---------- ---------- ---------- 
             ---------- ---------- ---------- ---------- ---------- 
             ---------- ---------- ---------- ---------- ---------- 
             ---------- ---------- ---------- ---------- ---------- 
             AAAAAAAAGA AAAAATTTTG GAAAACCCCC AAAATTTTTT TCCCACGAGG 
             ---------- ---------- ---------- ---------- ---------- 
             ---------- ---------- ---------- ---------- ---------- 
             ---------- ---------- ---------- ---------- ---------- 
             ---------- ---------- ---------- ---------- ---------- 
             ---------- ---------- ---------- ---------- ---------- 
             ---------- ---------- ---------- ---------- ---------- 
             ---------- ---------- ---------- ---------- ---------- 
             ---------- ---------- ---------- ---------- ---------- 
             ---------- ---------- ---------- ---------- ---------- 
             ---------- ---------- ---------- ---------- ---------- 

             ---------- ---------- ---------- ------TAAC TCTATGTTGA 
             ---------- ---------- ---------- ------TACT TCTGTGTTCA 
             ---------- ---------- ---------- ------TACT TCTGTGTTCA 
             ---------- ---------- ---------- ------TACT TCTGTGTTCA 
             ---------- ---------- ---------- ------TACT TCTGTGTTCA 
             ---------- ---------- ---------- ------TAGT TATATGTTGA 
             ---------- ---------- ---------- ------TAAT TCTGTGTTGA 
             ---------- ---------- ---------- ------TAAT TCTATGTTGA 
             ---------- ---------- ---------- ------TAAT TCCATGTTGA 
             ---------- ---------- ---------- ------TAAT TCTGTGTTGA 
             AGCGCCCCTT TTTCAGTCCC CCCCCCCAAA ACCCCCNNNN NNNNNNNNNN 
             ---------- ---------- ---------- ------TAAT TCTATGCTGA 
             ---------- ---------- ---------- ------TAAT TCTATGTTGA 
             ---------- ---------- ---------- ------TAAT TCTATGTTGA 
             ---------- ---------- ---------- ------TAAT TCTATGTTGA 
             ---------- ---------- ---------- ------TAAT TCTATGTTGA 
             ---------- ---------- ---------- ------TAAT TCTATGTTGA 
             ---------- ---------- ---------- ------TAAT TCTATGCTGA 
             ---------- ---------- ---------- ------TAAT TCTATGTTGA 
             ---------- ---------- ---------- ------TAAT TCTGTGTTTA 
             ---------- ---------- ---------- ------TAAT TCTATGTTTA 

             --ACGCTTTG AGAAACTGCC AAATG----- ---------- ---GCCGTTT 
             --ACGTTTTG AGAAACTGCT AAACAGTTTT CCACAGTGAC T--GCCGTTT 
             --ATGTTTTG AGAAACTGCT AAACAGTTTT CCACAGTGAC T--GCCATTT 
             --ACGTTTTG AGAAATTGCT AAACAGTTTT CCACAGTGAC T--GCCATTT 
             --ACGTTTTG AGAAATTGCT AAACAGTTTT CCACAGTGAC T--GCCATTT 
             --ACGTTTTG AGAAGCTTCC AAATTGTTTT TTACAGTGAC T--GCCGTTT 
             --ACGTTTTG AGAAACTGCC GAACTCTTTT TCACAATGAC T--GCCATTT 
             --ATGTTTTG AGAAACTGCC AAAGTGTTTT CCACAGTGAC T--GCCGCTT 
             --ACGTTTTG AGAAACTGCC AAACTGTTTT CCACAGTGAC T--GCCGTTT 
             --ACGTTTTG AGAAACTGCC AAACTGTTTT CCACAGTGAC T--GCCGTTT 
             --NNNNNNNN NNNNNNNNNN NNNNNNNNNN NNNNNNNNNN N--NNNNNNN 
             --ACGTTTTG AGAAACTGCC AAACTGTTTT CCACAGTGAC T--GCCGTTT 
             --ATGTTTTG AGAAACTGCC AAACTGTTTT CCACAGTGAC T--GCCGTTT 
             --ATGTTTTG AGAAACTGCC AAACTGTTTT CCACAGTGAC T--GCCGTTT 
             --ACGTTTCG AGAAACTGCC AAACTGTTTT CCACAGTGAC T--GCTGTTT 
             --ACGTTTCG AGAAACTGCC AAACTGTTTT CCACAGTGAC T--GCTGTTT 
             --ACGTTTTG AGAAACTGCC AAACTGTTTT CCACAGTGAC T--GCCGTTT 
             --ACGTTTTG AGAAACTGCC AAATTGTTTT CCACAGTGAC T--GCCGTTT 
             --ACGTTTTG AGAAACTGCC AAACTGTTTT CCACAGTGAC T--GCCGTTT 
             --AGCTCCTG AGAAACTGCT GGACTCTTTT CCACAATCAC TGCGCCATTC 
             AGACTTTTTG AGAAGCTGCC AAA--CTTTT CCACAGTGAC TGCACCATTT 

             TACAATCCCA CCAGCAACGC ACCAGGGTTC TAATTTCTCC ACATGGCTTC 
             TACAATCCCA CCAGCAATGC AT-AGGGTTG TAATTTCTCG ACATGGCTTC 
             TACAATCCCA CCAGCAATGC AC-AGGGTTC TAATTTTTCG ACATGGCTTC 
             TACAATCCCA CCAGCAATGC AC-AGGGTTC TAATTTCTCG ACATGGCTTC 
             TACAATCCCA CCAGCAATGT AC-AGAGTTC TAATTTCTCG ACATGGCTTC 
             TGCAGTCCCA CCAGCAATGC ACCAGGGTTC TAATTTCTCC ACATGGCTTC 
             TACAGTCCCA CCAGCAATGC ACCAGGATTC TAATTTCTCC ACATGGCTTC 
             TACAGTCCCA CCAGCAATGC ACCAGGATTC TAATTTCTCC ACATGGCTTC 
             TACAGTCC-A CCAGCAACAC ACCAGGATTC TAATTTCTCC ACATGGCTTC 
             TACAGTCCCA CCAGCAATGC CCCAGGATTC TAATTTCTCC ACATGGCTTC 
             NNNNNNNNNN NNNNNNNNNN NNNNNNNNNN NNNNNNNNNN NNNNNNNNNN 
             TACAGTCCCA CCAGCAATGC CCCAGGATTC TAATTTCTCC ACATGACTTC 
             TACAGTCCCA CCAGCAATGC CCCAGGATTC TAATTTCTCC ACATGGCTTC 
             TACAGTCCCA CCAGCAATGC CCCAGGATTC TAATTTCTCC ACATGGCTTC 
             TACAGTCCCA CCAGCAATGC CCCAGGATTC TAATTTCTCC ACATGACTTC 
             TACAGTCCCA CCAGCAATGC CCCAGGATTC TAATTTCTCC ACATGACTTC 
             TATAGTCCCA CCAGCAATGC CCCAGGATTC TAATTTCTCC ACATGACTTC 
             TACAGTCCCA CCAGCAATGC ACCAGGATTC TAATTTCTCC ACATGACTTC 
             TACAGTCCCA CCAGCAATGC ACCAGGATTC TAATTTCTCC ACATGGCTTC 
             TACAGTCCCA CTGATAACGC ACGTGGGTTC CCATTTCTGC ACATGGCTTT 
             TACAATCCCA CCAGCAATGC ACCAGGGTTC TAATTTCTCC ACGTGGCTTC 

             CTTTTTGATC CTATGTGTTT TATCTTC--C ATTTAACACA TTATTCTGAG 
             CTTTTTAATA ATA------- -ATATTA--- -------ACA TTATTCTGAG 
             CTTTTTAATA ACA------- -GTATTA--- -------ACA TTATTCTGAG 
             CTTTTTAATA ATA------- -ATATTA--- -------ACA TTATTCTGAG 
             CTTTTTAATA ATA------- -ATATTA--- -------ACA TTATTCTGAG 
             CTTTTTAATC CTATGT--TT TATCTCG--C ATTTAACACA TTATTCTGAG 
             CTTTTTGATC GTATGTGTTT TATCCTG--C ATTTAACATA TTATTCTGAG 
             CTTTTTAATT CTATGTGTTT TATCCTG--C ATTTAACACA TCATTCTGAG 
             CTTTTTAATC CTATGTGTTT CATCCTG--C GTTTAACACA TCATTCTGAG 
             CTTTTTAATC CTATGTGTTT TATCCTG--C ATTTAACACA TCATTCTGAG 
             NNNNNNNNNN NNNNNNNNNN NNNNNNN--N NNNNNNNNNN NNNNNNNNNN 
             CTTTTTAATG CTATGTGTTT TATCCTG--C GTTTAACACA TCATTCTGAG 
             CTTTTTAATC CTATGTGTTT TATCCTG--C ATTTAACACA TCATTCTGAG 
             CTTTTTAATC CTATGTGTTT TATCCTG--C ATTTAACACA TCATTCTGAG 
             CTTTTTAATG CTATGTGTTT TATCCTG--C GTTTAACACA TCGTTCTGAG 
             CTTTTTAATG CTATGTGTTT TATCCTG--C GTTTAACACA TCGTTCTGAG 
             CTGTTTAATG CTATGTGTTT TATCCTG--C GTTTAACACA TCGTTCTGAG 
             CTTTTTAATG CTATGTGTTT TATCCTG--C GTTTAACACA TCATTCTGAG 
             CTTTTTAATC CTATGTGTTT TATCCTG--C ATTTAACACA TCATTGTGAG 
             C-TTTTGATC CTCTTTGTTT TATCCTGTGC ATTTATCTCA TTTTTCTGAG 
             CTTTTTAATT CTTTGTTTTT TATCTTATGC ATTTAACACA TTATTCTGAG 

             GAGGGAGTCC TTGGCTTCAA CAGGCTGCCA AAGAAGCCCA CGATACAAAG 
             GATGGAGTTC TTGGCTTCAA CAGGCTGTCA AAGAAGCCCA TGCTACAAAG 
             GATGGAGTTC TTGGCTTCGA TAGGCTGTCA AAGAAGCCCG TGCTACTAAG 
             GATGGAGTTC TTGGCTTCAA CAGGCTGTCA AAGAAGCCCA TGCTACAAAG 
             GATGGAGTTC TTGGCTTCAA CAGGCTGTGA AAGAAGCCCA TGCTACAAAG 
             GAGGGAGTCC TTGGCTTCAA CAGACTGCCA AAGAAGCCCA TGGTACAAAG 
             GAGGGAGTCC TTGGCTTCAA CAGACTGCCA GAGAAGCCCA CAGTACAAAG 
             GAGGGAGCCC TTGGCTTCAA CAGACTGCCA GAGAAGCCCA CGGTACAAAG 
             GAGGGAGCCC TTGGCTTCAA CAGACTGCCA GAGAAGCCCA CGGTACAAAG 
             GAGGGAGCCC TTGGCTTCAA CAGACTGCCA GAGAAGCCCA CGGTACAAAG 
             NNNNNNNNNN NNNNNNNNNN NNNNNNNNNN NNNNNNNNNN NNNNNNNNNN 
             GAGGGAGCCC TTGGCTTCAA CAGACTGCCA GAGAAACCCA CGGTACAAAG 
             GAGGGAGCCC TTGGCTTCAA CAGACTGCCA GAGAAGCCCA CGGTACGAAG 
             GAGGGAGCCC TTGGCTTCAA CAGACTGCCA GAGAAGCCCA CGGTACGAAG 
             GAGGGAGCCC TTGGCTTCAA CAGACTGCCA GAGAAGCCCA CGGTACAAAG 
             GAGGGAGCCC TTGGCTTCAA CAGACTGCCA GAGAAGCCCA CGGTACAAAG 
             GAGGGAGCCC TTGGCTTCAA CAGACTGCCA GAGAAACCCA CGGTACAAAG 
             GAGGGAACCC TTGGCTTCAA GAGACTGCCA GAGAAGCCCA CGGTACAAAG 
             GAGGGAGCCC TTGGTTTCAA CAGACTGCCA GAGAAGCCCA CGGTACAAAG 
             GAGGGAGTCC TTGGCTTCAG CAGACTGCCA GAGAAGCCCG GGGCACAGTG 
             GAGGGAGTCC TTGGCTTCAA CAGACTGCCA AAGGAGCCCA TGGCACAGAG 

             AAGACTAATA ATGCTCCAGT CTGCGGTAGA TTCTGGAAAA TCCCCAGGAT 
             AATACTAATA ACGCTCTAGT CTACAGAAGA TTCTGGAAAA TCCCCAGGAT 
             AATACTAATA ACGCTCTAAT CTACAGAAGA TCCTGGAAAA TCCCCAGGAT 
             AATACTAATA ACGCTCTAGT CTACAGAAGA TTCTGGAAAA TCCCCAGGAT 
             AATACTAATA ACGCTGTAGT CTACAGAAGA TTCTGGAAAA TCCCCAGGAT 
             AAGACTAATA ATGGTACAGT CTACAGTAGA TTCTGGAAAA TTCCCAAGAT 
             AAGACTAATA ACACTCCAGT CTGCAGTAGA TTCTGGAAAA CCCCCAGAAT 
             AAGACTAATA ACGCTCCAGT CTGCAGTAGA TTCTGGAAAA CCCCCAGCAT 
             AAGACTAATA ACGCTCCAGT CTGCAGTAGA TTATGGAAAA CCCCCAGCAT 
             AAGACTAATA ACGCTCCAGT CTGCAGTAGA TTCTGGAAAA CCCCCAGGAT 
             NNNNNNNNNN NNNNNNNNNN NNNNNNNNNN NNNNNNNNNN NNNNNNNNNN 
             AAGACTAATA ACGCTCCAGT CTGCAGTAGA TTCTGGAAAA CCCCCGGGAT 
             AAGACTAATA ACGCTCCAGT CTGCAGTAGA TTCTGGAAAA CCCCCAGTAT 
             AAGACTAATA ACGCTCCAGT CTGCAGTAGA TTCTGGAAAA CCCCCAGTAT 
             AAGACTAATA ACGCTCCAGT CTGCAGTAGA TTCTGGAAAA CCCCCGGGAT 
             AAGACTAATA ACGCTCCAGT CTGCAGTAGA TTCTGGAAAA CCCCCGGGAT 
             AAGACTAATA ACGCTCCAGT CTGCAGTAGA TTCTGGAAAA CCCCTGGGAT 
             AAGACTAATA ACGCTCCAGT CTGCAGTAGA TTCTGGAAAA CCCCCGGGAT 
             AAGACTAATA ACGCTCCAGT CTGCAGTAGA TTCTGGAAAA CCCCCAGGAT 
             ------TATA GTGCTGCAGT GTTTACTAGA TTTGGGTAAA GTCC-AAGAT 
             AAGACTAATA ACACTACAAT CTATAGTAGA TTCTGGAAAA TCCCTGGAAT 

             GGGAGAATTC TTGAT----- ---TGAGGAG TCAAAGGCCT TCTGGTG--- 
             GGGAGAATTC TTGAT----- ---TGAGGAG TTAAAGGCCT TAAGGTG--- 
             GGGAGAATTC TTGAT----- ---TGAGGAG TTAAAGGCCT TAAGGTG--- 
             GGGAGAATTC TTGAT----- ---TGAGGAG TTAAAAGCCT TAAGGTG--- 
             GGGAGAATTC TTGAT----- ---TGAGGAG TTAAAAGCCT TAAGGTG--- 
             GGGAGAATTC TTGAT----- ---TGAGGAG TTAAAGGCAT TATGGTG--- 
             GGGAGAATTC TTGATTGAGG ATTTGAGGAG TTAAACGTAT TCTGGTG--- 
             GGGAGAATTC TTGAT----- ---TGAGGAG TCAAAGGCCT TCTGGTG--- 
             GGGAGAATTC TTTTT----- ---TT----- ---------- ---------- 
             GGGAGAATTC TTGAT----- ---TGAGAAG TCAAAGGCCT TCTGGTG--- 
             NNNNNNNNNN NNNNN----- ---NNNNNNN NNNNNNNNNN NNNNNNN--- 
             GGGAGAATTC TTGAT----- ---TGAGGAG TCAAAGGCCT TCTGGTG--- 
             GCGAGAATTC TTGAC----- ---TGAGGAG TCAAAGGCCT TCTGGTG--- 
             GCGAGAATTC TTGAC----- ---TGAGGAG TCAAAGGCCT TCTGGTG--- 
             GGGAGAATTC TTGAT----- ---TGAGGAG TCAAAGGCCT TCTGGTG--- 
             GGGAGAATTC TTGAT----- ---TGAGGAG TCAAAGGCCT TCTGGTG--- 
             GGGAGAATTC TTGAT----- ---TGAGGAG TCAAAGGCCT TCTGGTG--- 
             GGGAGAATTC TTGAT----- ---TGAGGAG TCAAAGGCCT TCTGGTG--- 
             GGGAGAATTC TTGAT----- ---TGAGAAG TCAAAGGCCT TCTGGTG--- 
             GGAAGAATTC TTGAT----- ---TGAGGAG CTCCAGGCAT TATGGTATCA 
             GGGAGAATTC TTGAT----- ---TGAGGAG CTAAAGGCAT TATGGTA--- 

             -GAAGAGGGT TGTGAGGTGG GGTATGGAAG TTCCT----- ---------- 
             -GAAGAGGGC TGTGAGATGG AATATGGAAG CTTCA----- ---------- 
             -GAAGAGAGC TGTGAGGTGG AATATGGAAG TTTCA----- ---------- 
             -GAAGAGAGC TGTGAGGTGG AATATGGAAG TTTCA----- ---------- 
             -GAAGAGAGC TGTGAGGTGG AATATGGAAG TTTCA----- ---------- 
             -GAAGAGGGT TGT-----GG AGTATGGAAG TTCCT----- ---------- 
             -GAAGAGGGT TGTGAGGTGG AGTATGGAAG TTCCT----- ---------- 
             -GAAGAGGGT TGTGAGGTGG GGTATGGAAA TTCCT----- ---------- 
             ---------- ---------- ---------- TTTTT----- ---------- 
             -GAAGAGGGT TGTGAGATGG GGTATGGAAA TTCCT----- ---------- 
             -NNNNNNNNN NNNNNNNNNN NNNNNNNNNN NNNNN----- ---------- 
             -GAAGAGGGT TGTGAGGTGG GGTATGGAAA TTCCT----- ---------- 
             -GAAGAGGGT TGTGAGGTGG GGTATGGAAA TTCCT----- ---------- 
             -GAAGAGGGT TGTGAGGTGG GGTATGGAAA TTCCT----- ---------- 
             -GAAGAGGGT TGTGAGGTGG GGTATGGAAA TTCCT----- ---------- 
             -GAAGAGGGT TGTGAGGTGG GGTATGGAAA TTCCT----- ---------- 
             -GAAGAGGGT TGTGAGGTGG GGTATGGAAA TTCCT----- ---------- 
             -GAAGAGGGT TGTGAGGTGG GGTATGGAAA TTCCT----- ---------- 
             -GAAGAGGGT TGTGAGGTGG GGTATGGAAA TTCCT----- ---------- 
             TAGAGTGGGC AGTGAGGTGG AACATGGACA TTCCTAGCAG TTCTACCCTG 
             -GAAGAGGGT TGTGAGGTGG AGTATGGAAG TTCTT----- ---------- 

             ---------- ---------- ---------- ---------- ---------- 
             ---------- ---------- ---------- ---------- ---------- 
             ---------- ---------- ---------- ---------- ---------- 
             ---------- ---------- ---------- ---------- ---------- 
             ---------- ---------- ---------- ---------- ---------- 
             ---------- ---------- ---------- ---------- ---------- 
             ---------- ---------- ---------- ---------- ---------- 
             ---------- ---------- ---------- ---------- ---------- 
             ---------- ---------- ---------- ---------- ---------- 
             ---------- ---------- ---------- ---------- ---------- 
             ---------- ---------- ---------- ---------- ---------- 
             ---------- ---------- ---------- ---------- ---------- 
             ---------- ---------- ---------- ---------- ---------- 
             ---------- ---------- ---------- ---------- ---------- 
             ---------- ---------- ---------- ---------- ---------- 
             ---------- ---------- ---------- ---------- ---------- 
             ---------- ---------- ---------- ---------- ---------- 
             ---------- ---------- ---------- ---------- ---------- 
             ---------- ---------- ---------- ---------- ---------- 
             GCCCCTAGGG TCGCCATGAG TCGGATCCGA CTCGAGGGCA CTTGGCTTGG 
             ---------- ---------- ---------- ---------- ---------- 

             -AGTAGTAGT TTAATCTCTA TTAAAAACAC TTGAAATTGC TCACTAAATG 
             -AGTACTAGT TTAATCTTTA TTAAAAATAC TTAAAATTGC TCATTAAATG 
             -AGTAGTAGT TGAATCTTTA TTAAAAATAC TTAAAATTGC TCATTAAATG 
             -AGTAGTAGT TTAATCTTTA TTAAAAATAC TTAAAATTGC TCATTAAATG 
             -AGTAGTAGT TTAATCTTTA TTAAAAATAC TTAAAATTGC TCATTAAATG 
             -GGTAGTATT TAAATCTTTA TTAAAAACAC TTGAAATTGC TTACTAAATG 
             -AGTAGTAGT TTAATCTTTA TTAAAAATAC TTAAATTTGC TCACTAAATG 
             -GGTAGTATT TTAATCTTTA TTAAAAATAC TTAAAATTGC TCACTAAATG 
             -TTTAATA-- ---ACTTTTA TTAA------ --------GC TT--CAAGTG 
             -GGTAGTATT TTAATCTTTA TTAAAAATAC TTAAAATTGC TCACTAAATG 
             -NNNNNNNNN NNNNNNNNNN NNNNNNNNNN NNNNNNNNNN NNNNNNNNNN 
             -AGTAGTATT TTAATCTTTA TTAAAAATAC TTAAAATTGC TCGCTAAATG 
             -AGTAGTATT TTAATCTTTA TTAAAAATAC TTAAAATTGC TCACTAAATG 
             -AGTAGTATT TTAATCTTTA TTAAAAATAC TTAAAATTGC TCACTAAATG 
             -AGTAGTATT TTAATCTTTA TTAAAAATAC TTAAAATTGC TCACTAAATG 
             -GGTAGTATT TTAATCTTTA TTAAAAATAC TTAAAATTGC TCACTAAATG 
             -AGTAGTATT TTAATCTTTA TTAAAAATAC TTAAAATTGC TTGCTAAATG 
             -AGTAGTATT TTAATCTTTA TTAAAAATAC TTAAAATTGC TCGCTAAATG 
             -AGTAGTATT TTAATCTTTA TTAAAAATAC TTAAAATTGC TCACTAAATG 
             CAGTAGTTTT TTAATCTTTA TTAAGAATGT TTAAAATTGC TCAACAAATG 
             -ATTAACATT TTGATCTTTA TTACAAATAT TTAAAATTGC TCACTAAATG 

             AAGATGCTAA TATTTACTC- ----AAATTA ATAATGAAT- ---------- 
             AAGATGCTGA TAGTGGCTCA TCTTAAATTA ATAACGAGTA TGTA------ 
             AAGATGCTGA TATTGGCTCA TCTTAAATTA ATAATGAGTA TGTA------ 
             AAGATGCTGA TAGTGGCTCA TCTTAAATTA ATAACGAGTA CGTA------ 
             AAGATGCTGA TAGTAGCTCA TCTTAAATTA ATAACGAGTA CGTA------ 
             AAGATGCTAA TATTTACTCA -----AATTA ATAATGGATA TGCA------ 
             AAGATACTCA TATTTATTCA TCTTAAACTA ATAATGAATA TGCA------ 
             AAGATACTCA TATTTACTCA TCTTAAATTA ATAATGAATA TGCAAGTATT 
             AACGTTTACA AATCCAATCA -----GTCTG TC-----ACA TATAAG--TT 
             AAGATATTCA TATTTACTCA TCTTAAATTA ATAATGAATA TGCAAGTATT 
             NNNNNNNNNN NNNNNNNNNN NNNNNNNNNN NNNNNNNNNN NNNNNNNNNN 
             AAGATACTCA TATTTACTCA TCTTAAATTA ATAATGAATA TGCAAGTATT 
             AAGATACTCG TATTTACTCA TCTTAAATTA ATAATGAATA TGCAAGTATT 
             AAGATACTCG TATTTACTCA TCTTAAATTA ATAATGAATA TGCAAGTATT 
             AAGATACTCA TATTTACTCA TCTTAAATTA ATAATGAATA TGCAAGTATT 
             AAGATATTCA TATTTACTCA TCTTAAATTA ATAATGAATA TGCAAGTATT 
             AAGATACTCA TATTTACTCA TCTTAAATTA ATAATGAATA TGCAAGTATT 
             AAGATACTCA TATTTACTCA TCTTAAATTA ATAATGAATA TGCAAGTATT 
             AAGATACTCA TATTTACTCA TCTTAAATTA ATAATGAATA TGCAAGTATT 
             AAGATGCTAA TATTTACTTA TCTTAAATTA ACAATGGGT- ---------- 
             AAGATGCTAA TATTTACCCA TCTTAAATTA TTAATGGCT- ---------- 

             ---------- ---------- ---------- ---------- ---------- 
             ---------- ---------- ---------- ---------- ---------- 
             ---------- ---------- ---------- ---------- ---------- 
             ---------- ---------- ---------- ---------- ---------- 
             ---------- ---------- ---------- ---------- ---------- 
             ---------- ---------- ---------- ---------- ---------- 
             ---------- ---------- ---------- ---------- ---------- 
             GGAAACCCTG GTGGTATAGT GGTTAAGTGC TACAGCTGCT AACCAAGAGG 
             T--------- ---------- ---------- ---------- ---------- 
             GGAAACCCTG GT-GTATAGT GGTTAAGTGC TACAGCTGCT AACCAAGAGG 
             NNNNNNNNNN NNNNNNNNNN NNNNNNNNNN NNNNNNNNNN NNNNNNNNNN 
             GGAAACCCTG GTTGTATAGT GGTTAAGTGC TACAGCTGCT AACCAAGAGG 
             GGAAACCCTG GT-GTATAGT GGTTAAGTGC TACAGCTGCT AACCAAGAGG 
             GGAAACCCTG GT-GTATAGT GGTTAAGTGC TACAGCTGCT AACCAAGAGG 
             GGAAACCCTG GTTGTATAGT GGTTAAGTGC TACAGCTGCT AACCAAGAGG 
             GGAAACCCTG GTTGTATAGT GGTTAAGTGC TACAGCTGCT AACCAAGAGG 
             GGAAACCCTG GTG-TGTAGT GGTTAAGTGC TACAGCTGCT AACCAAGAGG 
             GGAAACCCTG GTGGTACAGT GGTTAAGTGC TACAGCTCCT AACCAAGAGG 
             GGAAACCCTG GTGGTACAGT GGTTAAGTGC TACAGCTCCT AACCAAGAGG 
             ---------- ---------- ---------- ---------- ---------- 
             ---------- ---------- ---------- ---------- ---------- 

             ---------- ---------- ---------- ---------- ---------- 
             ---------- ---------- ---------- ---------- ---------- 
             ---------- ---------- ---------- ---------- ---------- 
             ---------- ---------- ---------- ---------- ---------- 
             ---------- ---------- ---------- ---------- ---------- 
             ---------- ---------- ---------- ---------- ---------- 
             ---------- ---------- ---------- ---------- ---------- 
             TTGGCAGTTT GAATCCGCCA TGCGCTCCTT GGAAACTCAA TGGGGCGGTT 
             ---------- ---------- ---------- ---------- ---------- 
             TTGGCAGTTT GAATCCGCCA TGTGCTCCTT GGATACTCAA TGGGGCGGTT 
             NNNNNNNNNN NNNNNNNNNN NNNNNNNNNN NNNNNNNNNN NNNNNNNNNN 
             TTGGCAGTTT GAATCCGCCA TGCACTCCTT GGAAACTTAA TGGGGCGGTT 
             TTGGCAGTTT GAATCCGCCA TGTGCTCCTT GGATACTCAA TGGGGCGGTT 
             TTGGCAGTTT GAATCCGCCA TGTGCTCCTT GGATACTCAA TGGGGCGGTT 
             TTGGCAGTTT GAATCCGCCA TGCGCTCCTT GGAAACTCAA TGGGGCGGTT 
             TTGGCAGTTT GAATCCGCCA TGCGCTCCTT GGAAACTCAA TGGGGCGGTT 
             TTGGCAGTTT GAATCCGCCA TGCACTCCTT GGAAACTCAA TGGGGCGGTT 
             TTGGCAGTTT GAATCCGCCA TGCACTCCTT GGAAACTCAA TGGGGCGGTT 
             TTGGCAGTTT GAATCTGCCA TGTGCTCCTT GGATACTCAA TGGGGCGGTT 
             ---------- ---------- ---------- ---------- ---------- 
             ---------- ---------- ---------- ---------- ---------- 

             ---------- ---------- ---------- ---------- ---------- 
             ---------- ---------- ---------- ---------- ----AAAAAA 
             ---------- ---------- ---------- ---------- ----AAAAAT 
             ---------- ---------- ---------- ---------- ----AAAAAA 
             ---------- ---------- ---------- ---------- ----AAAAAA 
             ---------- ---------- ---------- ---------- ---------- 
             ---------- ---------- ---------- ---------- ---------- 
             CTACTCTGTC CTATAGGGTC GCTATGAGTC AGAATCGACT TGACAGCAAT 
             ---------- ---------- ---------- ---------- ---------- 
             CTACTCTGTC CTATAGGGTC ACTATGAGTC AGAATCGACT TGACAGCAAT 
             NNNNNNNNNN NNNNNNNNNN NNNNNNNNNN NNNNNNNNNN NNNNNNNNNN 
             CTACTCTGTC CTGTAGGGTC GCTATGAGTC AGAATCGACT TGACGGCAAT 
             CTACTCTGTC CTATAGGGTT GCTATGAGTC AGAATCGACT TGACGGCAAT 
             CTACTCTGTC CTATAGGGTC GCTATGAGTC AGAATCGACT TGACGGCAAT 
             CTACTCTGTC CTGTAGGGTC GCTATGAGTC AGAATCGACT TGACGGCAAT 
             CTACTCTGTC CTGTAGGGTC GCTATGAGTC AGAATCGACT CGACGGCAAT 
             CTACTCTGTC CTGTATGATC GCTATGAGTC AGAATCGACT CGACGGCAAT 
             CTACTCTGTC CTGTAGGGTC GCTATGAGTC AGAATCGACT TGACGGCAAT 
             CTACTCTGTC CTATAGAGTC GCTATGAGTC AGAATCGACT TGACGGCAAT 
             ---------- ---------- ---------- ---------- ---------- 
             ---------- ---------- ---------- ---------- ---------- 

             ---------- ------ATGC AAGTATTGAT TTCCATTGAC CATTCCTTGC 
             AATTTTTTTT TTA---ATGT AAGTATTGAT TTCCATTTAC CATTCCTTGC 
             TTTTTTTTTT T---TTATGT AAGTATTCAT TTCCATTTAC CATTCCTTGC 
             AAAA------ ----TTATGT AAGTATTCAT TTCCATTTAC CATTCCTTGC 
             AAA------- ---ATTATGT AAGTATTCAT TTCCATTTAC CATTCCTTGC 
             ---------- ----AGTATT GAGTATTGAT TTCCATTGAC CATTCCTTGC 
             ---------- ---------- --------AT TTCAATTTAC CATGCCTTGC 
             GAGTTTGGCT TTTTTCATGC AAGTATTGAT TTTCATTTAC CATTCCTTGC 
             ---------- ---------- ---------- ---------- ---------- 
             GAGTTTGGCT TTTTTCATGC AAGTATTGAT TTTCATTTAC CATTCCTTGC 
             NNNNNNNNNN NNNNNNNNNN NNNNNNNNNN NNNNNNNNNN NNNNNNNNNN 
             GAGTTTGGCT TTTTTCATGC AAGTATTGAT TTTCATTTAC CATTCCTTGC 
             GAGTTTGGCT TTTTTCATGC AAGTATTGAT TTTCATTTAC CATTCCTTGC 
             GAGTTTGGCT TTTTTCATGC AAGTATTGAT TTTCATTTAC CATTCCTTGC 
             GAGTTTGGCT TTTTTCATGC AAGTATTGAT TTTCATTTAC CATTCCTTGC 
             GAGTTTGGCT TTTTTCATGC AAGTATTGAT TTTCATTTAC CATTCCTTGC 
             GAGTTTGGCT TTTTTCATGC AAGTATTGAT TTTCATTTAC CATTCCTTGC 
             GAGTTTGGCT TTTTTCATGC AAGTATTGAT TTTCATTTAC CATTCCTTGC 
             GAGTTTGGCT TTTTTCATGC AAGTATTGAT TTTCATTTAC CATTCCTTGC 
             ---------- ------ATGC AAGTATTGAT TTCCATTTAC CATTCCTTGC 
             ---------- ------ATGC AAGTATTGAT TTCCATTTAC CAT------- 

             TCAGTAA--- ---------- ---------- ---------- ---------- 
             TCAATAA--- ---------- ---------- ---------- ---------- 
             TCGATAA--- ---------- ---------- ---------- ---------- 
             TCAATAA--- ---------- ---------- ---------- ---------- 
             TCAATAA--- ---------- ---------- ---------- ---------- 
             TTAATAA--- ---------- ---------- ---------- ---------- 
             TCAATAAGTT GTTGTTGTTG TTAGGTGCCG TCGAGTTGGT TCCAACTCAT 
             TCAATAAGTT GTTGTTG--- TTAGGTGGTG TCCAGTTAGT TCTGACTCAT 
             ---------- ---------- ---------- ---------- ---------- 
             TCAATAAGTT GTTGTTG--- TTAGGTGCTG TCAAGTTAGT TCTGACTCAT 
             NNNNNNNNNN NNNNNNN--- NNNNNNNNNN NNNNNNNNNN NNNNNNNNNN 
             TCAATAAGTT GTTGTTG--- TTAGGTGCTG TCAAGTTAGT TCTGACTCAT 
             TCAATAAGTT GTTGTTG--- TTAGGTGCTG TCGAGTTAAT TCTGACTCAT 
             TCAATAAGTT GTTGTTG--- TTAGGTGCTG TCGAGTTAAT TCTGACTCAT 
             TCAATAAGTT ATTGTTG--- TTAGGTGCTG TCAAGTTAGT TCTGACTCAT 
             TCAATAAGTT GTTGTTG--- TTAGGTGCTG TCAAGTTAGT TCTGACTCAT 
             TCAATAAGTT GTTTTTG--- TTAGGTGCTG TCGAGTTAGT TCTGACTCAT 
             TCAATAAGTT GTTGTTG--- TTAGGTGCTG TCGAGTTAGT TCTGACTCAT 
             TCAATAAGTT GTTGTTG--- TTAGGTGCTG TCGAGTTAGT TCTGACTCAT 
             TCTGTAA--- ---------- ---------- ---------- ---------- 
             ---------- ---------- ---------- ---------- ---------- 

             ---------- ---------- ---------- ---------- ---------- 
             ---------- ---------- ---------- ---------- ---------- 
             ---------- ---------- ---------- ---------- ---------- 
             ---------- ---------- ---------- ---------- ---------- 
             ---------- ---------- ---------- ---------- ---------- 
             ---------- ---------- ---------- ---------- ---------- 
             AGCGACCCTA TGCACAACAG AACGAAACAC TGCCCGGTCC TGAGACATCC 
             AGTGACCCTG TGCACAACAG AACGGAACAC TGCCCGGTCC TTAGCCATCC 
             ---------- ---------- ---------- ---------- ---------- 
             AGCGACCCTG TGCACAACAG AACGGAACAC TGCCCGGTCC TTAGCCATCC 
             NNNNNNNNNN NNNNNNNNNN NNNNNNNNNN NNNNNNNNNN NNNNNNNNNN 
             AGCGACCCTG TGCACAACAG AACGAAACAC TGCCCGGTCC TTAGCCATCC 
             AGCGACCCTG TGCACAACAG AATGGAACAC TGCCCGGTCC TTAGCCATCG 
             AGCGACCCTG TGCACAACAG AACGGAACAC TGCCCGGTCC TTAGCCATCC 
             AGCGACCCTG TGCACAACAG AACGAAACAC TGCCCGGTCC TTAGCCATCC 
             AGCGACCCTG TGCACAACAG AACGAAACAC TGCCCGGTCC TTAGCCATCC 
             AGCGACCCTG TGCACAACAG AACGAAACAC TGCCCGGTCC TTAGCCATCC 
             AGCGACCCTG TGCACAACAG AACGGAACAC TGCCCGGTCC TTAGCCATCC 
             AGCGACCCTG TGCACAACAG AACGGAACAC TGCCCGGTCC TTAGCCATCC 
             ---------- ---------- ---------- ---------- ---------- 
             ---------- ---------- ---------- ---------- ---------- 

             ---------- ---------- ---------- ---------- ---------- 
             ---------- ---------- ---------- ---------- ---------- 
             ---------- ---------- ---------- ---------- ---------- 
             ---------- ---------- ---------- ---------- ---------- 
             ---------- ---------- ---------- ---------- ---------- 
             ---------- ---------- ---------- ---------- ---------- 
             TTACAATCAT TGTTATGCTT GAGCTCAGTG TTTCAGCCAC TGTGTCACTC 
             TTACAATCGT T---ATGCTT GAGCTCATTG TTTCAGCCAC TGTGTCAATC 
             ---------- ---------- ---------- ---------- ---------- 
             TTACAATCGT TGTTATGCTT GAGCTCATTG TTTCAGCCAC TGTGTCAATC 
             NNNNNNNNNN NNNNNNNNNN NNNNNNNNNN NNNNNNNNNN NNNNNNNNNN 
             TTACAATCGT TGTTATGTTT GAGCTCATTG TTTCAGCCAT TGTGTCAGTC 
             TTACAATCGT TGTTATGCTT GAGCTCATTG TTTCAGCCAC TGTGTCAATC 
             TTACAATCGT TGTTATGCTT GAGCTCATTG TTTCAGCCAC TGTGTCAATC 
             TTACAATCAT TGTTATGCTT GAGCTCATTG TTTCAGCCAC TGTGTCAATC 
             TTACAATCGT TGTTATGCTT GAGCTCATTG TTTCAGCCAC TGTGTCAGTC 
             TTACAATCGT TGTTATGCTT GAGCTCATTG TTTCAGCCAC TGTGTCAGTC 
             TTACAATCGT TGTTATGCTT GAGCTCATTG TTTCAGCCAC TGTGTCAGTC 
             TTACAATCGT TGTTATGCTT GAGCTCATTG TTTCAGCCAC TGTGTCAATC 
             ---------- ---------- ---------- ---------- ---------- 
             ---------- ---------- ---------- ---------- ---------- 

             ---------- ---------- ---------- ---------- ---------- 
             ---------- ---------- ---------- ---------- ---------- 
             ---------- ---------- ---------- ---------- ---------- 
             ---------- ---------- ---------- ---------- ---------- 
             ---------- ---------- ---------- ---------- ---------- 
             ---------- ---------- ---------- ---------- ---------- 
             CACCTCCTTG AGGGTCTTCC TCTTTTCTGC TGACCCTGTA TTCTGTGAAG 
             CACCTCGTTG AGGTTCTTCC TCTTTTCTGC TGACCCTGTA CTCT--CAAG 
             ---------- ---------- --ACATACAT C--TCAC--- ---------- 
             CACCTCGTTG AGGTTCTTCC TCTTTTCTGC TGACCCTGTA CTCT--GAAG 
             NNNNNNNNNN NNNNNNNNNN NNNNNNNNNN NNNNNNNNNN NNNNNNNNNN 
             CACCTCGTTG AGGTTCTTCC TCTTTTCTGC TGACCCTGTA CTCTT-TAAG 
             CACCTCGTTG AGGTTCTTCC TCTTTTCTGC TGACCCTGTC CTCT--GAAG 
             CACCTCGTTG AGGTTCTTCC TCTTTTCTGC TGACCCTGTC CTCT--GAAG 
             CACCTCGTTG AGGTTCTTCC TCTTTTCTGC TGACCCTGTC CTCT--GAAG 
             CACCTCGTTG AGGTTCTTCC TCTTTTCTGC TGACCCTGTA CTCT--TAAG 
             CACCTCGTTG AGGTTCTTCC TCTTTTCTGC TGACCCTGTA CTCT--TAAG 
             CACCTCGTTG AGGTTCTTCC TGTTTTCTGC TGACCCTGTA CTCT--TAAG 
             CACCTCGTTG AGGTTCTTCC TCTTTTCTGC TGACCCTGTC CTCT--GAAG 
             ---------- ---------- ---------- ---------- ---------- 
             ---------- ---------- ---------- ---------- ---------- 

             ---------- ---------- ---------- ---------- ---------- 
             ---------- ---------- ---------- ---------- ---------- 
             ---------- ---------- ---------- ---------- ---------- 
             ---------- ---------- ---------- ---------- ---------- 
             ---------- ---------- ---------- ---------- ---------- 
             ---------- ---------- ---------- ---------- ---------- 
             CATGATGTCC TTCTCCACGG ACTGATCTCT CCTGACAGCA CGTCCAAAGT 
             CATGATGTCC TTCTCTAGGG ACTGATCCCT CCTGACAACA TCTCCAAAGT 
             -------TCC CTACTCC-CA CTTGCTCTCC CCCTCT---- ---------- 
             CATGATGTCC TTCTCTAGGA ACTGATCCCT CCTGACAACA TCTCCAAAGT 
             NNNNNNNNNN NNNNNNNNNN NNNNNNNNNN NNNNNNNNNN NNNNNNNNNN 
             CATGATGTCC TTCTCTAGGG ACTGATCCCT CCTGACAACA TCTCCAAAGT 
             CATGATGTCC TTCTCTAGGG ACTGATCCCT CCTGACAACA TCTCCAAAGT 
             CATGATGTCC TTCTGTAGGG ACTGATCCCT CCTGACAACA TCTCCAAAGT 
             CATGATGTCC TTCTCTAGGG ACTGATCCCT CCTGACAACA TCTCCAAAGT 
             CATGATGTCC TTCTCTAGGG ACTGATCCCT CCTGACAACA TCTCCAAAGT 
             CATGATGTCC TTCTCTAGGG ACTGATCCCT CCTGACAACA TCTCCAAAGT 
             CATGATGTCC TTCTCTAGGG ACTGATCCCT CCTGACAACA TCTCCAAAGT 
             CATGATGTCC TTCTCTAGGG ACTGATCCCT CCTGACAACA TCTCCAAAGT 
             ---------- ---------- ---------- ---------- ---------- 
             ---------- ---------- ---------- ---------- ---------- 

             ---------- ---------- ---------- ---------- ---------- 
             ---------- ---------- ---------- ---------- ---------- 
             ---------- ---------- ---------- ---------- ---------- 
             ---------- ---------- ---------- ---------- ---------- 
             ---------- ---------- ---------- ---------- ---------- 
             ---------- ---------- ---------- ---------- ---------- 
             ATGTAAGATG CAGTTTTGCC ATCCTTGCCT CTAAGGAGCA TTCTGGCTGT 
             ATGTGAGACG CAGTCTCACC ATCCTTGCTT CTAAGGTGCA TTCTGGCTGT 
             ---------- ---------- ---------- ---------- ---------- 
             ATGTGAGACG CAGTCTCGCC ATCCTTGCTT CTAAGGTGCA TTGTGGCTGT 
             NNNNNNNNNN NNNNNNNNNN NNNNNNNNNN NNNNNNNNNN NNNNNNNNNN 
             ATGTGAGACG CAGTCTCGCC ATCCTTGCTT CTAAGGTGCA TTCTGGCTGT 
             ATGTGAGACG CAGTCTCGCC ATCCTTGCTT CTAAGGTGCA TTCTGGCTGT 
             ATGTGAGACG CAGTCTCACC ATCCTTGCTT CTAAGGTGCA TTGTGGCTGT 
             ATGTGAGACG CAGTCTTGCC ATCCTTGCTT CTAAGGTGCA TTCTGGTTGT 
             ATGTGAGACA CAGTCTTGCC ATCCTTGCTT CTAAGGTGCA TTCTGGCTGT 
             ATGTGAGACG CAGTCTTGCC ATCCTTGCTT CTAAGGTGCA TTCTGGCTGT 
             ATGTGAGACG CAGTCTCGCC ATCCTTGCTT CTAAGGTGCA TTCTGGCTGT 
             ATGTGAGACG CAGTCTCGCC ATCCTTGTTT CTAAGGTGCA TTGTGGCTGT 
             ---------- ---------- ---------- ---------- ---------- 
             ---------- ---------- ---------- ---------- ---------- 

             ---------- ---------- ---------- ---------- ---------- 
             ---------- ---------- ---------- ---------- ---------- 
             ---------- ---------- ---------- ---------- ---------- 
             ---------- ---------- ---------- ---------- ---------- 
             ---------- ---------- ---------- ---------- ---------- 
             ---------- ---------- ---------- ---------- ---------- 
             TCTTCTTCTA AGACAGATTT GTTTGTTCTT TTGGCAGTCC ATGGTATATT 
             ACTTCTTCTA AGACAGATTT GTTCATTCTT TTGGCGGTCC ATGGTATATT 
             ---------- ---------- ---------- ---------- ---------- 
             ACTTCT---A AGACAGATTT GTTCATTCTT TTGGCGGTGC ATGGTATATT 
             NNNNNN---N NNNNNNNNNN NNNNNNNNNN NNNNNNNNNN NNNNNNNNNN 
             ACTTCTTCTA AGACAGATTT GTTCATTCTT TTGGCGGTCC ATGGTATATT 
             ACTTCTTCTA AGACAGATTT GTTCATTCTT TTGGCGGTCC ATGGTATATT 
             ACTTCTTCTA AGACAGATTT GTTCATTCTT TTGGCGGTCC ATGGTATATT 
             ACTTATTCTA AGACAGATTT GTTCATTCTT TTGGCGGTCC ATGGTATATT 
             ACTTATTCTA AGACAGATTT GTTCATTCTT TTGGCGGTCC ATGGTATATT 
             ACTTCTTCTA AGACAGATTT GTTCATTCTT TTGGCGGTCC ATGGTATATT 
             ACTTCT---A AGACAGATTT GTTCGTTCTT TTGGCGGTCC ATGGTATATT 
             ACTTCTTCTA AGACAGATTT GTTCATTCTT TTGGCGGTCC ATGGTATATT 
             ---------- ---------- ---------- ---------- ---------- 
             ---------- ---------- ---------- ---------- ---------- 

             ---------- ---------- ---------- ---------- ---------- 
             ---------- ---------- ---------- ---------- ---------- 
             ---------- ---------- ---------- ---------- ---------- 
             ---------- ---------- ---------- ---------- ---------- 
             ---------- ---------- ---------- ---------- ---------- 
             ---------- ---------- ---------- ---------- ---------- 
             CAATATTCTT TGCCAACACC ACAATTCAAA GGCGTCAACT CTTCTTCGGT 
             CAATATTCTT TGCCAACACC ACCATTCAAA GGCGTCAGTT CTTCTTTGGT 
             --------TG AGTCA----- ---------- ---------- ---------- 
             CAATATTCTT CGCCAACACC ACCATTCAAA GGCGTCAGTT CTTCTTTGGT 
             NNNNNNNNNN NNNNNNNNNN NNNNNNNNNN NNNNNNNNNN NNNNNNNNNN 
             CAATATTCTT CGCCAACACC ACCGTTCAAA GGCGTCAGTT CTTCTTTGGT 
             CAATATTCTT CACCAACACC ACCATTCAAA GGCGTCAGTT CTTCTTTGGT 
             CAATATTCTT CGCCAACACC ACCATTCAAA GGCATCAGTT CTTCTTTGGT 
             CGATATTCTT CGCCAATACC ACCGTTCAAA GGCGTCAGTT CTTCTTTGGT 
             CGATATTCTT CGCCAATACC ACCGTTCAAA GGCGTCAGTT CTTCTTTGGT 
             CAATATTCTT CGCCAACACC ACCGTTCAAA GGCGTCAGTT CTTCTTTGGT 
             CAATATTCTT CGCCAACACC ACCAATCAAA GGCGTCAGTT CTTCTTTGGT 
             CAATATTCTT CACCAACACC ACCAATCAAA GGCGTCAGTT CTTCTTTGGT 
             ---------- ---------- ---------- ---------- ---------- 
             ---------- ---------- ---------- ---------- ---------- 

             ---------- ---------- ---------- ---------- ---------- 
             ---------- ---------- ---------- ---------- ---------- 
             ---------- ---------- ---------- ---------- ---------- 
             ---------- ---------- ---------- ---------- ---------- 
             ---------- ---------- ---------- ---------- ---------- 
             ---------- ---------- ---------- ---------- ---------- 
             CTTCCTTATT CATTGTCCAG CTTTCACATG TATATGATGT GATTGAAAAT 
             ----CTTATT CATTGTCCAG CTTTCACATG CAGATGATGT GATGGAAAAT 
             ---------- ---------- ---------- ---------- ---------- 
             ----CTTATT CATTGTCCAG CTTTCACATG CAGATGATGT GATGGAAAAT 
             ----NNNNNN NNNNNNNNNN NNNNNNNNNN NNNNNNNNNN NNNNNNNNNN 
             ----CTTATT CATTGTCCAG CTTTCACATG CAGATGATGT GATGGAAAAT 
             ----CTTATT CATTGTGCAG CTTTCACATG CAGATGATGT GATGGAAAAT 
             ----CTTATT CATTGTGCAG CTTTCACATG CAGATGATGT GATGGAAAAT 
             ----CTTATT CATTGTCTAG CTTTCACATG CAGATGATGT GATGGAAAAT 
             ----CTTATT CATTGTCTAG CTTTCACATG CAGATGATGT GATGGAAAAT 
             ----CTTATT CATTGTCCAG CTTTCACATG CAGATGATGT GATGGAAAAT 
             ----CTTATT CATTGTCCAG CTTTCACATG CAGATGATGT GATGGAAAAT 
             ----CTTATT CATTGTCCAG CTTTCACATG CAGATGATGT GATGGAAAAT 
             ---------- ---------- ---------- ---------- ---------- 
             ---------- ---------- ---------- ---------- ---------- 

             ---------- ---------- ---------- ---------- yyy------- 
             ---------- ---------- ---------- ---------- yyy------- 
             ---------- ---------- ---------- ---------- yyy------- 
             ---------- ---------- ---------- ---------- yyy------- 
             ---------- ---------- ---------- ---------- yyy------- 
             ---------- ---------- ---------- ---------- yyy------- 
             ACCATGGCCT GGGTCAGGTG CATCTTAGTC TTCAAG-GTG yyyACATCTT 
             ACCATGGCTT GGGTCAGATG CACCTTAGTC TTCAAGGGTG yyyACATCTT 
             ---------- ---------- ---------- ---------- yyy------- 
             ACCATGGCTT GGGTGAGACG CACCTTAGTC TTCAAGGGTG yyyACATCTT 
             NNNNNNNNNN NNNNNNNNNN NNNNNNNNNN NNNNNNNNNN yyyNNNNNNN 
             ACCATGGCTT GGGTCAGACG CACCTTAGTC TTCAAGGGTG yyyACATCTT 
             ACCATGGCAT GGGTCAGACG CACCTTAGTC TTCAAGAGTG yyyACATCTT 
             ACCATGGCAT GGGTCAGATG CACCTTAGTC TTCAAGGGTG yyyACATCTT 
             ACCATGGCTT GGGTGAGACG CACCTTAGTC TTCAAGGGTG yyyACATCTT 
             ACCATGGCTT GGGTCAGACG CACCTTAGTC TTCAAGGGTG yyyACATCTT 
             ACCATGGCTT GGGTCAGACG CACCTTAGTC TTCAAGGGTG yyyACATCTT 
             ACCATGGCTT GGGTCAGACA CACCTTAGTC TTCAAGGGTG yyyACATCTT 
             ACCATGGCTT GGGTCAGACG CACCTTAGTC TTCAAGGGGG yyyACATCTT 
             ---------- ---------- ---------- ---------- yyy------- 
             ---------- ---------- ---------- ---------- yyy------- 

             ---------- ---------- ---------- ---------- ---------- 
             ---------- ---------- ---------- ---------- ---------- 
             ---------- ---------- ---------- ---------- ---------- 
             ---------- ---------- ---------- ---------- ---------- 
             ---------- ---------- ---------- ---------- ---------- 
             ---------- ---------- ---------- ---------- ---------- 
             TGCTCTTCAA CACTTTAAAG AGGTCCTTTG CAGCAGATTT ACCCAGTGCA 
             TGCTCTTCAA CACTTTGAAG ACGTCCTTTG CAGCAGATTT ACCCAGTGCA 
             ---------G CCCTTT---- ---------- ---CAGTCTC TC-------- 
             TGCTCTTCAA CACTTTGAAG ACGTCCTTTG CAGCAGATTT ACCCAGTGCA 
             NNNNNNNNNN NNNNNNNNNN NNNNNNNNNN NNNNNNNNNN NNNNNNNNNN 
             TGCTCTTCAA CACTTTGAAG ACGTCCTTTG CAGCAGACTT ACCCAGTGCA 
             TGCTCTTCAA CACTTTGAAG ACGTCCTTTG CAGCAGATTG ACCCAGTGCA 
             TGCTCTTCAA CACTTTGAAG ATGTCCTTTG CAGCAGATTT ACCCAGTGCA 
             TGCTCTTCAA CACTTTGAAG ACACGCTTTG CAGCAGATTT ATCCAGTGCA 
             TGCTCTTCAA CACTTTGAAG ACGTGCTTTG CAGCAGATTT ATCCAGTGCA 
             TGCTCTTCAA CACTTTGAAG ACGTCCTTTG CAGCAGACTT ACCCAGTGCA 
             TGCTCTTCAA CACTTTGAAG ACGTCCTTTG CAGCAGATTG ACCCAGTGCA 
             TGCTCTTCAA CACTTTGAAG ACGTCCTTTG CAGCAGATTG ACCCAGTGCA 
             ---------- ---------- ---------- ---------- ---------- 
             ---------- ---------- ---------- ---------- ---------- 

             ---------- ---------- ---------- ---------- ---------- 
             ---------- ---------- ---------- ---------- ---------- 
             ---------- ---------- ---------- ---------- ---------- 
             ---------- ---------- ---------- ---------- ---------- 
             ---------- ---------- ---------- ---------- ---------- 
             ---------- ---------- ---------- ---------- ---------- 
             GTGCGTCTTT TGGTTTCTTG ACTGCTGCTT CCATGGCTGT TGATTGTGGA 
             ATGCGTCTTT TGATTTCTTG ACTACTGCTT CCATGGCTGT TGATTGTGGA 
             --------CT TTCTT----- ---------- ---------- ---------- 
             ATGCGTCTTT TGATTTCTTG ACTGCTGCTT CCATGGCTGT TGATTGTGGA 
             NNNNNNNNNN NNNNNNNNNN NNNNNNNNNN NNNNNNNNNN NNNNNNNNNN 
             ATGCGTCTTT TGATTTCTTG ACTGCTGCTT CCATGGCTGT TGATTGTGGA 
             ATGCGTCTTT TGATTTCTTG ACTGCTGCTT CCATGGCTGT TGATTGTGGA 
             ATGCGTCTTT TGATTTCTTG ACTGCTGCTT CCATGGCTGT TGATTGTGGA 
             ATGCGTCTTT TGATTTCTTG ACTGCTGCTT CCATGGCTGT TGATTGTGGA 
             ATGCGTCTTT TGATTTCTTG ACTGCTGCTT CCATGGCTGT TGATTGTGGA 
             ATGCGTCTTT TGATTTCTTG ACTGCTGCTT CCATGGCTGT TGATTGTGGA 
             ATGCGTCTTT TGATTTCTTG GCTGCTGCTT CCATGGCTGT TGATTGTGGA 
             ATGCGTCTTT TGATTTCTTG GCTGCTGCTT CCATGGCTGT TGATTGTGGA 
             ---------- ---------- ---------- ---------- ---------- 
             ---------- ---------- ---------- ---------- ---------- 

             ---------- ---------- ---------- ---------- ---------- 
             ---------- ---------- ---------- ---------- ---------- 
             ---------- ---------- ---------- ---------- ---------- 
             ---------- ---------- ---------- ---------- ---------- 
             ---------- ---------- ---------- ---------- ---------- 
             ---------- ---------- ---------- ---------- ---------- 
             TCCAAGTAAA ATGAAATCCT TGACAACTTC CATCTTTTTT CCATTTATCA 
             TCCAAGTAAA ATGAAATCCT TGACAACCTC AGTCTTTTCT CTTTTTATCA 
             ---------- --GACAATTT TGCCGGCTTC C-----CTCT CTCTCTATC- 
             TCCAAGTAAA ATGAAATCCT TGACAACTTC AATCTTTTCT CCTTTTATCA 
             NNNNNNNNNN NNNNNNNNNN NNNNNNNNNN NNNNNNNNNN NNNNNNNNNN 
             TCCAAGTAAA ATGAAATCCT TGACAACTTC AATCTTTTCT CCTTTTATCA 
             TCCAAGTAAA ATGAAATCCT TGACAACTTC AATCTTTTCT CCTTTTATCA 
             TCCAAGTAAA ATGAAATCCT TGACAACTTC AATCTTTTCT CCTTTTATCA 
             TCCAAGTAAA ATGAAATCCT TGACAACTGC AATCTTTTCT CCTTTTATCA 
             TCCAAGTAAA ATGAAATCCT TGACAACTGC AATCTTTTCT CCTTTTATCA 
             TCCAAGTAAA ATGAAATCCT TGACAACTTC AATCTTTTCT CCTTTTATCA 
             TCCAAGTAAA ATGAAATCCT TGACAACTTC AATCTTTTCT CCTTTTATCA 
             TCCAAGTAAA ATGAAATCCT TGACAACTTC AATCTTTTCT CCTTTTATCA 
             ---------- ---------- ---------- ---------- ---------- 
             ---------- ---------- ---------- ---------- ---------- 

             ---------- ---------- ---GTACTCC TTCCTAATTT CATCAGGACA 
             ---------- ---------- ---GTACTCC TTCCTAATTT CACCAAGACA 
             ---------- ---------- ---GTACTCC TTCCTAATTT CGCCAAGACA 
             ---------- ---------- ---GTACTCC TTCCTAATTT TGCCAAGACA 
             ---------- ---------- ---GTACTCC TTCCTAATTT CGCCAAGACA 
             ---------- ---------- ---GTACTCC TTCCTGATTT CACCAAGACA 
             TGATGTTGCT CGTTGGTCCA GTTGTATTCC TTCTTCATTT CAGCAAGACA 
             TGATGTTGCT CTTTGGGCCA GTTGTACTCC TACCTAATTT CACCAAGACA 
             ---------- ---------- ---------- ---------- ---------- 
             TGATGTTGCT CATTGGCTCA GTTGTACTCC TACCTAATTT CACCAAGACA 
             NNNNNNNNNN NNNNNNNNNN NNNNNNNNNN NNNNNNNNNN NNNNNNNNNN 
             TGATGTTGCT CATTGGCCCA GTTGTACTAC TACCTAATTT CACCAAGACA 
             TGATGTTGCT CATTGGCCCA GTTGTACTTC TACCTAATTT CTCTAAGACA 
             TGATGTTGCT CATTGGCCCA GTTGTACTCC TACCTAATTT CACCAAGACA 
             TGATGTTGCT CATTGGCCAA GTTGTACTCC TACCTGATTT CACCAAGACA 
             TGATGTTGCT CATTGGCCCA GTTGTACTCC TACCTGATTT CACCAAGACA 
             TAATGTTGCT CATTGGCCCA GTTGTACTAC TACCTAATTT CACCAAGACA 
             TGATGTTGCT CATTGGCCCA GTTGTACTTC TACCTAATTT CTCTAAGACA 
             TGATGTTGCT CATTGGCCCA GTTGTACTCC TACCTAATTT CACCAAGACA 
             ---------- ---------- ---GTACTCC TTCCTGATTT CACCAAGAAA 
             ---------- ---------- -------TCC TTCCTAATTT CACTGAGACA 

             CTTTCAAATT CCCTTTGCTT TGTTGGAGAT yyyGACATGC GTGCTAAGTG 
             CTTTCAAATT CCCTTTGCTT TGTTGGAGAT yyyGACATAC GTGCTAAGTG 
             CTTTCAAATT CCCTTTGCTT TGTTGGAGAT yyyGACATGC GTGCTAAGTG 
             CTTTCAAATT CCCTTTGCTT TGTTGGAGAT yyyGACATGC GTGCTAAGTG 
             CTTTCAAATT CCCTTTGCTT TGTTGGAGAT yyyGACATGC GTGCTAAGTG 
             CTTTCAGATT CACTTTGCTT TGTTGGAGAT yyyGACATGC ATGCTAAGTG 
             TGTTCAAATT CCCTTTGCTT TGTTGGAGAT yyyGACATGC GTGCTAAGTG 
             TGTTCAAATT CACTTTGCTT TGTTGGAGAT yyyGACA--- ---------- 
             ---------- --CTCCC--- ---------- yyy------- ---------- 
             TGTTCAAATT CACTTTGCTT TGTTGGAGAT yyyGACA--- ---------- 
             NNNNNNNNNN NNNNNNNNNN NNNNNNNNNN yyyNNNN--- ---------- 
             CGTTCAAATT CACTTTGCTT TGTTGGAGAT yyyGACA--- ---------- 
             TGTTCAAATT CACTTTGCTT TGTTGGAGAT yyyGACA--- ---------- 
             TGTTCAAATT CACTTTGCTT TGTTGGAGAT yyyGACA--- ---------- 
             TGTTCAAATT CACTTTGCTT TGTTGGAGAT yyyGACA--- ---------- 
             TGTTCAAATT CACTTTGCTT TGTTGGAGAT yyyGACA--- ---------- 
             TGTTCAAATT CACTTTGCTT TGTTGGAGAT yyyGACA--- ---------- 
             TGTTCAAATT CACTTTGCTT TGTTGGAGAT yyyGACA--- ---------- 
             TGTTCAAATT CACTTTGCTT TGTTGGAGAT yyyGACA--- ---------- 
             CTTTGAAATC CACTTTGCTT TATCGGAGGT yyyGACATGC ATGTTAAGTG 
             CTTTCAAATT CACCTTGCTT TATTGGAGAT yyyAATATGA ATGCTAAGAG 

             GCTCCCCTCT TTTCCACTCT GGTTTGGTTT CCAGATATTC TGTGCCT--- 
             GCTCCCCTCT TTTCCTTTCC GATTTGGTTT CCAGATATTC TGTGCCT--- 
             GCTCCCCTCT TTTCCTCTCC GATTTGGTTT CCAGATACTC TGTGCCT--- 
             GCTCCCCTCT TTTCCTCTCC GATTTGGTTT CCAGATACTC TGTGCCT--- 
             GCTCCCCTCT TTTCCTCTCC GATTTGGTTT CCAGATACTC TGTGCCT--- 
             GCTCCCCTCT TTTCCACTCT GATTTGGTTT CCAGATATTC TGTGCCT--- 
             GCTCCCCGCT TTTCCACTCT GATTTGGTTT CCAGATATTC TGTGCCT--- 
             ---------- -----ACTGC GATTTGGTTT CCAGATATTC TGTGCCT--- 
             ---------- ---------- -ATCCCCCCT CCAGACAAGA GTTGCCAACA 
             ---------- -----ACTGC GATTTGGTTT CCAGATATTC TGTGCCT--- 
             ---------- -----NNNNN NNNNNNNNNN NNNNNNNNNN NNNNNNN--- 
             ---------- -----ACTGC GATTTGGTTT CCAGATATTC TGTGCCT--- 
             ---------- -----ACTGC GATTTGGTTT CCAGATATTC TGTGCCT--- 
             ---------- -----ACTGC GATCTGGTTT CCAGATATTC TGTGCCT--- 
             ---------- -----ACTGC GATTTGGTTT CCAGATAATC TGTGCCT--- 
             ---------- -----ACTGC AATTTGGTTT CCAGATAGTC TGTGCCT--- 
             ---------- -----ACTGC AATTTGGTTT CCAGATAGTC TGTGCCT--- 
             ---------- -----ACTGC GATTTGGTTT CCAGATATTC TGTGCCT--- 
             ---------- -----ACTGC GATTTGGTTT CCAGATATTC TGTGCCT--- 
             GCTCCCCTCA TTTCCAATCT AATTTGGTTT CCAGATATTT TGTGCCT--- 
             GCTCCCCTCT TTTCCAGTCT GATTTGGTTT CCAGATATTC TGTGCCT--- 

             --TTCTGATT TATGACTTGG GAGTTTCTGA CTCCTGTCTG TCACGTCAGT 
             --TTCTGATT TATCACTTGG GAGTTTTTGA CTCCTATCTT TCACATCAGT 
             --TTCTGATT TATCACTTGG GAGTTTTTGA CTCCTGTCTT TCACATCAGT 
             --TTCTGATT TATCACTTGG GAGTTTTTGA CTCCTGTCTT TCACATCAGT 
             --TTCTGATT TATCACTTGG GAGTTTTTGA CTCCTGTCTT TCACATCAGT 
             --TTCTGATT TATGACTTGG GAGTTTTTGA CTCCTGTCTT TCACATCATT 
             --TTCTGATT TATGACTTGG GAGTTTTTGA CTCCTGTCTT TCACGTCAGT 
             --TTCTGATT TATGACTTGG GAGTTTTTGA CTCTTGTCTT TCACGTCAGT 
             CACTCTCAAG TGTCCACCTG ATATAATTAG CTCAC-TCTG CATCAGCGTC 
             --TTCTGATT TATGACTTGG GAGTTTTTGA CTCTTGTCTT TCACGTCAGT 
             --NNNNNNNN NNNNNNNNNN NNNNNNNNNN NNNNNNNNNN NNNNNNNNNN 
             --TTCTGATT TATGACTTGG GAGTTTTCGA CTCTTGTCTT TCACGTCAGT 
             --TTCTGATT TATGACTTGG GAGTTTTTGA CTCTTGTCTT TCATGTCAGT 
             --TTCTGATT TATGACTTGG GAGTTTTTGA CTCTTGTCTT TCATGTCAGT 
             --TTCTGATT TATGACTTGG GAGTTTTTGA CTCTTGTCTT TTACGTCAGT 
             --TTCTGATT TATGACTTGG GAGTTTTTGA CTCTTGTCTT TTACGTCAGT 
             --TTCTGATT TATGACTTGG GAGTTTTTGA CTCTTGTCTT TCACGTCAGT 
             --TTCTGATT TATGACTTGG GAGTTTTTGA CTCTTGTCTT TCATGTCAGT 
             --TTCTAATT TATGACTTGG GAGTTTTCGA CTATTGTCTT TCACGTCAGT 
             --TTCTGATT TATGATTTGG GTGTTTTGGG CTCCTGTCTT TCTCTTCTGT 
             --TTCTGATT TATGACTTGG GAGTTTTTGA CTCCTGTTTT TCACTTCTGA 

             GATCCTACAT CTCATGTTCT TCTCTGAGTG CCTGGGACCC ACCATCA--- 
             GATCCTACAT CTCATGTTCT TCTATAAGCT CCTAGAACCC ACCATCATC- 
             GATCCTACAT CTCATGTTCT TCTGTAAGCT CCTAGAACCC ACCATCATC- 
             GATCCTACAT CTCATGTTCT TCTGTAAGCT CCTAGAACCC ACGATCATC- 
             GATCCTACAT CTCATGTTCT TCTGTAAGCT CCTAGAACCC ACCATCATC- 
             GATCCTACAT CTCATGTTCT TCTCTAAGCG CCTAGGACGC ACCATCT--- 
             GATCCTACAT CTCATGTTCT TCTCTAAGCA CCTAGGACCC ACCATCA--- 
             GATCCTACAT CTCATGTTCT TCTCTAAGCA CCTAGGACCC ACCATCA--- 
             TCTCTCCCAC CCGCTGACCA GTCCCTTTCA TGTCTGATGA GTTGTCT--- 
             GATCCTGCAT CTCATGTTCT TCTCTAAGCA CCTAGGACCC ACCATCA--- 
             NNNNNNNNNN NNNNNNNNNN NNNNNNNNNN NNNNNNNNNN NNNNNNN--- 
             GATCCTACAT CTCATGTTCT TCTCTAAGCA CCTAGGACCC ACCATCA--- 
             GATCCTACAT CTGATGTTCT TCTCTAAGCA CCTAGGACCC ACCGTCA--- 
             GATCCTACAT CTGATGTTCT TCTCTAAGCA CCTAGGACCC ACCGTCA--- 
             GATCCTACAT CTGATGTTCT TCTCTAAGCA CCTAGGACCC ACCATCA--- 
             GATCCTACAT CTGATGTTCT TCTCTAAGCA CCTAGGACCC ACCATCA--- 
             GATCCTACAT CTCCTGTTCT TCTCTAAGCA CCTAGGACCC ACCATCA--- 
             GATCCTACAT CTGATGTTCT TCTCTAAGCA CCTAGGACCC ACCGTCA--- 
             GATCCTACAT CTCATGTTCT TCTCTAAGCA CCTAGGACCC ACCATCA--- 
             GATCTTGCAT CTCAAGTTCT GCTGTAAAGT CCCAGAGCCC ACCCATATC- 
             GATCCTGCAT CTCATGTTCT GCTATAAGCT CCTAGGACCC ACCATGATCT 

             -TCTCAGATG CAGAATAATT TACATGCCAG GAAT------ -ACAAAAAAA 
             -TCAGAGATG CAAAATAATT TACATACCAG GATA------ -AAAAAGAAC 
             -TCAGAGATG CAAAATAATT TACATGCCTG GA-------- -TAAAAAAAA 
             -TCAGAGATG CAAAATAATT TACATGCCAG GA-------- -TAAAAAAAA 
             -TCAGAGATG CAAAATAATT TACATGCCAG GA-------- -TAAAAAAAA 
             -TCTCAGATG CAGAATAAGG GCCCTGCCAG GAAAAAAA-- -AAA--CAAA 
             -TCTCAGAAG CAGAATAATT TACATGCCAG GAATACAA-- -AAAA-AAAA 
             -TCTCAGATG CAGGATAATT TACATGCCAG GAATACAA-- -AAAAGAAAA 
             -TC--AGGGA TAGTTCCTGT CCTGTGCC-- -AACAGAA-- -GGT--CTGG 
             -TCTCAGTTG CAGGATAATT TACATGCCAG GAATACAAAA AAAAAAAAAA 
             -NNNNNNNNN NNNNNNNNNN NNNNNNNNNN NNNNNNNN-- -TAAAAAAAC 
             -TCTCAGATG CAGGATAATT TACATGCCAG GAATACAA-- -AACAGAAAA 
             -TCTCAGTTG CAGGATAATT TACATGCCAG GAATACAA-- -AAAAGAAAA 
             -TCTCAGTTG CAGGATAATT TACATGCCAG GAATACAA-- -AAAAGAAAA 
             -TCTCAGATG CAGGATAATT TACATGCCAG GAATACAA-- -AAA-GAAAA 
             -TCTCAGATC CAGGATAATT TACATGCCAG GAATACAA-- -AAA-GAAAA 
             -TCTCAGATG CAGGATAATT TACATGCCAG GAATACAA-- -AAA-GAAAA 
             -TCTCAGTTG CAGGATAATT TACATGCCAG GAATACAA-- -AAAAGAAAA 
             -TCTCAGATG CAGGATAATT TACATGCCAG GAATACAA-- -AAAAGAAAA 
             -TCAGAGATG CAAAATAATT CACATGCCAG GAAT------ -AAAAAATAA 
             GTCTCAGATG TAAAATAATT TACATGCCAG GGAT------ -TAAAAAAAA 

             AA--TTTAGA TTCTT----- ---TTGT--C TTCAGGATTT GCCACAGAAA 
             AAAGTTTAGA TTCTT----- ---TTGT--C TTCAGGGTTT GCCACCAAAA 
             AC--TTTACA TTCTT----- ---TTGT--C TTCAGGGTTC GCCACCAAAA 
             AC--TTTACA TTCTT----- ---TTGT--C TTCAGGGTTC GCCACCAAAA 
             AC--TTTACA TTCTT----- ---TTGT--C TTCAGGGTTC GCCACCAAAA 
             AAACTTTAGG TTCTT----- ---TTGT--C TTCGGGCTTT GCCGCAGAAA 
             AAGCTTTAGA TTCTT----- ---TTGT--T TTCAGGGTTC GCCACAGAAA 
             AAGCTTTAGA TTTTT----- ---TTGT--C TTCATGGCTC GCCACAGAAA 
             GGACCACGGC TGCCG----- ---GGATTCC TCTAGTCTCA GTCAGACCAT 
             AAGCTTTAGA TTTTT----- ---TTGT--C TTCATGGCTT GCCACAGAAA 
             AAACTTTACA TTCTT----- ---TTGT--C TTCAGGGTTC GCCACCAAAA 
             AAGCTTTAGA TTTTT----- ---TTGT--A TTCATGGCTC GCCACAGAAA 
             AAGCTTTAGA TTTTT----- ---TTGT--C TTCATGGCTC GCCACAGAAA 
             AAGCTTTAGA TTTTT----- ---TTGT--C TTCATGGCTC GCCACAGAAA 
             AAGCTTTAGA TTTTT----- ---TTGT--C TTCATGGCTC GCCACAGAAA 
             AAGCTTTAGA TTTTT----- ---TTGT--C TTCATGGCTC GCCACAGAAA 
             AAGCTTTAGA TTTTT----- ---TTGT--C TTCATGGCTC GCCACAGAAA 
             AAGCTTTAGA TTTTT----- ---TTGT--C TTCATGGCTC GCCACAGAAA 
             AAGCTTTAGA TTTTT----- ---TTGT--C TTCGTGGCTC GCCACAGAAA 
             AG----TAAA ATCTTGAGAT ACCTTGT--C TCTAGGGTTC ACCACAGAAA 
             ACTTTATAGA TTCTT----- ---TTGT--T TCCAGGGTTT GACTCAGAAA 

             TCAGT--GTT CTTCTTCAGG GAACTCA--- TTGATTTCTC TTTTCTATTT 
             CCTGT--GTT CCTCTTCAGC AAATTTG--- TTGATTTCCC TTTTCTATTT 
             CCTGT--GTT CCTCTTCTGC GAATTCA--- TTGGTTTCCC TTTTCTATTT 
             CCTGT--GTT CCTCTTCTGC GAATTCA--- TTGGTTTCCG TTTTCTATTT 
             CCTGT--GTT CCTCTTCTGC GAATTCA--- TTGGTTTCCC TTTTCTATTT 
             CCAGT--GAT CCTTTTCAGC GAATTCA--- TTTATTTCCC TTTTCTATTT 
             CCATT--GTT CCTCTTCAGC CAA------- ---------T TCTTCTGTTT 
             CCACT--GTT GTTCTTCAGG GAACGCA--- TTTATTTCCT TTTTCTGTTT 
             TAAGTTTGGT CTTTTTATGA GAATTTGGGG TCTGTATCCC ACTGATCTCC 
             CCACT--GTT GTTCTTCAGG GAACTCA--- TTTATTTCCT TTTTCTGTTT 
             CCTGT--GTT CCTCTTCTGC GAATTCA--- TTGGTTTCCC TTTTCTATTT 
             CCACT--GTT GTTCTTCAGG GAACTCA--- TTTATTTCCT TTTTCTGTTT 
             CCACT--GTT GTTCTTCAGG GAACTAA--- TTTATTTCCT TTTTCTGTTT 
             CCACT--GTT GTTCTTCAGG GAACTCA--- TTTATTTCCT TTTTCTGTTT 
             CCACT--GTT GTTCTTCAGG GAACTCA--- TTTATTTCCT TTTTCTGTTT 
             CCACT--GTT GTTCTTCAGG GAACTCA--- TTTATTTCCT TTTTCTGTTT 
             CCACT--GTT GTTCTTCAGG GAACTCA--- TTTATTTCCT TTTTCTGTTT 
             CCACT--GTT GTTCTTCAGG GAACTAA--- TTTATTTCCT TTTTCTGTTT 
             CCACT--GTT GTTCTTCAGG GAACTCA--- TTTATTTCCT TTTTCTGTTT 
             CCAGT--GTT CCTCTTCAGT GAATTCA--- TTTATTTCCC TTTCCTGTTT 
             CCATT--GTT CCTCTTCAGT GAATTCA--- TTTATTTCCC TTTTCTACTT 

             GCTACCCGAA GTTCTCTC-T TTTTCTGAGT ATCCCCAAAT AGGAATGGCT 
             GCTACCCCAA ATTCTCTC-T TTTTGTAGTT CTCCCCAAAT AGGAATGACT 
             GCTACCCCAA ATTCTCTC-T TTTTGTGGTT ATCCCCAAAT AGGAATGACT 
             GCTACCCCAA ATTCTCTC-T TTTTGTGGTT ATCCCCAAAT AGGAATGACT 
             GCTACCCCAA ATTCTCTC-T TTTTGTGGTT ATCCCCAAAT AGGAATGACT 
             GCCTCCCCAA GTTCTCT--- TTTTCTAATT ATCCCCAAAT AGGAATGACT 
             GCTACCCCAA GTTCTCTC-T TTTTCTGATT ATCCCCAAAT GGGGATGACT 
             GCTACCCCAA GCTCTCTC-T TTTTCTAATT ATCCCTTAAT AGGAATGACT 
             TGCTCCCTCA GGGGTCC--- TCTGCTG--T GCTCCCTGTC AGGGCAG--T 
             GCTACCCCAA GCTCTCTC-T TTTTCTAATT ATCCCTGAAT GGGAATGACT 
             GCTACCCCAA ATTCTCTC-T TTTTGTGGTT ATCCCCAAAT AGGAATGACT 
             GCTACCCCAA GCTCTCTC-T TTTTCTAATT CTCCCTGAAT AGGAATGACT 
             GCTACCCCAA GCTCTCTC-T TTTTCTAATT ATCCCTGAAT AGGAATGACT 
             GCTACCCCAA GCTCTCTC-T TTTTCTAATT ATCCCTAAAT AGGAATGACT 
             GCTACCCCAA GCTCTCTC-T TTTTCTAATT ATCCCTGAAT AGGAATGACT 
             GCTACCCCAA GCTCTCTC-T TTTTCTAATT ATCCCTGAAT AGGAATGACT 
             GCTACCCCAA GCTCTCCC-T TTTTCTAATT ATCCCTGAAT AGGAATGACT 
             GCTACCCCAA GCTCTCTC-T TTTTCTAATT ATCCCTGAAT AGGAATGACT 
             GCTACCCCAA GCTCTCTC-T TTTTCTAATT ATCCCTGAAT AGGAATGACT 
             CTTACCCCAA GTTTTCTCTT TTTTCTGATT AGCCCTGGAT AGGAATGACT 
             GCAACCCCAA GTTCTCTC-T TTTTCTAATT ATCCCCAAAT AGGAATGACT 

             C-AGAGTTTG TATACATGGG AAACAAAATT CTTGTTTTTG CCAGGAACCA 
             C-AGAATTTG TACACATTGG AACCAAAACT CTCGTTTTTT CCAGAAAGTA 
             C-AGAATTTG TACGCATTGG AAACAAAACT CTCGTTTTTG CCAGAAAGTA 
             C-AGAATTAG TACACATTGG AAACAAAACT CTTGTTTTTG CCAGAAAGTG 
             C-AGAATTAG TACACATTGG AAACAAAACT CTTGTTTTTG CCAGAAAGTG 
             C-AGGGTTTG TATACATTGG AAACAAAATT CTGATTTTTG CCAGAAAGTA 
             C-AGAATTTG TATACATTGG AAACAAAATT TTCGTTTTTG CCAGAAAGTA 
             --AGAGTTTG TATACATTGG AAACAAAATT CTGATTTTTG CCAGGAAGTA 
             C-ATCGATTG TG---GCCGG GCACCAACTA GTTCTTCTGG TCTCAGGATG 
             --AGAGTTTG TATACATTGG AAACAATATT CTGATTTTTG CCAGAAAGTA 
             C-AGAATTTG TACGCATTGG AAACAAGACT CTCGTTTTTG CCAGAAAGTA 
             --AGAGTTTG TATACATTGG GAACAAAATT CTGATTTTTG CCAGAAAGTA 
             --AGAGTTTG TATACATTGG AAACAAAATT CTGGTTTTTG CCATAAAGTA 
             --AGAGTTTG TATACATTGG AAACAAAATT CTGATTTTTG CCAGAAGGTA 
             --AGAGTTTG TATACATTGG AAACAAAATT CTGATTTTTG CCAGAAAGTA 
             --AGAGTTTG TATACATTGG AAACAAAATT CTGATTTTTG CCAGAAAGTA 
             --AGAGTTTG TATACATTGG AAACAAAATT CTGATTTTTG CCAGAAAGTA 
             --AGAGTTTG TATACATTGG AAACAAAATT CTGATTTTTG CCAGAAAGTA 
             --AGAGTTTG TATACATTGG AAACAAAATT CTGATTTTTG CCAGAAAGTA 
             CAAGAGTTTG TATACATTAG AAACAAAATT CGTGTTTTTG TCAGAAAGTA 
             C-AGAGTTTG TATACATTGA AGAGAAAATT CTTGTTTTTG CCAGAAAGTA 

             AAAAGAAGGT AATTTGTGTT TAAGTGACAT TTTGGATACA TGGGATGTAA 
             AAAGGAAGGT AATTTGTGTT TAAATGACAT TTTGGATATG TGGGACATAA 
             AAAGGAAGGT AATTTGTGTT TAAGTGACAT TTTGGATATG GGGGACATAG 
             AAAGGAAGGT AATTTGTGTT TAAATGACAT TTTGGATATG GGGGACATAG 
             AAAGGAAGGT AATTTGTGTT TAAATGACAT TTTGGATATG GGGGACATAG 
             AAAAGAAGGT AATTTGTGTT TAAGTGACAT TTTGGATATC TGGGGCATAA 
             AAA-GAAGGT AATTTGTGTT TAAGTGACAT TTTGGATACA TGAGATGTAA 
             AAAAGAAGGA AATTTGTGTT TACATGATAT TTTGGATACT TGGGATGTAA 
             A--TGTAGGT --CTCTGGTT CATGTGGCCC TTTCTGTCTC TTGGGCTCTT 
             AAAAGAAGGA AATTTGTGTT TACATGATAT TTTGGATACA TGGGACATAA 
             AAAGGAAGGT AATTTGTGTT TAAGTGACAT TTTGGATATG GGGGACATAG 
             AAAAGAAGGA AATTTGCGTT TACATGATAT TTTGGATACA TGGGACGTAA 
             AAAAGAAGGA AATTTGTGTT TACATGGTAT TTTGGATACA TGGGACGTAA 
             AAAAGAAGGA AATTTGTGTT TACATGGTAT TTTGGATACA TGGGACGTAA 
             AAAAGAAGGA AATTTGCGTT TACATGATAT TTTGGATACA TGGGACGTAA 
             AAAAGAAGGA AATTTGCGTG TACATGATAT TTTGGATACG TGGGACGTAA 
             AAAAGAAGGA AATTTGCGTT TACATGATAT TTTGGATACA TGGGACGTAA 
             AAAAGAAGGA AATTTGTGTT TACATGATAT TTTGGATACA TGGGACGTAA 
             AAAAGAAGGA AATTTGTGTT TACATGGTAT TTTGGATACA TGGGACGTAA 
             TGAAGAAGGT AATTTGTGTT CAAGTCTCAT TTCGGATATG CGGGAGACAA 
             CAAAGAAGTT AATATGTGTT CAAGTCATAT TTTGGGTACA TGGG-----A 

             CTTTGTTAGG -GTTCACTGT ATTTTGAAGA TCATTCCCCT -GAAAAATCC 
             CT--GTTAGG -GCTCACTGT ATTTTGAAGA TCATATGCCT -GAAAAATCC 
             CTTTGTTAGG -GCTCACTGT ATTTTGAAGA TCATATGCCT -AAAAAATCC 
             CTTTGTTAGG -GCTCACTGT ATTTTGAAGA TCATATGCCT -GAAAAATCC 
             CTTTGTTAGG -GCTCACTGT ATTTTGAAGA TCATATGCCT -AAAAAATCC 
             CTTTGTTAGG -GTTCACTGC ATTTTGAAGA TTGTTTGCCT -AAAAAATCC 
             CCTTGTTTGG -GCTCACTGC ATTTTGGAGA TCATTTGCCT -GAAAAATCC 
             CTTTGTTAGG -GCTCACTGC ATTTTGAAGA TCATTTTCCT -GAAAAATCC 
             AGTTGTCGTG TGGCCTTGGT GTTCT----- TCATTTTCCT -------TTG 
             CTTTGTTAGG -GCTCACTGC ATTTTGAAGA TCATTTTCCT -GAAAAATCC 
             CTTTGTTAGG -GCTCACTGT ATTTTGAAGA TCATATGCCT -AAAAAATCC 
             CTTTGTTAGG -GCTCACTGC ATTTTGAAGA TCATTTTCCT -GAAAAATCC 
             CTTTGTTAGG -GCTCACTGC ATTTTGAAGG TCATTTTCCT -GAAAAATCC 
             CTTTGTTAGG -GCTCACTGC ATTTTGAAGG TCATTTTCCT -GAAAAATCC 
             CTTTATTAGG -GCTCACTGC ATTTTGAAGA TCATTTTCCT -GAAAAATCC 
             CTTTATTAGG -GCTCACTGC ATTTTGAAGA TCATTTTCCT -GAAAAATCC 
             CTTTGTTAGG -GCTCACTGC ATTTTGAAGA TCATTTTCCT -GAAAAATCC 
             CTGTGTTAGG -GCTCACTGC ATTTTGAAGA TCATTTTCCT -GAAAAATCC 
             CTTTGTTAGG -GCTCACTGC ATTTTGTAGA TCATTTTCCT -GAAAAATCC 
             CTTGGTTAGG -ACTCACTGC ATTTTGAAGA TCGTTTGCTT GGAAAAATCC 
             CTTTGTTAGG -GCTCACTGC ATTTTGAAGA TCATTTGTCT -GAAAAATCC 

             CTTGATGTGT ACCCTGTGAC AGCTTGCCTC TGTTTAGTAC CCTGGTGGCC 
             C-TGTTGTGT ACCCTGTGAC AGCTTGCCTG TATTTAGTAC CCTGGTGGCC 
             C-TGTTGCGT ACCCTGTGAC AGTTTGCCTG TATTTAGTAC CCCGGTGGCC 
             C-TGTTGCGT ACCCTGTGAC AGCTTGCCTG TATTTAGTAC CCCGGTGGCC 
             C-TGTTGCGT ACCCTGTGAC AGCTTGCCTG TATTTAGTAC CCCGGTGGCC 
             CTTGATGTGT ACCCTGTGAC AGCTTGCCTC TTTTTAGTAC TCTGGTGGTC 
             CTTGATGTGT ACCCTGTGAC AGCTTGCCCC TATTTAGTAC CCTGGTGGCC 
             CTTGATGTGT ACCATGTGAC AGCTTGCCTG TATTTAGTAC CCTGGTGGCC 
             CTCCAGGTGG GT--TGAGAC CAATTGCTGC ATCTTAG--- ----ATGGCC 
             CTTGATGTGT ACCATGTGAC AGCTTGCCTG TATTTAGTAC CCCGGTGGCC 
             CT-GTTGCGT ACCCTGTGAC AGTTTGCCTG TATTTAGTAC CCCGGTGGCC 
             CTTGATGTGT ACCATGTGAC AGCTTGCCTG TATTTAGTAC CCTGGTGGCC 
             CTTGATGTGT ACCATGTGTC ---TTGCCTG TATTTAGTAC CCTGGTGGCC 
             CTTGATGTGT ACCATGTG-- -TCTTGCCTG TATTTAGTAC CCTGGTGGCC 
             CTTGCTGTGT ACCATGTGAC AGCTTGCCTG TATTTAGTAC CCTGGTGGCC 
             CTTGCTGTGT ACCATGTGAC AGCTTGCCTG TATTTAGTAC CCTGGTGGCC 
             CTTGATGGGT ACCATGTGAC AGCTTACCTG TATTTAGTAC CCTGGTGGCC 
             CTTGATGTGT ACCATGTGAC AGCTTGCCTG TATTTAGTAC CCTAGTGGCC 
             CTTGATGTGT ACCATGTGAC AGCTTGCCTG TATTTAGTAC CCTGGTGGCC 
             TGTAATGTGG ACCCTGTGAC AGCTTGCCTC TGTTTAGTAC CCTGGTGGCC 
             CTTGATGTGT ACCCTGTGAC AACTTGCCTC TTTTTGGTAC CCTGGTGGCC 

             TTTCTTGGTG AATTTCAGCT TCTGGGAC-- ---------- ---------- 
             TTTCTTGGTG AATTTCACCT TCTGGGAC-- ---------- ---------- 
             TTTCTTGGTG AATTTCACCT TCTGGGAC-- ---------- ---------- 
             TTTCTTGGTG AATTTCACCT TCTGGGAC-- ---------- ---------- 
             TTTCTTGGTG AATTTCACCT TCTGGGAC-- ---------- ---------- 
             TTTCTTGGTG AATTTCATCT TATGGTAC-- ---------- ---------- 
             TTTCTTGGTG AATTTCACCC TCTGGTAT-- ---------- ---------- 
             TTTCTTGTTG AATTTCACCT TCTGGGAC-- ---------- ---------- 
             GCTTGTTAGC ATTAAGACCC AGACGCCA-- ---------- ---------- 
             TTTCTTGGTG AATTTCACCT TCTGGGAC-- ---------- ---------- 
             TTTCTTGGTG AATTTCACCT TCTGGGAC-- ---------- ---------- 
             TTTCTTGTTG AATTTCACCT TCTGGGAC-- ---------- ---------- 
             TTTCTTGGTG AATTTCACCT TCTGGGAC-- ---------- ---------- 
             TTTCTTGGTG AATTTCACCT TCTGGGAC-- ---------- ---------- 
             TTTCTTGTTG AATTTCACCT TCTGGGAC-- ---------- ---------- 
             TTTC------ AATTTCACCT TCTGGGAC-- ---------- ---------- 
             TTTCTTGTTG AATTTCACCT TCTGGGAC-- ---------- ---------- 
             TTTCTTGGTG AATTTCACCT TCTGGGAC-- ---------- ---------- 
             TTTCTTGGTG AATTTCACCT TCTGGGAC-- ---------- ---------- 
             TTTCTTGGTG AAATTCATTT TCTGGTACT- ---------- ---------- 
             TTTGCTGGTG AATTTCACCT TCTGGTACCT TTTTATGAAT CGGAATGGAC 

             ---------- ---------- ---------- ----CTTTTT GGATATGGGC 
             ---------- ---------- ---------- ----CTTTTT GGGTATGGGC 
             ---------- ---------- ---------- ----CTTTCT GGGTATGGGC 
             ---------- ---------- ---------- ----CTTTTT GGGTATGGGC 
             ---------- ---------- ---------- ----CTTTTT GGGTATGGGC 
             ---------- ---------- ---------- ----CTTTTT GGGTATGGGC 
             ---------- ---------- ---------- ----CTTTTT GGATATGGAC 
             ---------- ---------- ---------- ----CTTTTT GGGTATGGAC 
             ---------- ---------- ---------- ----TATTCA AAGTGGGATG 
             ---------- ---------- ---------- ----CTTTTT GGGTATGGAC 
             ---------- ---------- ---------- ----CTTTCT GGGTATGGGC 
             ---------- ---------- ---------- ----CTTTTT GGGTATGGAC 
             ---------- ---------- ---------- ----CTTTTT GGGTATGGAC 
             ---------- ---------- ---------- ----CTTTTT GGGTATGGAC 
             ---------- ---------- ---------- ----CTTTTT GGGTATGGGC 
             ---------- ---------- ---------- ----CTTTTT GGGTATGGAC 
             ---------- ---------- ---------- ----CTTTTT GGGTATGGAC 
             ---------- ---------- ---------- ----CTTTTT GGGTATGGAC 
             ---------- ---------- ---------- ----CTTTTT GGGTATGGAT 
             ---------- ---------- ---------- ----CTTTTT AGGTATGGGT 
             TTGACGGCAA CGGGTTTGGT TTTAGTTTTT GGTACTTTTT GGATATGGGC 

             CAGAATCATA ---------- ---------- ---TTAGTGA AGCATAAAAA 
             CAGAATCATA T--------- --TTGTTCTA GCTTTAGTGA AGAGTAAAGA 
             CAGAATCATA C--------- --TTGTTCTA GCTTTAGTGA AGAGTAAAAA 
             CAGAATCATA C--------- --TTGTTCTA GCTTTAGTGA AGAGTAAAAA 
             CAGAATCATA C--------- --TTGTTCTA ACTTTAGTGA AGAGTAAAAA 
             CAGAATCATA T--------- --TCTAGCT- ---TTAGT-- -GAATAAAAA 
             CAGAATAATA T--------- --TCGCTCTA GCTTTAGTGA AGAATAAAAA 
             CAGAATCATA T--------- --TTGTTCTA GCTTTAGTGA AGCATAAAAG 
             CAGAATGATT T--------- --CAT----- ---------- --AATAGAAT 
             CAGAGTCATA T--------- ---------- ---TTGTTCT AGCTTT---- 
             CAGAATCATA C--------- --TTGTTCTA GCTTTAGTGA AGAGTAAAAA 
             CAGAATCATA T--------- --TTGTTCTA GCTTTAGTGA AGCATAAAAG 
             CAGAATCATA T--------- --TTGTTCTA GCTTTAGTGA AGCATAAAAG 
             CAGAATCATA T--------- --TTGTTCTA GCTTTAGTGA AGCATAAAAG 
             CAGAATCATA T--------- --TTGTTC-- -----AGTGA AGCATAAAAG 
             CAGAATCATA T--------- --TTGTTC-- -----AGT-- ---------- 
             CAGAATCATA T--------- --TTGTTCTA GCTTTAGTGA AGCATAAAAG 
             CAGAATCATA T--------- --TTGTTCTA GCTTTAGTGA AGCATAAAAG 
             CAGAATCATA T--------- --TTGTTCTA GCTTTAGTGA AGCATAAAAG 
             CATGATACTA A--------- --TTATTCTA GCTTAAATTA AGAATAATAG 
             CAGAGTGATA T--------- --TTGTTCTG GCTTTAGTGA AGAATAAAAA 

             TGCCTT---- -------TTC TTTAGAAGGT TATCATTGAG TTTATTTAAT 
             TTCCTT---- -------TTG TTTAGAAGGC TATCATTGAG TTTATTTAAT 
             TTCCTT---- -------TTC TTTAGAAGGC TATCATTGAG TTTATTTAAT 
             TTCCTT---- -------TTC TTTAGAAGGC TATCATTGAG TTTATTTAAT 
             TTCCTT---- -------TTC TTTAGAAGGC TATCATTGAG TTTATTTAAT 
             TGTCTT---- -------TTC TTTAAAAGGT TATCATTGAG TTTATTTAGT 
             TACCTT---- -------TTC TTTAGAAGGT TATCATTGAG TTTATTTAAT 
             TACCTT---- -------TTC TTTAAAAGGT TATCATTGAG TTTATTTAAT 
             TATTTT---- -------GCC ---------- ---------- ---------- 
             ---------- ---------- -----AAGGT TATCATTGAG TTTATTTAAT 
             TTCCTT---- -------TTC TTTAGAAGGC TATCATTGAG TTTATTTAAT 
             TACCTT---- -------TTC TTTGCAAGGT TATCATTTAG TTTATTTAAT 
             TACCTT---- -------TTC TTTAGAAGGT TATCGTTGAG TTTATTTAAT 
             TACCTT---- -------TTC TTTAGAAGGT TATCGTTGAG TTTATTTAAT 
             TACCCT---- -------TTC TTTACAAGGT TATCATTTAG TTTATTTAAT 
             -ACCCT---- -------TTC TTTACAAGGT TATCATTTAG TTTATTTAAT 
             TACCTT---- -------TTC TTTAGAAGGT TATCATTGAG TTTATTTAAT 
             TACCTT---- -------TTC TTTGCAAGGT TATCATTTAG TTTATTTAAT 
             TACCTT---- -------TTC TTTAGAAGGT TATCATTGAG TTTATTTAAT 
             TACCTT---- -------TTC ATTAGAAAGT TATCACTGAC TTTATTTAAT 
             TACCCT---- -------TTC TTTAAAATGT TATCATTGAG TTCATTTAAT 

             GACAG---AA GA--AAAGTC CACTGTTTGC ATTCGAATCC TACCACACTA 
             GACAGA--AA AAAAAAAGTC AAATGTTTGC TTTCTAATCC TATCACACTA 
             GACAGG--AA AAAAAAAGCC AAATGTTTGC CTTCTAATCC TATCACACTA 
             GACAGA--AA AAAAAAAGTC AAATGTTGGC TCTCTAATCC TATCACACTA 
             GACAG---AA AAAAAAAGTC AAATGTTTGC TTTCTAATCC TATCACACTA 
             GACAG---AA AA--AAAGTC AAATGTTTGC ATTCTAATCC TACCACACTA 
             TATAG---AA AA--AAAGTT AAATGTTTGC ATTCTAATCC TACCACACCA 
             GACAG---AA AA--AAAGTC CAATATTTGC ATTCTAATCC TACCACACCA 
             ---------- ---------- ---------- ---------- ---------- 
             GACAG---AA AG--AAAGTC AAATGTTTGC ATTGTAATCC TACCACACCA 
             GACAGGAAAA AA--AAAGCC AAATGTTTGC CTTCTAATCC TATCACACTA 
             GACAG---AA AA--AAAGTC GAATGTTTGC ATTCTAATCC TACCACACCA 
             GACAG---AA AA--AAAGTC AAATGTTTGC ATTCTAATCC TACCACACCA 
             GACAG---AA AA--AAAGTC AAATGTTTGC ATTCTAATCC TACCACACCA 
             GACAG---AA AA--AAAGTC AAATGTTTGC ATTCTAATCC TACCACACCA 
             GACAG---AA AA--AAAGTC AAATGTTTGC ATTCTAATCC TACCACACCA 
             GACAG---AA AA--AAAGTC GAATGTTTGC ATTCTAATCC TACCACACCA 
             GACAG---AA AA--AAAGTC GAATGTTTGC ATTCTAATCC TACCGCACCA 
             GACAG---AA AA--AAAGTC AAATGTTTGC ATTCTAATCC TACCACACCA 
             GACAG---GA AAACAAAGTC AAATGTTTAC ATTCTAAACC TGCCATATCA 
             GACAG---AA GA--AAAGTC AATTTTTTGC ATTCTAATCC TACCACACTG 

             CTAAGTTCTT GGGAGATTTT --TGGGGCAT C-AGAGATTT CTCTGAATTT 
             CTAAGTTATT GAGAGGCTTT GCGGGGGCAT C-AGTGATTT CTCAGAATTT 
             CTAAGTTATT GAGAGATTTT TGGGGGGCAT C-AGTGATTT CTCAGAATTT 
             CTAAGTTATT GAGAGATTTT GGGGGGGCAT C-AGTGATTT CTCAGAATTT 
             CTAAGTTATT GAGAGATTTT GAGGGGGCAT C-AGTGATTT CTCAGAATTT 
             CTAAGTTATT AAGAGATTTT --GGGGGCAT TTAATGATTT CTCTGAATTT 
             CTAAGTTACT GAGAGATTTT --GGAGGCCT C-AGTGACTT CTCTGAATTT 
             CTAAGTTACT GAGAGATTTT --GGGGGCAT C-AATGATTT CTCTGAATTT 
             ---------- ---------- ---------- ---------- ---------- 
             CTAAGTTACT GAGAGATTTT --GGGGGCAT C-AGTGATTT CTCTGAATTT 
             CTAAGTTATT GAGAGATTTT TGGGGGGCAT C-AGTGATTT CTCAGAATTT 
             CTAAGTTACT GAGAGATTTT --GGGGGCAT C-AGTGATTT CTCTGAATTT 
             CTAAGTTACT GAGAGATTTT --GGGGGCAT C-AGTGATTT CTCTGAATTT 
             CTAAGTTACT GAGAGATTTT --GGGGGCAT C-AGTGATTT CTCTGAATTT 
             CTAAGTTACT GAGAGATTTT --GGGGGCAT C-AGTGATTT CTCTGAATTT 
             CTAAGTTACT GAGAGATTTT --GGGGGCAT C-AGTGATTT CTCTGAATTT 
             CTAAGTTACT GAGAGATTTT --GGGGGCAC C-AGTGATTT CTCTGAATTT 
             CTAAGTTACT GAGAGATTTT --GGGGGCAT C-AGTGATTT CTCTGAATTT 
             CTAAGTTACT GAGAGATTTT --GGGGGCAC C-AGTGATTT CTCTGAATTT 
             CTAAGTGATT GAGAGATTTG --GGGGGCAC C-AGTGACTT CTCTGAATTT 
             CTAAGTTATT GAGAGATTTT --GGGGGCAT C-AGTGACTT CTCTGAGTTT 

             GTTTCCTTGT CTTAAAAATA A--------- --GGGAGGG- ---------- 
             CTTTCCTTGT TTTCAAAATA A--------- --GGGGCGT- ---------- 
             CTTTCCTTGT TTTCAAAATA A--------- --GGGGGGT- ---------- 
             GTTTCCTTGT TTTCAAAATA A--------- --GGGGGGT- ---------- 
             GTTTCCTTGT TTTCAAAATA A--------- --GGGGGGT- ---------- 
             GTTTCTTTGT CTTAAAAGTA AGGGGGG--- ---------- ---------- 
             GTTTCCTTCT CTTAAAAATA AGGGGGGGGG GGGGGTAAAA AAAAACCATC 
             GATTAATTGT CTTAAAAATA AGCGGGGGGG GGGAGTAGG- ---------- 
             ---------- ---------- ---------- ---------- ---------- 
             GATTCCTTGT CTTAAAAATA AGCGGTGGGG CGGGGGGAG- ---------- 
             CTTTCCTTGT TTTCAAAATA AG-------G GGGG------ ---------- 
             GATTCCTTGT CTTAAAAATA AGCAGGGGGG GCG------- ---------- 
             GATTCCTTGT CTTAAAAATA AGCGGGGCGG GGGGGAG--- ---------- 
             GATTCCTTGT CTTAAAAATA AGCGGGGCGG GGGGGGGGC- ---------- 
             GATTCCTTGT CTTAGAAATA AGAGGGG--- -GGGGGGAA- ---------- 
             GATTCCTTGT CTTAAAAATA AGCAGGG--- -GGGGCGGT- ---------- 
             GATTCCTTGT CTTAAAAATA AGCGGGGGGG GCG------- ---------- 
             GATTCCTTGT CTTAAAAATA AGCAGGGGGG GCGG------ ---------- 
             GATTCCTTGT CTTAAAAATA AGCGGGGGAG GGGGGGTGGT ---------- 
             -TGTCCTTGT CTTGAAATTG A--------- ---------- ---------- 
             GTTTCCTTGT CTTGAAAATA A--------- --GGGAGAG- ---------- 

             ---------- ---------- ---------- ---------- ---------- 
             ---------- ---------- ---------- ---------- ---------- 
             ---------- ---------- ---------- ---------- ---------- 
             ---------- ---------- ---------- ---------- ---------- 
             ---------- ---------- ---------- ---------- ---------- 
             ---------- ---------- ---------- ---------- ---------- 
             GCCATTGAGT GGATTTCGAC TCATAGCGAC CCTATAGGAC AGAGTAGAAC 
             ---------- ---------- ---------- ---------- ---------- 
             ---------- ---------- ---------- ---------- ---------- 
             ---------- ---------- ---------- ---------- ---------- 
             ---------- ---------- ---------- ---------- ---------- 
             ---------- ---------- ---------- ---------- ---------- 
             ---------- ---------- ---------- ---------- ---------- 
             ---------- ---------- ---------- ---------- ---------- 
             ---------- ---------- ---------- ---------- ---------- 
             ---------- ---------- ---------- ---------- ---------- 
             ---------- ---------- ---------- ---------- ---------- 
             ---------- ---------- ---------- ---------- ---------- 
             ---------- ---------- ---------- ---------- ---------- 
             ---------- ---------- ---------- ---------- ---------- 
             ---------- ---------- ---------- ---------- ---------- 

             ---------- ---------- ---------- ---------- ---------- 
             ---------- ---------- ---------- ---------- ---------- 
             ---------- ---------- ---------- ---------- ---------- 
             ---------- ---------- ---------- ---------- ---------- 
             ---------- ---------- ---------- ---------- ---------- 
             ---------- ---------- ---------- ---------- ---------- 
             TGCCCAATAG AGTTATCCAA GGAGCGCCTG GTGGATTGGA ACTGCCGACC 
             ---------- ---------- ---------- ---------- ---------- 
             ---------- ---------- ---------- ---------- ---------- 
             ---------- ---------- ---------- ---------- ---------- 
             ---------- ---------- ---------- ---------- ---------- 
             ---------- ---------- ---------- ---------- ---------- 
             ---------- ---------- ---------- ---------- ---------- 
             ---------- ---------- ---------- ---------- ---------- 
             ---------- ---------- ---------- ---------- ---------- 
             ---------- ---------- ---------- ---------- ---------- 
             ---------- ---------- ---------- ---------- ---------- 
             ---------- ---------- ---------- ---------- ---------- 
             ---------- ---------- ---------- ---------- ---------- 
             ---------- ---------- ---------- ---------- ---------- 
             ---------- ---------- ---------- ---------- ---------- 

             ---------- ---------- ---------- ---------- --------GG 
             ---------- ---------- ---------- ---------- --------GG 
             ---------- ---------- ---------- ---------- --------GG 
             ---------- ---------- ---------- ---------- --------GG 
             ---------- ---------- ---------- ---------- --------GG 
             ---------- ---------- ---------- ---------- ---------- 
             TCTTGGTTAG CAGCTGTTTC ACTTAACCAC TACGCCACCA GGGTTTCCGG 
             ---------- ---------- ---------- ---------- ---------G 
             ---------- ---------- ---------- ---------- ---------- 
             ---------- ---------- ---------- ---------- --------GG 
             ---------- ---------- ---------- ---------- ---------- 
             ---------- ---------- ---------- ---------- ---------G 
             ---------- ---------- ---------- ---------- --------GG 
             ---------- ---------- ---------- ---------- --------GG 
             ---------- ---------- ---------- ---------- --------GG 
             ---------- ---------- ---------- ---------- --------G- 
             ---------- ---------- ---------- ---------- ---------G 
             ---------- ---------- ---------- ---------- ---------- 
             ---------- ---------- ---------- ---------- --GGTGGTGG 
             ---------- ---------- ---------- ---------- ---------- 
             ---------- ---------- ---------- ---------- --------GG 

             G--------- TAGTAACTC- CTTAAATT-C TTCCTATTCT CCAAACCCTG 
             TA-------- TGGTAACTC- CTTAAATT-C TTCCTATTCT CCAAACTCTG 
             TA---GTAGG TAGTAACTC- CTTAAATT-C TTCCTGTTCT CCAAACCCTG 
             TA---GTAGG TAGTAACTC- CTTAAATT-C TTCCTGTTCT CCAAACCCTG 
             TA---GTAGG TAGTAACTC- CTTAAATT-C TTCCTGTTCT CCAAACCCTG 
             --TGGGGGGA TAGTAACTC- CTTAAATT-C TTCCTCTTCT CCAAACCCTG 
             GGCGGGGGGA TAGTATCTC- CTTAA-TT-C TTTCTATTCT CCAAACCCTG 
             GGGTGGTGGA TAGTAACTC- CTTAAATT-C TTCCTATTCT CCAAACCCTG 
             ---------- ---------- ---------- ---------- ---------- 
             GAATGGTGGA TAGTAACTC- CTTAAATT-C TTCCTATTCT CCAAACCCTG 
             TGGTAGTAGG TAGTAACTCT CTTAAATTTC TTCCTGTTCT TCAACCTCTG 
             TGGTGGTGGA TAGTAACTC- CTTAAATT-C TTCCTATTCT CCAAACCCTG 
             GGGTGGCGGA TAGTAACTC- CTTAAATT-C TTCCTATTCT CCAAACCCTG 
             TGGTGGTGGA TAGTAACTC- CTTAAATT-C TTCCTATTCT CCAAACCCTG 
             GAGTGGTGGA TAGTAACTC- CTTAAATT-C TTCCTATTCT CCAAACCCTG 
             --GTGGTGGA TAGTAACTC- CGTAAATT-C TTCCTATTCT CCAAACCCTG 
             TGGTGGTGGA TAGTAACTC- TTTAAATT-C TTCCTATTCT CCAAACCCTG 
             TGGTGGTGGA TAGTAACTC- CTTAAATT-C TTCCTATTCT CCAAACCCTG 
             TGGTGGTGGA TAGTAACTC- CTTAAATT-C TTCCTATTCT CCAAACCCTG 
             -------ATG TGGAAGGTG- CTTAAATT-C TTCCTGTTCT CCAAACCCTG 
             GA-----GGG TAGTGACTA- CTTAAATT-C TTCCTATTCT CCAAACCCCA 

             TGACTGTCA- AATTCTATCT GATGCTCAGA CTAAACACAT CCTAAAACTG 
             TGACTGTCA- GATTCTGTCT --TACTCATA CTAAACACAT CCTAAAACCT 
             TGACTGTCA- GATTCTATCT GATGCTCATA CTAAACACAT CCTAGAACTG 
             TGATTGTCA- GATTCTATCT GATGCTCATA CTAAACACAT CCTAAAACTG 
             TGATTGTCA- GATTCTATCT GATGCTCATA CTAAACACAT CCTAGAACTG 
             TGACTGTCA- AATTCCATAT GATGCTCATA CTAAACACAT CCTAAAACTG 
             TGACTGTCA- AATTTTATCT GATGGTCATA CTAAACACAT CCTAGAACTG 
             TGACTGTCA- AATTCTATCT GATGCTCATA CTAAACACAT CCTAGAACTG 
             ---------- ---------- ---------- ---------- ---------- 
             TGACTGTCA- AATTCTATCT GATGCTCATA CTAAACACAT CCTAGAACTG 
             TGACTGTCAG AATTCTATCT GATGCTCATA CTAAACACAT CCTAGAACTG 
             TGACTGTCA- AATTCTATCT AATGCTCATA CTAAACACAT CGTAGAACTG 
             TGACTGTCA- AATTCTATCT GATGCTCATA GTAAACACAT CCTAGAACTG 
             TGACTGTCA- AATTCTATCT GATGCTCATA CTAAACACAT CCTAGAACTG 
             TGACTGTCA- AATTCTATCT GATGCTCATA CTAAACACAT CCTAGAACTG 
             TGACTGTCA- AATTCTATCT GATGCTCATA CTAAACACAT CCTAGAACTG 
             TGACTGTCA- AATTCTATCT GATGCTCATA CTAAACACAT CCTAGAACTG 
             TGACTGTCA- AATTCTATCT GATGCTCATA CTAAACACAT CCTAGAACTG 
             TGACTGTCA- AATTCTATCT GATGCTCATA CTAAACACAT CCTAGAACTG 
             TGACTATCC- AGTTCTGTCT GATACTCATA CTAAACATAC GCTAAAACTG 
             TGACTACAA- AATTCTATCT GATACTCGTA TTAAACTTAT CCTAAAACTG 

             CTGGCTAGTT GGGAATTCAT TTATAATGAA TTAAAGTCAG GACCAGGAAA 
             CTGGCTAGTT GGGAATTCAT TTATAATCAA TTAAAGTCAG GACCAGGAAA 
             CTGGCTAGTT GGGGATTCAT TTATAATCAA TTAAAGTCAG GACCAGGAAA 
             CTGGCTAGTT GGGAATTCAT TTATAATCAA TTAAAGTCAG GACCAGGAAA 
             CTGGCTAGTT GGGAATTCAT TTATAATCAA TTAAAGTCAG GACCAGGAAA 
             CTGGCTACTT GGGAATACAT TTATAATCAA TTAAAGTCAG GACCAGAAAA 
             CTGGATAGTT GGGGATTCAT TTATAATCAA TTAAAGTCAG GACCAGGAAA 
             CTGGCTAGTT GGGGATTTAT TTATAATCAG TTAAAGTGAG GACCAGGAAA 
             ---------- ---------- ---------- ---------- ---------- 
             CTGGCTAGTT GGGGATTCGT TTATAATCAG TTAAAGTGAG GACCAGGAAA 
             CTGGCTAGTT GGGGATTCGT TTATAATCAG TTAAAGTGAG GACCAGGAAA 
             CTGGCTAGTT GGGGATTCAT TTATAATCAG TTAAAGTGAG GACCAGGAGA 
             CTGGCTAGTT GGGGATTCAT TTATAATCAG TTAAAGTGAG GACCAGGAAA 
             CTGGCTAGTT GGGGATTCAT TTATAATCAG TTAAAGTGAG GACCAGGAAA 
             CTGGCTAGTT GGGGATTCAT TTATAATCAG TTAAAGTGAG GACCAGGAAA 
             CTGGCTAGTT GGGGATTCAT TTATAATCAG TTAAAGTGAG GACCAGGAAA 
             CTGGCTAGTT GGGGATTCAT TTATAATCAG TTAAAGTGAG GACCAGGAAA 
             CTGGCTAGTT GGGGATTCAT TTATAATCAG TTAAAGTGAG GACCAGGAAA 
             CTGGCTAGTT GGGGATTCAT TTATAATCAG TTAAAGTGAG GACCAGGAAA 
             CTAGCTAGTT GGGAGTTTAT TTATAATC-- --ACACTCAG GACCAGGGAA 
             CTGGCTAGTT GAGAATTCAT TTATAATCAG TTAAAGTCAG GA-------- 

             ATTATTCTTT ATTTCTGCAA ATCACTTTGT GGTTTACAAA ATTATCTTCT 
             ATAATA---T ATTTCTATAG ATCACTTTGT GGTTTACAAA ACTATCCTCT 
             ATAATACTTT ATTTCTACAG ATCACTTTGT GGTTTACAAA ACTATTCTCT 
             ATAATACTTT ATTTCTACAG ATCACTTTGT GGTTTACAAA ACTATTCTC- 
             ATAATACTTT ATTTCTACAG ATCACTTTGT GGTTTACAAA ACTATTCTCT 
             ATTATTCTTA ATTTCTACAA ATCACTTTGA GGTTTACAAA ATTATTCTCT 
             ATTATTCTTT ATTTCCACAG ATTTCTTTGT GGTTTACAAA AATATTCTCT 
             ATTCTTCTTT ATTTCTACAA ATAACTTTGT GGTTTACAAA ACTATTCTCT 
             ---------- ---------- ---------- ---------- ---------- 
             ATTATTCTTT ATTTCTACAA ATCACTTTGT GGTTTACAAA ACTATTCTCT 
             ATTATTCTTC ATTTCTGCAG ATCACTTTGT GGTTTACAAA ACTATTCTCT 
             ATTCTTCTTT ATTTCTGCAA ATCACTTTGT GGTTTACAAA ACTATTCTCT 
             ATTATTCTTT ATTTCTGCAA ATCACTTTGT GGTTTACAAA ACTATTCTCT 
             ATTCTTCTTT ATTTCTGCAA ATCACTTTGT GGTTTACAAA ACTATTCTCT 
             ATTATTCTTT ATATCTGCAA ATCACTTTGT GGTTTACAAA ACTATTCTCT 
             ATTATTCTTT ATATCTGCAA ATCACTTTGT GGTTTACAAA ACTATTCTCT 
             ATTATTCTTT ATTTCTACAA ATCACTTTGT GGTTTACAAA ACTATTCTCT 
             ATTCTTCTTT ATTTCTGCAA ATCACTTTGT GGTTTACAAA ACTATTCTCT 
             ATTATTCTTT ATTTCTACAA ATCACTTTGT GGTTTACAAA ACTATTCTCT 
             ATACTTCATT ATTTCTGCAA ATCACTTTGT AATTTACCAG AATATTCTCT 
             ------CTTT ATTTCTGCAA ATCACTTTGT GGTTTACAAA AATATTCTCT 

             AGC-----TA TCTCTTTTTA CTCTCTTTTC TGTTCCTCTG AGGCCAGCAG 
             AGC-----TA TCTCTTTTTA CTCTCTTTTC TGTTCCTCTG AGGCCAGCAG 
             AAC-----TA TCTCTTTTTA CTCTCTTTTC TGTTCCTCTG AGGCCAGCAG 
             --------TA TCTCTTTTTA CTCTCTTTTC TGTTCCTCTG AGGCCAGCAG 
             AAC-----TA TCTCTTTTTA CTCTCTTTTC TGTTCCTCTG AGGCCAGCAG 
             AACTC-TTTA TCCCTTTTTA CTCTCCTTTC TGTTCCTCTG AGGCCAGCAG 
             G-----TTTA TCTCTTTTTA CTCAATTTTC TGTTCCTCTT AGGCCAGCAG 
             A-----ACTA TCCCTTTTTA CTCTCTCTTC TGTTCCTCTG AGGCCAGCAG 
             ---------- ---------- ---------- ---------- ---------- 
             AAC-----TA TCCCTTTTTA CTCTCTCTTC TGTTCCTCTG AGGCCAGCAG 
             A-----ACTA TCCCTTTTTA CTCTCTCTTC TGTTCCTCTG AGGCCAGCAG 
             A-----ACTA TCCCTTTTTA CTCTCTCTTC TGTTCCTCTG AGGCCAGCAG 
             A-----ACTA TCCCTTTTTA CTCTCTCTTC TGTTCCTCTG AGGCCAGCAG 
             A-----ACTA TCCCTTTTTA CTCTCTCTTC TGTTCCTCTG AGGCCAGCAG 
             A-----ACTA TCCCTTTTTA CTCTCTCTTC TGTTCCTCTG AGGCCAGCAG 
             A-----ACTA TCCCTTTTTA CTCTCTCTTC TGTTCTTCTG AGGCCAGCAG 
             A-----ACTA TCCCTTTTTA CTCTCTCTTC TGTTCCTCTG AGGCCAGCAG 
             A-----ACTA TCCCTTTTTA CTCTCTCTTC TGTTCCTCTG AGGCCAGCAG 
             A-----ACTA TCCCTTTTTA CTCTCTCTTC TGTTCCTCTG AGGCCAGCAG 
             AACATTTTTT TCTTTCTTTG CTCT---TTC TGTTCCTCTG AGGACAGCAG 
             AAC-CCTTTA TCTCTTTTTA CTCTGTTTTC TGTTCCTCTG AGGACAGCAG 

             CATTGACATC ACCTGGGAAC TTCCCAGAAA AGCACAATCT CAGACCTC-A 
             CATTGACATC ACCTGGGAAC TTCCCAGAAA AGCACAATCT CAGACCTC-A 
             CATTGACATC ACCTGGGAAC TTCCCAGAAA AGCACAATCT CAGACCTC-G 
             CATTGACATC ACCTGGGAAC TTCCCAGAAA AGCACAATCT CAGACCTC-A 
             CATTGACATC ACCTGGGAAC TTCCCAGAAA AGCACAATCT CAGACCTC-A 
             CATTGACATC ACCTGGGAAC TTCCCAGAAA AGCACAATCT CAGACCTC-A 
             CATTGACATC ACCTGGGAAC TTGCTAGAAA AGCACAATCT CAGAACTC-A 
             CATTGACATC ACCTGGGAAC TTCCCAGAAA AGCACAATCT CAGACCTC-A 
             ---------- ---------- ---------- ---------- ---------- 
             CATTGACATC ACCTGGGAAC TTCCCAGAAA AGCACAATCT CAGACCTC-A 
             CATTGACATC ACCTGGGAAC TTCCCAGAAA AGCACAATCT CAGACCTC-A 
             CATTGACATC ACCTGGGAAC TTCCCAGAAA AGCACAATCT CAGACCTC-A 
             CATTGACATC ACCTGGGAAC TTCCCAGAAA AGCACAATCT CAGACCTC-A 
             CATTGACATC ACCTGGGAAC TTCCCAGAAA AGCACAATCT CAGACCTC-A 
             CATTGACATC ACCTGGGAAC TTCCCAGAAA AGCACAATCT CAGACCTC-A 
             CATTGACATC ACCTGGGAAC TTCCCAGAAA AGCACAATCT CAGACCTC-A 
             CATTGACATC ACCTGGGAAC TTCCCAGAAA AGCACAATCT CAGACCTC-A 
             CATTGACATC ACCTGGGAAC TTCCCAGAAA AGCACAATCT CAGACCTC-A 
             CATTGACATC ACCTGGGAAC TTCCCAGAAA AGCACAATCT CAGACCTC-A 
             CATTGGCATC ACCTGGGAAC TTGCTAGAAA TGCACAGTCT CAGATCTC-A 
             CATTGGCATC ACCCAGGAAC TTGCTAGAAA AGCACAGTCT CAGACCTCAA 

             CCGTGTTCTC CTGAATTAGA ATCTACATTT TACCAAGATG CTCAGGTGAT 
             CCGTGTCCTC CTGAGTTAGA ATCTACATTT TACCAAGATG CTCAGGTGAT 
             CCCTGTCCTC TTGAGTTAGA ATTTACATTT TACCAAGATG CTCAGGTGAT 
             CCCTGTCCTC TTGAGTTAGA ATCTACATTT TACCAAGATG CTCAGGTGAT 
             CCCTGTCCTC TTGCGTTAGA ATCTACATTT CACAA----- ---------- 
             CCGTGTCCTC CTGAGTTAGA ATCTACATTT TACCAAGATG CTCAGGTGAC 
             CCATGTCCTC CTGAATTAGA GTCTACATTT -ACCAAGATA CTCAGGTGAT 
             CCGTGTCCTC CTGAGTTAGA ATCTACATTT TACCAAGATG CTGAGGTGAT 
             ---------- ---------- ---------- ---------- ---------- 
             CCATGTCCTC CTGAGTTAGA ATCTACATTA TACCAAGATG CTGAGGTGAT 
             CCATGTCCTC CTGAGTTAGA ATCTACATTA TACCAAGATG CTGAGGTGAT 
             CCATGTCCTC CTGAGTTAGA ATCTACATTT TACCAAGATG CTGAGGTGAT 
             CCGTGTCCTC CTGAGTTAGA ATCTACATTT TACCAAGATG CTGAGGTGAT 
             CCGTGTCCTC CTGAGTTAGA ATCTACATTT TACCAAGATG CTGAGGTGAT 
             CTGTGTCCTC CTGAGTTAGA ATCTACATTT TACCAAGATG CTGAGGTGAT 
             CCGTGTCCTC CTGAGTTAGA ATCTACATTT TACCAAGATG CTGAGGTGAT 
             CCATGTCCTC CTGAGTTAGA ATCTACATTT TACCAAGATG CTGAGGTGAT 
             CCATGTCCTC CTGAGTTAGA ATCTACATTT TACCAAGATG CTGAGGTGAT 
             CCGTGTCCTC CTGAGTTAGA ATCTACATTT TACCAAGATG CTGAGGTGAT 
             CTGTGTCCTT CTGAGTTAGA ATCTACATTT TACCAAGATA CTCAGGCAGT 
             CCATGTCCTC CTGAATTACA ATCTACATTT TACCAAGATG CTTAGGTGAT 

             GTGCACGCAC AG-GGAGTCT GAGAACTGCT GCTTTGTCTC ATTCTGAGTC 
             GTGCACGCAC AG-GGAGTCT GAGAACTGCT GCTTTGTCTT ATTCTGAGTC 
             GTGCACTCAC AA-GGAGTCT GAGAACTGCT GCTTTGTTTC ATTCTGAGCC 
             GTGCACGCAC AA-GGAGTCT GAGAACTGCT GCTTTGTCTC ATTGTGAGTC 
             ---------- ---GGAGTCT GACAACTGCT GCTTTGTCTC ATTGTGAGTC 
             GTGCACGCAC AG-GGAGTCT GAGAACTGCT GCTTTGTCTC ATTCTGAGTC 
             GTGCATGCAC AG-GAAATCT GAGAACTGCT GCTTTGTCTC ATTTTGAGTC 
             GTGCACGCAC AG-GGAGTCT GAGAACTGCT GCTCTGTCTC ATTCTGAGTC 
             ---------- ---------- ---------- ---------- ---------- 
             GTGCACACAC AG-GGAGTCT GATAACTGCT GCTTTGTCTC ATTCTGAGTC 
             GTGCACGCTC AG-GGAGTCT GAGAACTGCT GCTTTGTCTC ATTCTGAGTC 
             GTGGACGCAC AG-GGAGTCT GAGAACTGCT GCTTTGTCTC ATTCTGAGTC 
             GTGCACGCAC AG-GGAGTCT GAGAACTGCT GCTTTGTCTC ATTCTGAGTC 
             GTGCACGCAC AG-GGAGTCT GAGAACTGCT GCTTTGTCTC ATTGTGAGTC 
             GTGCACGCAC AG-GGAGTCT GAGAACTGCT GCTTTGTCTC ATTCTGAGTC 
             GTGCACACAC AG-GGAGTCT GAGAACTGCT GCTTTTTCTC ATTCTGAGTC 
             GTGCACACAC AG-GGAGTCT GAGAACTGCT GCTTTGTCTC ATTCTGAGTC 
             GTGGACGCAC AG-GGAGTCT GAGAACTGCT GCTTTGTCTC ATTCTGAGTC 
             GTGCACACAC AG-GGAGTCT GAGAACTGCT GCTTTGTCTC ATTCTGAGTC 
             AAGCATGCAC ATTCAAGTCT GAGAAGCACT GCTTTGTCTC ATTATGTGTC 
             GTGCCTGCAC TGTAAAGTCT GAGAAGTTCT GCTTTGTCTC ATTTTGAGTC 

             TCCTAATATG GTCCCGATGA GGTGGAACCA GTTCACCAGC ACCTAACAAC 
             TCCTAATACA GCCGCGATGA GTCGGAACCA ATTCACCAGC ACCTAACAAC 
             TCCTAATGTG GTCGCGATGA GTTGGAACCA GTTCACCAGC ACCTAACAAC 
             TCCTAATGCG GTCGCAATGA GTTGGAACCA ATTCACCAGC ACCTAACAAC 
             TCCTAATGCG GTCGCAATGA GTTGGAACCA ATTCACCAGC ACCTAACAAC 
             TCCTAATACA GCCGCGATGA GTTGGAACCA ATTCACCAGC ACCTAACAAT 
             TCATAATATG GTCGCTATGA GTTGAAACCA ATTCACCAGC ACCTAACAAC 
             TCCTAATACG GTCGCAATGA GTTGGAACCA GTTCACCAAC ACCTAACAAC 
             ---------- ---------- ---------- ---------- ---------- 
             TCCTAATACG GTCGCGATGA GTTGGAACCA GTTCACCAAC ACCTAAGAAC 
             TCCTAATACG GTTGCGATGA GTTGGAACCA GTTCACCGAC ACCTAACAAC 
             TCCTAATACG ATTGCGATGA GTTGGAACCA GTTCACCGAC ACCTAAGAAC 
             TCCTAATACG ATTGCGATGA GTTGGAACCA GTTCACCGAC ACCTAAGAAC 
             TCCTAATACG GTCGCGATGA GTTGGAACCA GTTCACCAAC ACCTAAGAAC 
             TCCTAATACG GTCGCGATGA GTTGGAACCA GTTCACCAAC ACCTAAGAAC 
             TCCTAATACG GTCGCGATGA GTTGGAACCA GTTCACCAAC ACCTAAGAAC 
             TCCTAATACG GTCGCGATGA GTTGGAACCA GTTCACCAAC ACCTAAGAAC 
             TCCTAATACG ATTGCGATGA GTTGGAACCA GTTCACCGAC ACCTAAGAAC 
             TCCTAATACG GTCGCGATGA GTTGGAACCA GTTCACCAGC ACCTGACAAC 
             TCATAATAGG GTCACCATGA GTTAGAACCA ATTTAGCGGC ACCTAA---- 
             TCATAATAGG GTCGCTATGA GTTGGAACCA ACTCAGTGGC ATCTAACAAC 

             AGTACCAACA GCGACCCTCA GAGGAAGGCA GGGTATTTTA CAGATGAGAA 
             AGTAACAACA GTGACCCTCA GAGGAAGGCA GGGGATTTTA CAGATGAGGA 
             AGTGACAACA GTGACCCTCA GAGGAAGGCA GGGTATTTTA CAGATGAGGA 
             AGTAACAACA GTGACCCTCA GAGGAAGGCA GGGTATTTTA CAGATGAGGA 
             AGTAACAACA GTGACCCTCA GAGGAAGGCA GGGTATTTTA CAGATGAGGA 
             AGTAACAACA GTGACCCTCA GAGGAAGGCA GGGTATTTTA CAGATGAGGA 
             AGTAACAACA ATCACCCTCG GTGGAAGGCA GGGTATTTTA CAGATGAGGA 
             AGTGACAACA GTGACCCTTG GAGGAAGGCA GGGTATTTTA CAGATGAGGA 
             ---------- ---------- ---------- ---------- ---------- 
             AGTGACAACA GTGACCCTCA GAGGAAGACA GGGTA-TTTA CAGATGAGGA 
             AGTGACAACA GTGACCCTCA GAGGAAGGCA GGGTATTTTA CAGATGAGGA 
             AGTGACAACA GTGACCCTCA GAGGAAGACA GGGTATTTTA CAGATGAGGA 
             AGTGACAACA GTGACCCTCA GAGGAAGACA GGGTATTTTA CAGATGAGGA 
             AGTGACAACA GTGACCCTCG GAGGAAGACG GGGTATTTTA CAGATGAGGA 
             AGTGACAACA GTGACCCTCA GAGGAAGACA GGGTATTTTA CAGATGAGGA 
             AGTGACAACA GTGACCCTCA GAGGAAGACA GGGTATTTTA CAGATGAGGA 
             AGTGACAACA GTGACCCTCG GAGGAAGACG GGGTATTTTA CAGATGAGGA 
             AGTGACAACA GTGACCCTCA GAGGAAGACA GGATATTTTA CAGATGAGGA 
             AGTGACAACA GTGACCCTCA GAGGAAGGCA GGGTATTTTA CAGATGAGGA 
             --TAACAACA GTGTCTCTCA GAGGAAGGCA -GATATTTTA CAGATGAGAA 
             AACAACAGCA ATGACCCTCA GAGGCAGGCA AGGTATTTTA CAGTTGAGGA 

             AATCAAGACT CAGAGTTGTT AAGTAACTAA GTCAAGGTTA CT-------- 
             AATCAAGACT CAGAGTTGTT AAGTAACTAA GTCAAGGTTA CT-------- 
             AATCAAGACT CAGAGTTGTT AAGTAACTAA GTCAAGGTTA CT-------- 
             AATCAAGACT CAGAGTTGTT AAGTAACTAA GTCGAGGTTA CT-------- 
             AATCAAGACT CAGAGTTGTT AAGTAACTAA GTCAAGGTTA CT-------- 
             AATCAAGACT CAGAATTGTT AAGTAACTAA GCCAAGGTTG CT-------- 
             AATCAAGACT CAGGTTTGTT AAGTAACTAA GTCAAGGTTG CT-------- 
             AATCAAGACC CAGAGTTGTT AAGTAACTAA GTCAAGGTTG CTAACTAAGT 
             ---------- ---------- ---------- ---------- ---------- 
             AATCAAGACT CAGAGTTGTT AAGAAACTAA GTCAAGGTTG CT-------- 
             AATCAAGACT CAGAGTTGTT AAGTAACTAA GTCAAGGTTG CT-------- 
             AATCAAGACT CAGAGTTGTT AAGTAACTAA GTCAAGGTTG CT-------- 
             AATCAAGACT CAGAGTTGTT AAGTAACTAA GTCAAGGTTG CT-------- 
             AATCAAGACT CAGAGTTGTT AAGAAACTAA GTCAAGGTTG CT-------- 
             AATCAAGACT CAGAGTTGTT AAGAAACTAA GTCAAGGTTG CT-------- 
             AATCAAGACT CAGAGTTGTT AAGAAACTAA GTCAAGGTTG CT-------- 
             AATCAAGACT CAGAGTTGTT AAGAAACTAA GTCAAGGTTG CT-------- 
             AATCAAGACT CAGAGTTGTT AAGAAACTAA GTCAAGATTG CT-------- 
             AATCAAGACT CAGAGTTGTT AAGAAACTAA GTCAAGGTTG CT-------- 
             AAGTAAGACC TAGCGTTGTT AAG----TAA ATCAAGGTTA CT-------- 
             AACCAAGACT CAGAGTTATA AAGTAGCTAA GTCAAGGTTA TT-------- 

             ---------- GTGCTTGTGT CTTATCCAAA ATTTCTTGCT CTAAACCTAA 
             ---------- GTGCTTGTGT CTTCTCCAAA ATTGCTTGCT CTAAACCTAA 
             ---------- GTGCTTGTAT CTTCTCCAAA ATTTCTTGCT CTAAACCTAA 
             ---------- GTGCTTGTGT CTTCTCCAAA ATTTCTTGCT CTAAACCTAA 
             ---------- GTGCTTGTGT CTTCTCCAAA ATTTCTTGCT CTAAACCTAA 
             ---------- GTGCTTGTGT CTTATCCAAA ATTTCTTGCT CTAAACCTAG 
             ---------- GTGCTTGTGT CTCATCCAGA CTTTCTTGCT CTAAACCTAA 
             CAAGGTTGCT GTGCTTGTGT CTTATCCAAA ATTTCTTGCT CTAAACCTTA 
             ---------- ---------- ---------- ---------- ---------- 
             ---------- GTGCTTGTGT CTTATCCAAA ATTTCTTGCT CTAAACCTTA 
             ---------- ATGCTTGTGT CTTATCCAAA ATTTCTTGCT CTAAACCTAA 
             ---------- GTGCTTGTGT CTCTTCCAAA ATTTCTTGCT CTAAACCTTA 
             ---------- GTGCTTGTGT CTCTTCCAAA ATTTCTTGCT CTAAACCTTA 
             ---------- GTGCTTGTGT CTTCTCCAAA ATTTCTTGCT CTAAACCTTA 
             ---------- GTGCTTGTGT CTTATCCAAA ATTTCTTGCT CTAAACCTTA 
             ---------- GTGCTTGTGT CTTCTCCAAA ATTTCTTGCT CTAAACCTTA 
             ---------- GTGCTTGTGT CTTCTCCAAA ATTTCTTGCT CTAAACCTTA 
             ---------- GTGCTTGTGT CTCTTCCAAA ATTTCTTGCT CTAAACCTTA 
             ---------- GTGCTTGTGT CTTATCCAAA ATTTCTTGCT CTAAACCTTA 
             ---------- GTGCTTGTGT CTTGCTCCAA -------GTT CAAAACCTAA 
             ---------- GTGCTTGTGT CTTACCCAAA ATTCCTTGTT CTAAACCTAG 

             TGCAGCCAGA ATGCTCGTTA GAAGTGAGAG TAGCAAAACT TCATCCCACA 
             TGCAGCCAGA ATGCTCATTG GAAGTGAGGA TAGCAAAACT TCATCTCACA 
             TGCAGCCAGA ATGCTTATTA GAAGGGAGGA TAGCAAAGCT TCATCTCACA 
             TGCGGCCAGA ATGCTCATTA GAAGTGGGGA TAGCAAAACT TCATCTCACA 
             GGTGGCCAGA ATGCTCATTA GAAGTGAGGA TAGCAAAACT TCATCTCACA 
             TGCAGCCAGA ATACTCATTA GAAGTGAGGA TAGCAAAACT TCATCTCACG 
             TGCAGCCAGG ATGCTCATTA GAAGTGAGGA TAGCAAAACT TCATCTCAAG 
             TGCAGCCAAG ATGCTCATTA GATGTGAGGA TAGCAAAATT TCATGTCACG 
             ---------- ---------- ---------- ---------- ---------- 
             TGCAGCCAGG ATGTTCGTTA GATGTGAGAA TAGCAAAACT TCATGTCACG 
             TGCAGCCAGG ATGCTCATTA GATGTGAGGA TAGTAAAACT TCATGTCACG 
             TGCAGCCAGG ATGCTCATTA GATGTGAGGA TAGCAAAACT TCATGTCACG 
             TGCAGCCAGG ATGCTCATTA GATGTGAGGA TAGCAAAACT TCATGTCACG 
             TGCAGCCAGG ATGCTCGTTA GATGTGAGGA TAGCAAAACT TCATGTCACA 
             TGCAGCCAGG ATGTTCGTTA GATGTGAGGA TAGCAAAACT TCATGTCACG 
             TGCAGCCAGG ATGCTCGTTA GATGTGAGGA TAGCAAAACT TCATGTCACG 
             TGCAGCCAGG ATGCTCGTTA GATGTGAGGA TAGCAAAACT TCATGTCACA 
             TGCAGCCAGG ATGCTCATTA GATGTGAGGA TAGCAAAACT TCATGTCACG 
             TGCAGCTAGG ATGCTAATTA GATGTGAGGA TAGCAAAACT TCATGTCACG 
             TGTAGTCAGA ATGCTCATTA AAAGCAAGGA TGGCAAAACT TTATCTCACA 
             TGCAGCCAGA ATGCTCATTA GAAGTGAGGA TGGCAAAACT TTGACTCAAG 

             TACTTTGGAC A-CGTGATCA GGAGGGTTCA ATCTCTGAAG A---ATATCA 
             TGTTTTGGAC A-TGTGATCA GGAGGGTCTA GCTGCAGAAG TAGAACATCA 
             TGCTTTGGAC A-TGTGATCA GGAGGGTCTA GCTGCAGAAG TAGAACATCA 
             TGCTTTGGAC A-TGTGATCA GGAGGGTCTA GCTGCAGAAG TAGAACATCA 
             TGCTTTGGAC A-TGTGATCA GGAGGGTCTA GCTGCAGAAG TAGAACATCA 
             TACTTTGGAC A-TGTGATCA G----GTCCC ACC---TCTG AAGTATATCA 
             TACTTTGGAC A-CGTGATCA GGAGGGTCCA GCCCCTGAAG AAGAACATCA 
             TACTTTGGAC G-CGTGATCA GGAGGGTCCA GGC---AGTG AAGAACATCA 
             ---------- ---------- ---------- ---------- ---------- 
             TACTTTGGAC G-CGTGATCA GGAGGGTCCA GGCAGTGAAG A---ACATCA 
             TACTTTGGAC G-CGTGATCA GGAGGGTCCA GGC---AGTG AAGAACATCA 
             TACTTTGGAC G-CGTGATCA GGAGGGTCCA GGC---GGTG AAGAACATCA 
             TACTTTGGAC G-CGTGATCA GGAGGGTCCA GGC---GGTG AAGAACATCA 
             TACTTTGGAC G-CGTGATCA GGAGGGTCCA GGC---AGTG AAGAACATCA 
             TACTTTGGAC G-CGTGATCA GGAGGGTCCA GGC---AGTG AAGAACATCA 
             TACTTTGGAC G-CGTGATCA GGAGGGTCCA GGC---AGTG AAGAACATCA 
             TACTTTGGAC G-CGTGATCA GGAGGGTCCA GGT---GGTG AAGAACATCA 
             TACTTTGGAC G-CGTGATCA GGAGGGTCCA GGC---GGTG AAGAACATCA 
             TACTTTGGAC G-CGTGATCA GGAGGGTCCA GGC---AGTG AAGAACATCA 
             TACTTGGGAT ACTATTATCA CAAAGAACCA GTCCCTGGCA ----ACACCA 
             TGCTTTGGAC C-TTTTATCA GGAGGGACCA GTCCCTGAAG AAGGACATCA 

             TGGTTGGAAA GATAGAGGGT CACCCAAAAA GAGAAAAGCC TTCAATGAGT 
             TGTTTGGAAA AACAGAGGGT CACCAAAAAA GAGGAAAGCC CTCAGTGAGA 
             TGTTTGGAAA AACAGAGGGT CACCAAAAAA GAGGAAAGCC CTCAGTGAGA 
             TGTTTGGAAA AACAGAGGGT CACCAAAAAA GAGGAAAGCC CTCAGTGAGA 
             TGTTTGGAAA AACAGAGGGG CACCAAAAAA GAGGAAAGCC CTCAGTGAGA 
             TGCTTGGAAA AATAGAGGGT CACCCAAAAA GAGAAAAACC TTCAATGAGA 
             TGCTTCGTAA AATACAGGGT CACCCAAAAA GAGGAAAACC CTCAATGAGA 
             TGCTCGGAAA AATAGAGGGT CACCCAAAAA GAGAAAAACC CTGAATCAGA 
             ---------- ---------- ---------- ---------- ---------- 
             TGCTCGGAAA AATAGAGGGT CACCCAAAAA GAGAAAAACC CTCAATCAGA 
             TGCTCGGAAA AATAGAGGGT CACCCAAAAA GAGGAAAACC CTCAATCAGA 
             TGCTCGGAAA AATAGAGGGT CACCCAAAAA GAGAAAAACC CTCAATCAGA 
             TGCTCGGAAA AATAGAGGGT CACCCAAAAA GAGAAAAACC CTCAATCAGA 
             TGCTTGGAAA AATAGAGGGT CACCCAAAAA GAGGAAAACC CTCAATCAGA 
             TGCTCGGAAA AATAGAGGGT CACCCAAAAA GAGAAAAACC CTCAATCGGA 
             TGCTTGGAAA AATAGAGGGT CACCCAAAAA GAGGAAAACC CTCAATCAGA 
             TGCTCGGAAA AATAGAGGGT CACCCAAAAA GAGAAAAACC CTCAATCAGA 
             TGCTCGGAAA AATAGAGGGT CACCCAAAAA GAGAAAAACC CTCAATCAGA 
             TGCTCGGAAA AATAGAGGGT CACCCAAAAA GAGGAAAACC CTCAATCAGA 
             CGCTTGGTAA AATAGAGGGT CAGCAAAAAA GAGGAAAACT TTCAATGAGA 
             TGCTTGGCAA AATAGAGGGT TGGAGAAAAA GAGGAAGACC CTCAACAAGA 

             TGGATTGACA CAGTGGCTGA AACAGTGGGC TCTAACATAG TAATGATTGT 
             TGGATTGACA CAGTGACTGA AACAATGGGC TCAAACATAG CAACAATTGT 
             TGGATTGACA CAGGGACTGA AACAATGGGC TCAAACATAG CAACAATTGT 
             TGGATTGACA CAGTGACTGA AACAATGGGC TCAAACATAG CAACAATTGT 
             TGGATTGACA CAGTGACTGA GACAATGGGT TCAAACATAG CAACAATTGT 
             TGGTTTGACA CAGTGACTGA AACAGTGGGC TCTAACGTAG CAACGATTGT 
             TGCATTGACA CAGCAACTGA AACAGTGGGC TCTAACATAG CAACGATTGT 
             TGGATTGACA CAGTGACTGA AACAGTGGGC TTTAACATAG CAACTATTGT 
             ---------- ---------- ---------- ---------- ---------- 
             CGGATTGACA CAGTGACAGA AACAGTGGGC TTTAACATAG CAACTATTGT 
             CGGATTGACA CAGTGACAGA AACAGTGGGC TTTAACATAG CAACTATTGT 
             CGGATTGACA CAGTGACTGA AATAGTGGGC TTTAACATAG CAACTATTGT 
             CGGATTGACA CAGTGACTGA AATAGTGGGC TTTAACATAG CAACTATTGT 
             CGGATTGACA CAGTGACAGA AACAGTGGGC TTTAACATAG CAACTATTGT 
             CGGATTGACA CAGTGACAGA AACAGTGGGC TTTAACATAG CAACTATTGT 
             CGGATTGACA CAGTGACAGA AAGAGAGGGC TTTAACATAG CAACTATTGT 
             CGGATTGACA CAGTGACAGA AAGAGAGGGC TTTAACATAG CAACTATTGT 
             CGGATTGACA CAGTGACTGA AATAGTGGGC TTTAACATAG CAACTATTGT 
             CGGATTGACA CAGTGACAGA AACAGTGGGC TTTAACATAG CAACTATTGT 
             TGGCTTGACA CAGTAACTGA AAGAGAGGGC TCAAACATAG C-ACAACTGT 
             TGGATTGTCA CAGTGGCTGC AACAGTGGGC TCAAACATAG CAAGGATTGT 

             GAGGATGGCA TAGGACTGGG CAGTGTTTCA CCCTGTTGTA TGTAGGGTCT 
             GAAGATGGCA CAGGATCAGG CAGTGTTTCA TTCTGTTGTA CACAGGGTCT 
             GAAGATGGCA CAGGATCAGG CAGTGTTTCA TTCTTTTGTA CACAGGGTCT 
             GAAGATGGCA CAGGACCAGG CAGTGTTTCA TTCTGTTGTA CACAGGGTCT 
             GAAGATGGCA CAGGACCAGG CAGTGTTTCA TTCTGTTGTA CACAGGGTCT 
             GAGGATGGCA CAGGACTGGG CAGTGTTTCA TTCTGTTGTA CATAAGGTCT 
             GAGGATGGCA CAGGACCGGG CAGTGTTTCA TTCTGTTGTA CACAGGGTCT 
             GAGGATGGCA CAGAACCAGG CAGTGTTTCA TTCTGTTGTA CACAGGGTCT 
             ---------- ---------- ---------- ---------- ---------- 
             GAGGATGGCA CAGAACCAGG CAGTGTTTCA TTCTGTTGTA CACAGGGTCT 
             GAGGATGGCA CAGAACCAGG CAGTGTTTCA TTCTGTTGTA CACAGGGTCT 
             GAGGATGGCA CAGAACCAGG CAGTGTTTCA TTCTATTGTA CACAGGGTCT 
             GAGGATGGCA CAGAACCAGG CAGTGTTTCA TTCTATTGTA CACAGGGTCT 
             GAGGATGGCA CAGAACCAGG CAGTGTTTCA TTCTGTTGTA CACAGGGTCT 
             GAGGATGGCA CAGAACCAGG CAGTGTTTCA TTCTGTTGTA CACAGGGTCT 
             GAGGATGGCA CAGAACCAGG CAGTGTTTCA TTCTGTTGTA CACAGGGTCT 
             GAGGATGGCA CAGAACCAGG CAGTGTTTCA TTCTGTTGTA CACAGGGTCT 
             GAGGATGGCA CAGAACCAGG CAGTGTTTCA TTCTGTTGTA CACAGGGTCT 
             GAGGATGGCA CAGAACCAGG CAGTGTTTCA TTCTGTTGTA CACAGGGTCT 
             GAGGATGGCA GAGGAGTGGG CACTGTTTCG TTCCATTGCC CATTGGGGTA 
             GAGGATGGTG CAGGACCAGG CAGTGTTTCA TTGTTTTGTA CATAGGGTTG 

             GTGTGAGTCA GAATTGAC-- ---AGCACCT ---------- ---------- 
             TTGTGAGTCA GAATT-ACTC GACGGCACCT ---------- ---------- 
             TTGGGAGTCA GAATT-ACTC GACGGCACCT ---------- ---------- 
             TTAGGAGTCA GAATT-ACTC GACGGCACCT ---------- ---------- 
             TTGGGAGTCA GAATT-ACTC GACGGCACCT ---------- ---------- 
             CTGAGAGTCA GAATTGAT-- ---GGCACCT GAC------- ---------- 
             CTGTGAGTCA GAATTGAC-- ---GGCACCT ---------- ---------- 
             CTGTGAGTTA GAATTGAT-- ---GGCACCT AACAACAA-- ---------- 
             ---------- ---------- ---------- ---------- ---------- 
             CTGTGAGTTA GAATTGAC-- ---AGCACCT AAAAAAAAAA AAAAATTTTT 
             CTGTGAGTTA GAATTGAC-- ---AGCACCT AAAAAAAAAA AAAAATTTTT 
             CTGTGAGTTA GAATTGAC-- ---GGCACCT AAAAAAAAAA AAAAAAATTT 
             CTGTGAGTTA GAATTGAC-- ---GGCACCT AAAAAAAAAA AAAAAAATTT 
             CTGTGAGTTA GAATTGAC-- ---GGCACCT ---------- ---------- 
             CTGTGAGTTA GAATTGAT-- ---GGCACCT ---------- ---------- 
             CTGTGAGTTA GAATTGAT-- ---GGCACCT ---------- ---------- 
             CTGTGAGTTA GAATTGAC-- ---GGCACCT ---------- ---------- 
             CTGTGAGTTA GAATTGAC-- ---GGCACCT AAAAAAAAAA AAAAAAATTT 
             CTGTGAGTTA GAATTGAC-- ---GGCACCT ---------- ---------- 
             CCATGAGTTG GAATCATCTC AGAGGCACCT ---------- ---------- 
             CTGTGAGTCA GAATCGACTC GATGGCACCT ---------- ---------- 

             ---------- --------AA CAACAACAAC AACAAACCTA ATGCTGTCTT 
             ---------- ---------- ----AACAAC AACAAACCTA ATGCTGTCTT 
             ---------- --------AA CAACAACAA- -----ACCTA ATGCTGTCTT 
             ---------- --------AA CAACAACAAC AACAAACCTA ATGCTGTCTT 
             ---------- --------AA CAACAACAAC AACAAACCTA ATGCTGTCTT 
             ---------- --------AA CAACAACAAC AACAAACCTA ATGCTGTCTT 
             ---------- --------AA CAACAACAAC AA---ACCTA ATGCTGTCTT 
             ---------- -CTTTTTTAA CAACAACAAC AACAAACGTA ATGCTCTCTT 
             ---------- ---------- ---------- ---------- ---------- 
             TTTT----TT TTTTTTTTAA CAACAACAAC AACAAACCTA ATGCTCTCTT 
             TTTT----TT TTTTTTTTAA CAACAACAAC AACAAACCTA ATGCTCTCTT 
             TTTT----TT TTTTTATTAA CAGCAACAAC AACAAACCTA ATGCTCTCTT 
             TTTT---TTT TTTTTATTAA CAGCAACAAC AACAAACCTA ATGCTCTCTT 
             ---------- --------AA CAACAACAAC AACACACCTA ATGCGCTCTT 
             ---------- --------AA CAACA----- ---------- --GCTCTCTT 
             ---------- --------AA CAACA----- ---------- --GCTCTCTT 
             ---------- --------AA CAACAACAAC AACACACCTA ATGCTCTCTT 
             TTTT----TT TTTTTATTAA CAGCAACAAC AACAAACCTA ATGCTCTCTT 
             ---------- ---------- -AACAACAAC AACAAACCTA ATACTCTCTT 
             ---------- ---------- ----AACAGT AACG-----A ATTGTGTCTT 
             ---------- ---------- -AGCAACAAC AACAAACCTA ATGCTGTCTT 

             CCTGGTTGGG CTGGAGTCAG CCTTGTACAA CAGAGACTCC TGGCT-GCCC 
             CTTGGTTGGG CTGGAGTCAG CCTTGTACAA CAGAGACTCC TGG------C 
             CTTGGTTGGC CTGGAGTCAG CCTTGTACAA CACAGACTCC TGG------C 
             CTTGGTTGGG C-GGAGTCAG CCTTGTACAA CAGAGACTCC TGG------C 
             CTTGGTTGGG C-GGAGTCAG CCTTGTACAA CAGAGACTCC TGG------C 
             CTTGGTTGGG CTGGAGTCAG CCTTGCACAA CAGAGACTCC TGGCT-GCCT 
             CTTGGTTGGG CTGGAGTCAG CCTTGTACAA CAGAGACTCC TGGCT-GCCC 
             CCTGATTGGG CTGGAGTCAG CCTTGTACAA CAGAGACTCC TGGCT-GCTG 
             ---------- ---------- ---------- ---------- ---------- 
             CCTGGTTGGG CTGGAGTCAG CCTTGTACAA CAGAGACTCC TGGCT-GCCT 
             CCTGGTTGGG CTGGAGTCAG CCTTGTACAA CAGAGACTCC TGGCT-GCCT 
             CCTGGTTGGG CTGGAGTCAG CCTTGTACAA CAGAGACTCC TGGCT-GCCT 
             CCTGGTTGGG CTGGAGTCAG CCTTGTACAA CAGAGACTCC TGGCTTGCCT 
             CCTGATTGGA CTGGAGTCAG CCTTGTACAA CAGAGACTCC TGGCT-GCCT 
             CCTGATTGGG CTGGAGTCAG CCTTGTACAG GAGAGACTCC TGGCT-GCCT 
             CCTGATTGGG CTGGAGTCAG CCTTGTACAG GAGAGACTCC TGGCT-GCCT 
             CCTGATTGGG CTGGAGTCAG CCTTGTACAA CAGAGACTCC TGGCT-GCTG 
             CCTGGTTGGG CTGGAGTCAG CCTTGTACAA CAGAGACTCC TGGCT-GCCT 
             CCTGATTGGG CTGGATTCAG CCTTGTACAG GAGAGACTCC TGGCT-GCCT 
             CTTAGTTGGA CTGGAGTCCG TCTTGTGCAG C--AGACTCT TGATT-GCTC 
             CTTGGTTGAG CTGGCATCAG CCTTGTACGA CAGAGATTCC TGGCT-GCCC 

             AGCAGTCCAT GTGGATAGTT CTA------- ---------- ---------- 
             AGCAGTCTGT GTGGATAGTT CTA------- ---------- ---------- 
             AGCAGTCTGT GTGGTTAGTT CTA------- ---------- ---------- 
             AGCAGTCTGT GTGGTTAGTT CTA------- ---------- ---------- 
             AGCAGTCTGT GTGGATAGTT CTA------- ---------- ---------- 
             AGCAGTCCGT GTGGATAGTT CTA------- ---------- ---------- 
             ACCAGTCCAT GTCGATAGTT CTA------- ---------- ---------- 
             AGCAGTCCAT GTGGATAGTT CTA------- ---------- ---------- 
             ---------- ---------- ---------- ---------- ---------- 
             AGTAGTCCAT GTGGATAGTT CTA------- ---------- ---------- 
             AGTAGTCCAT GTGGATAGTT CTA------- ---------- ---------- 
             AGTAGTCCAT GTGGATAGTT CTA------- ---------- ---------- 
             AGTAGTCCAT GTGGATAGTT CTAGCCACTA GTGGCTGGAG TTCTAGCCAG 
             AGCAGTCCAT GTGGATAGTT CTA------- ---------- ---------- 
             AGCAGTCCAT GTGGATAGTT CTA------- ---------- ---------- 
             AGCAGTCCAT GTGGATAGTT CTA------- ---------- ---------- 
             AGCAGTCCAT GTGGATAGTT CTA------- ---------- ---------- 
             AGTAGTCCAT GTGGATAGTT CTA------- ---------- ---------- 
             AGCAGTCCAT GTGGCTAGTT CTA------- ---------- ---------- 
             TGTAGTCCAC GTGGATAGTT GTA------- ---------- ---------- 
             AGCAGCCCAT GTGAATAGTT CCA------- ---------- ---------- 

             --GCCAGTTA GTGGCTGAGT TCTAACCAGC ATAA--TGTG AGTGGAAATG 
             --GCCAACTG GTGACTGAGT TCTAGCCAGC ATAATGTGTG AGTGAAAGTA 
             --GGCAACTG GTGACTGAGT TCTAGCCAGC ATAA--TGTG AGTGAAAGTA 
             --GCCAACTG GTGACTGAGT TCTAGCCAGC ATAA--TGTG AGTGAAAGTA 
             --GCCAACTG GTGACTGAGT TCTAGCCAGC ATAA--TGTG AGTGAAAGTA 
             --GCCAACTA GTGGCTGAGT TCTAGCCAGC ATAA--TGTG AGTGGAGGTG 
             --TCCAACTA GTGACTGAGT TCTAGCCAGC ATAA--TGTG AGTGGAAGTG 
             --GCCAACTA GTGGCTGAGT TCTAGCCAGC ATAA--TGTG AGTGGAAGTA 
             ---------- ---------- ---------- ---------- ---------- 
             --GCCAACTA GTGGCTGAGT TCTAGCCAGC ATAA--TGTG AGTGGAAGTA 
             --GCCAACTA GTGGCTGAGT TCTAGCCAGC ATAA--TGTG AGTGGAAGTA 
             --GCCAACTA GTG------- ---------- ---------- ---------- 
             CATNNNNNNN NNNNNNNNNN NNNNNNNNNN NNNN--NNNN NNNNNNNNNN 
             --GCCAACTA GTGGCTGAGT TCTAGCCAGC AAAA--TGTG AGTGGAAGTA 
             --GCCAACTA GTGGCTGAGT TCTAGCCAGC AAAA--TGTG AGTGGAAGTA 
             --GCCAACTA GTGGCTGAGT TCTAGCCAGC AAAA--TGTG AGTGGAAGTA 
             --GCCAACTA GTGGCTGAGT TCTAGCCAGC AAAG--TGTG AGTGGAAGTA 
             --GCCAACTA GTGGCTGAGT TCTAGCCAGC ATAA--TGTG AGTGGAAGTA 
             --GCCAACTA GTGGCTGAGT TCTAGCCAGC ATAA--TGTG AGTGGAATTA 
             --GCCAACTA GTGACTGAGT TCTAGCCAAC AGAA--TGTG AATGGATGTG 
             --G------- ---------- -----CCAAC AGAA--TGGG AGTAGGAGTG 

             GGAGGTACTG AGATCCATTT CTAGGGAAAA GAGACAAA-- ----AAGGTA 
             GGAAGTACTG TGATCCCTTT CTAGGGAAAA GACACAAACT CAAAAAGATA 
             GGAAGTACTG TGATCCCTTT CTAGGGAAAA GACACAAACT CAAAAAGATA 
             GGAAGTACTG TGATCCCTTT CTAGGGAAAA GACACAAACT CAAAAAGATA 
             GGAAGTACTG TGATCCCTTT CTAGGGAAAA GACACAAACT CAAAAAGATA 
             GGAGGTACTG AGATCCATTT CTAGGGAGAA GAGACAAACT CAAAAAGATA 
             GGAAGTACTG TGATCCATTT CTAGGGAAA- GAGACAAACT CAATAAGATA 
             GGAAGTACTG TGAACCATTT CTAGGGAAAA GAGACAAACT GAACAAGATA 
             ---------- ---------- ---------- ---------- ---------- 
             GGAAGTACTG TGATCCATTT CTAGGGAAAA GAGACAAACT GAACAAGATA 
             GGAAGTACTG TGATCCATTT CTAGGGAAAA GAGACAAACT GAACAAGATA 
             ---------- ---------- ---------- ---------- ---------- 
             NNNNNNNNNN NNNNNNNNNN NNNNNNNNN- NNNNNNNNNN NNNNNNNNNN 
             GGAAGTACTG TGATCCATTT CTAGGGAAAA GAGACAAACT GAATACCA-- 
             GGAAGTACTG TGATCCATTT CTAGGGAAAA GAGACAAACT GAATAACA-- 
             GGAAGTACTG TGATCCATTT CTAGGGAAAA GAGACAAACT GAATAACA-- 
             GGAAGTACTG TGATCCATTT CTAGGGAAAA GAGACAAACT GAA-----TA 
             GGAAGTACCG TGATCCATTT CTAGGGAAAA GAGACAAACT GAACAAGATA 
             GGAAGTACTG TGATCCATTT CTAGGGAAAA GAGACAAACT GAACAAGATA 
             GGGAGCATTG AGATCTGTTT CTAGGGAAAA GAGACAGACA CAAAAAGCT- 
             GAAAATACTG TGATCCGGTT CTAGGGAGAA GAGACAAATA CAAAAAGATA 

             ACTGCCATGC AAACTCCTCC ATTGTGTTTT CCACTCCTTG CTGGCTTGAA 
             ACTCCCATGT -AGCTCCTCC ATTGTGTTTT CCACTCCTGG CTGGCTTGAA 
             ACTTCCATGT -AGCTCCTCC ATTGTGGTTT CCACTCCTAG CTGGCTTGAA 
             ACTCCCATGT -AGCTCCTCC ATTGTGGTTT CCACTCCTAG CTGGCTTGAA 
             ACTCCCATGT -AGCTCCTCC ATTGTGGTTT CCACTCCTAG CTGGCTTGAA 
             ACTGCCATGC AAGCTCCTCC ATTGTGTTTT CCACTCCTAG CTGGCTTGAA 
             ACTCCCATGC AAGCTCCTCC ATTGTGTTTT CCACTCCTAG CTGACTTGAA 
             ACTCCCATGC AAACTCCTCC ATTGTGTTTT CCACTGCTAA CTGGCTTGAA 
             ---------- ---------- ---------- ---------- ---------- 
             ACTCCCATGC AAGCTCCTCC ATTGTGTTTT CCACTGCTAG CTGGCTTGAA 
             ACTCCCATGC AAGCTCCTCC ATTGTGTTTT CCACTGCTAG CTGGCTTGAA 
             ---------- ---------- ---------- ---------- ---------- 
             NNNNNNNNNN NNNNNNNNNN NNNNNNNNNN NNNNNNNNNN NNNNNNNNNN 
             ---CCCATGC AAGCTCCTCC ATTGTGTTTT CCACTGCTAG CTGGCTTGAA 
             ---CCCATGC AAGCTCCTCC ATTGTGTTTT CCACTGCTAG CTGGCTTGAA 
             ---CCCATGC AAGCTCCTCC ATTGTGTTTT CCACTGCTAG CTGGCTTGAA 
             ACTCCCACGC AAGCTCCTCC ATTGTGTTTT CCACTGCTAG CTGGCTTGAA 
             ACTCCCATGC AAGCTCCTCC ATTGTGTTTT CCACTGCTAG CTGGCTTGAA 
             ACTCCCACGC AAGCTCCTCC ATTGTGTTTT CCACTGCTAG CTGGCTTGAA 
             ----CCCTGC AAGCTCCTTG ATTCTGTTTG CCACTCCTAG CTGACTTGAA 
             ACTCCCATGC TAGCTCCTCC ATTCTGTTTT CT-CTGCTAG CTGACTTGAA 

             AGGAGAGAAC TACTGAGAGC AGCCTTGGTC TTCAAGGGGC AGGGGAGATT 
             AAGAGAGAAC TCCCCAGAGC AACCTTCGTT TTCAGGGGGC AGGGGAGTCT 
             AAGAGAGAAC TCCCCAGAGC AACCTTGGTT TTCAGGGGGC AGGGGAGACT 
             AAGAGAGAAC TCCCCAGAGC AACCTTGGTT TTCAGGGGGC AGGGGAGACT 
             AAGAGAGAAC TCCCCAGAGC AACCTTGGTT TTCAAGGGGC AGGGGAGACT 
             AGGAGAGGAC TCCCCAGAGC ATCCCTGGTC TTCAGGTTAC AGGGGAGATT 
             AGGAGAGAAA TCCCCAGAGC ATCTTTGGTC TTTGAGGCAC AGGGGAGATT 
             AGGAGAGGAC TCCCCAGAGC ATCCTTGGTC TTCGAGGCAC AGGGGAGATT 
             ---------- ---------- ---------- ---------- ---------- 
             AGGAGAGGAC TCCTCAGAGC ATCCTTGGTC TTTGAGGCAC AGGGGAGATT 
             AGGAGAGGAC TCCCCAGAGC ATCCTTGGTC TTCGAGGCAC AGGGGAGATT 
             ---------- ---------- ---------- ---------- ---------- 
             NNNNNNNNNN NNNNNNNNNN NNNNNNNNNN NNNNNNNNNN NNNNNNNNNN 
             AGGAGAGGAC TCCCCAGAGC ATCCTTGGTC TTCGAGGCAC AGGGGAGATT 
             AGGAGAGGAC TCCCCAGGGC ATCCTTGGTC TTTGAGGCAC AGGGGAGATT 
             AGGAGAGGAC TCCCCAGAGC ATCCTTGGTC TTCGAGGCAC AGGGGAGATT 
             AGGAGAGGAC TCCCCAGAGC ATCCTTGGTC TTCGAGGCAC AGGGGAGATT 
             AGGAGAGGAC TCCCCAGAGC ATCCTTGGTC TTCGAGGCAC AGGGGAGATT 
             AGGAGAGGAC TCCCCAGAGC ATCNNNNNNN NNNNNNNNNN NNNNNNNNNN 
             AGGAATTAAC T--------- ---------- ---------- ---------- 
             AGGAGAGAAC T--------- ---------- ---------- ---------- 

             GGTGTAGGTA CAGCT----- ---------- ---------- ---------- 
             GGTGTAGGCA CAGGT----- ---------- ---------- ---------- 
             GGTGTAGGCA CAGGT----- ---------- ---------- ---------- 
             GGTGTAGGCA CAGGT----- ---------- ---------- ---------- 
             GGTGTAGGCA CAGGT----- ---------- ---------- ---------- 
             GGTGTACCCA CAGGT----- ---------- ---------- ---------- 
             GGTGTACCCA CAGGT----- ---------- ---------- ---------- 
             GGTGTACCCA CAGGT----- ---------- ---------- ---------- 
             ---------- ---------- ---------- ---------- ---------- 
             GGTGTACCCA CAAGT----- ---------- ---------- ---------- 
             GGTGTACCCA CAGGT----- ---------- ---------- ---------- 
             ---------- ---------- ---------- ---------- ---------- 
             NNNNNNNNNN NNNNNCCAGC AGATCTTCGT CTTCTACGGA CAACGGAGGA 
             GGTGTACCCA CAGGC----- ---------- ---------- ---------- 
             GGTGTACCCA CAGGC----- ---------- ---------- ---------- 
             GGTGTACCCA CAGGC----- ---------- ---------- ---------- 
             GGTGTACCCA CAGGC----- ---------- ---------- ---------- 
             GGTGTACCCA CAGGT----- ---------- ---------- ---------- 
             NNNNNNNNNN NNNNN----- ---------- ---------- ---------- 
             ---------- ---------- ---------- ---------- ---------- 
             ---------- ---------- ---------- ---------- ---------- 

             ---------- ---------G TCTGGTTGCA TCAGGGGGGT CATGCTCTGA 
             ---------- ---------G TCTGTTTGCT GCA-GGGGGT CATAGACTGA 
             ---------- ---------G TCTGTGTGTT GCA-GGGGGT GATGCTCTGA 
             ---------- ---------G TCTGTGTGTT GCA-GGGGTT AATGCTCTGA 
             ---------- ---------G TCTGTGTGTT GCA-GGGGTT AATGCTCTGA 
             ---------- ---------A TCTGGTTGCA GGA-GGGGGT CATGCTCTGA 
             ---------- ---------A TCTGGTTGCA GCA-GGGGGT CATGTTCTGA 
             ---------- ---------A TCTGGTTGCA ACA-GGGAGT CATGCTCTGA 
             ---------- ---------- ---------- ---------- ---------- 
             ---------- ---------A TCTGGTTGCA GCA-AGGAGT CATGCTCTGA 
             ---------- ---------A TCTGGTTGCA GCA-GGGAGT CATGCTCTGA 
             ---------- ---------- ---------- ---------- ---------- 
             TATTTGTGTC CCAGCTAGTA TCTGGTTGCA GCA-GGGAGT CATGCTCTGA 
             ---------- ---------A TCTGGTTGCA GCA-GGGAGT CATGCTCTGA 
             ---------- ---------A TCTGGTTGCA GCA-GGGAGT CATGCTCTGA 
             ---------- ---------A TCTGGTTGCA GCA-GGGAGT CATGCTCTGA 
             ---------- ---------A TCTGGTTGCA GCA-GGGAGT CATGCCCTGA 
             ---------- ---------A TCTGGTTGCA GCA-GGGAGT CATGCTCTGA 
             ---------- ---------N NNNNNNNNNN NNN-NNNNNN NNNNNNNNNN 
             ---------- ---------- ---------- ---------- ---------- 
             ---------- ---------- ---------- ---------- ---------- 

             ACAAGTTAGG GGGCTACCAG CCATCCCCCA AGTGTCTGTG AGGGAAGCAT 
             ATAGCACAAG GGCCTGCCAA CCATCCCCTG AGTGTCTATA AGGAAAGCGT 
             ACAGCGTAAG GGCCTGCCAA CCATCCCCTG AGTGTCTATG AGGAAAGTGT 
             ACAGCGTAAG GGCCTGCCAA CCATCCCCTG AGTGTCTATG AGGAAAGCGT 
             ACAGCGTAAG GGCCTGCCAA CCATCCCCTG AGTGTCTATG AGGAAAGCGT 
             ACAAGGCAGG GGGCTGCCAG TGGTCCCCTG AGTGTCTGTG AGGAAAGCGT 
             ACAAGGCAGG -GGCTGCCAA CTGTCCCCTG AGTGTCTGTG AGGGAAGCAT 
             ACAAGGCAGG TGGTTGTCAG CTGTCCCCTG AGTGTCTGTG AGGAAAGCAT 
             ---------- ---------- ---------- ---------- ---------- 
             ACAAGGCAGG TGGTTGTCAG CTGTCCCCTG AGTGTCTGTG AGGAAAGCAT 
             ACAAGGCAGG TGGTTGTCAG CTGTCCCCTG AGTGTCTGTG AGGAAAGCAT 
             ---------- ---------- ---------- ---------- ---------- 
             ACAAGGCAGG TGGTTGTCAG CTGTCCCCTG AGTGTCTGTG AGGAAAGCAT 
             ACAAGGCAGG TGGTTGTCAG CTGTCCCCTG AGTGTCTGTG AGGAAAGCAT 
             ACAAGGCAGG TGGTTGTCAG CTGTCCCCTG AGTGTCTGTG AGGAAAGCAT 
             ACAAGGCAGG TGGTTGTCAG CTGTCCCCTG AGTGTCTGTG AGGAAAGCAT 
             ACAAGGCAGG TGGTTGTCAG CTGTCCCCTG AGTGTCTGTG AGGAAAGCAT 
             ACAAGGCAGG TGGTTGTCAG CTGTCCCCTG AGTGTCTGTG AGGAAAGCAT 
             NNNNNNNNNN NNNNNNNNNN NNNNNNNNNN NNNNNNNNNN NNNNNNNNNN 
             ---------- ---------- ---------- ---------- ---------- 
             ---------- ---------- ---------- ---------- ---------- 

             GTCCCTGTTC C-CTGGAACA CACTGGTGGG TGGGTTCTGC AGCTGGACCA 
             ATCCCTGTTC C-CTGGAACG CACAGGTGGG TGGGTCCTAC AGCTGGATCA 
             ATCCCTGTTA C-CTGGAATG CACAGGTGGG TGGGTCCTAC AGCTGGATCA 
             ATGCCTGTTC C-CTGGAACG CACAGGTGGA TGGGTCCTAC AGCTGGATCA 
             ATGCCTGTTC C-CTGGAACG CACAGGTGGG TGGGTCCTAC AGCTGGATCA 
             GTCCCTGTTC C-CTAGAACA CACAGGTGGG TAGGTTCTGC AGCTGGACCA 
             GTCCCTGTTC C-CTAGAACG CACAGGTGTG TAGGTTCTGC AGCTGGACCA 
             GTTCCTGTTC C-CTAGAACG CAAAGGTGGT TCAGTTCTGC AGCTGGACCA 
             ---------- ---------- ---------- ---------- ---------- 
             GTTCCTGTTC C-CTAGAACG CAAAGGTGGT TCAGTTCTGC AGCTGGACCA 
             GTTCCTGTTT CGCTAGAACG CAAAGGTGGT TCAGTTCTGC AGCTGGCACA 
             ---------- ---------- ---------- ---------- ---------- 
             GTTCCTGT-C C-CTAGAACG CAAAGGTGGT CAG--TCTGC AGCTGGACCA 
             GTTCCTGTTC C-CTAGAATG CAAAGGTGGT TCAGTTCTGC AGCTGGACCA 
             GTTCCTGTTC C-CTAGAATG CAAAGGTGGT TCAGTTCTGC AGCTGGACCA 
             GTTCCTGTTC C-CTAGAATG CAAAGGTGGT TCAGTTCTGC AGCTGGACCA 
             GTTCCTGTTC C-CTAGAACG CAAAGGTGGT TCAGTTCTGC AGCTGGACCA 
             GTTCCTGTTC C-CTAGAACG CAAAGGTGGT TCAGTTCTGC AGCTGGACCA 
             NNNNNNNNNN NNNNNNNNNN NNNNNNNNNN NNNNNNNNNN NNNNNNNNNN 
             ---------- ---------- ---------- ---------- ---------- 
             ---------- ---------- ---------- ---------- ---------- 

             GGGGCACCCA GTGATTTTGG TTGTA----- -------AGG CCTGTTCAGC 
             TGGGCACCCA ATGCTTTTGG TTGTA----- -------AGG ACTGGTAGGC 
             TGGGCACCCA ATGCTTTTGG TTGTA----- -------AGG ACTGGTAGGC 
             CGGGCACCCA ATGCTTTTGG TTGTA----- -------ACA ACTGGTAGGC 
             CGGGCACCTA ATGCTTTTGG TTGTA----- -------ACA ACTGGTAGGC 
             TGGGTACCCA GTGCGTTTGG TTGTA----- -------AGG ACTGGTAGGC 
             TGGGCGCCCA GTACTTTTGG GTGTA----- -------AGG ACTGGTAGGC 
             TGGGGACCCA GTGCTTTCAG TTGTA----- -------AGG ACTGGTAGGC 
             ---------- ---------- ---------- ---------- ---------- 
             TGGGGACCCA GTGCTTTCAG TTGTA----- -------AGG ACTGGTAGGC 
             GAGGGACGCG GTGTTTGAGG TGGTAGGAGT GAGGAGCANN NNNNNNNNNN 
             ---------- ---------- ---------- ---------- ---------- 
             TGGGGACCCA GTGCTTTCAG TTGTA----- -------AGG ACTGGTAGAC 
             TGGGGACCCA GTGCTTTCAG TTGTA----- -------AGG ACTGGTAGGC 
             TGGGGACCCA GTGCTTTCAG TTGTA----- -------AGG ACTGGTAGGC 
             TGGGGACCCA GTGCTTTCAG TTGTA----- -------AGG ACTGGTAGAC 
             TGGGGACCCA GTGCTTTCAG TTGTA----- -------AGG ACTGGTAGGC 
             TGGGGACCCA GTGCTTTCAG TTGTA----- -------AGG ACTGGTAGAC 
             NNNNNNNNNN NNNNNNNNNN NNNNNNNNNN NNNNNNNNNN NNNNNNNNNN 
             ---------- ---------- ---------- ---------- ---------- 
             ---------- ---------- ---------- ---------- ---------- 

             ACCACTTATC CTTGGACCTC TCTTGTGGGT GGCCTGGTGA CGT-GGTGGA 
             ACCGCTTATC CTTGGACCCC TGTCGTGGGT GGCTAGGTGA CGTGGGTGGA 
             ACCGCTTATC CTTGGACCCC TGTCGTGGGT GGCTAAGTGA CGTGGGTGGA 
             ACCGCTTATC CTTAGACCCC TGTCTTGGGT GGCTAGGTGA CGTGGGTGGA 
             ACCACTTATC CTTAGACCCC TGTCTTGGGT GGCTAGGTGA CGTGGGTGGA 
             ACCAGTTATC GGTGGACCCC TGTCGTGGAT GGCTAGGCGA CGTGGGTGGA 
             ACCAATTATC GGTGGACCCC TGTCGTGGGT GGCTAGGTGA CGTGGGTGGA 
             ACCAGTT--- ---GGACCCC TGTTGTGGGT GGCTAGGTGA TGTGGGTGGA 
             ---------- ---------- ---------- ---------- ---------- 
             ACCA------ ATTGGACCCC TGTTGTGGGT GGCTAGGTGA TGTGGGTGGA 
             NNNNNNN--- ---NNNNNNN NNNNNNNNNN NNNNNNNNNN NNNNNNNNNN 
             ---------- ---------- ---------- ---------- ---------- 
             ACCAATT--- ---GGACCCC TGTTGTGGGT GGCTAGGTGA TGTGGGTGGA 
             ACCAGTT--- ---GGACCCC TGTTGTGGGT GGCTAGGTGA TGTGGGTGGA 
             ACCAGTT--- ---GGACCCC TGTTGTGGGT GGCTAGGTGA TGTGGGTGGA 
             ACCAGTT--- ---GGACCCC TGTTGTGGGT GGCTAGGTGA TGTGGGTGGA 
             ACCAGTT--- ---GGACCCC TGTTGTGGGT GGCTAGGTGA TGTGGGTGGA 
             ACCAATT--- ---GGACCCC TGTTGTGGGT GGCTAGGTGA TGTGGGTGGA 
             NNNNNNN--- ---NNNNNNN NNNNNNNNNN NNNNNNNNNN NNNNNNNNNN 
             ---------- ---------- ---------- ---------- ---------- 
             ---------- ---------- ---------- ---------- ---------- 

             GC-------- ---------- ------CACC AGTCCTCAGG CCCCTTATGT 
             GC-------- ---------- ------CACC AGTCCTCAGG CCCCTGATGT 
             GC-------- ---------- ------CACC AGTCCTCAGG CCCCTGATGT 
             GC-------- ---------- ------CACC AGTCCTCAGG CACCTGATGT 
             GC-------- ---------- ------CACC AGTCCTCAGG CCCCTGATGT 
             GC-------- ---------- ------CACC AGTCCTCAGG CCCCTGGTGT 
             GC-------- ---------- ------CGCC AGTCCTCAGG CCCCTGATGT 
             GC-------- ---------- ------CACC AGTCCTCAGG CCCCTGATGT 
             ---------- ---------- ---------- ---------- ---------- 
             GC-------- ---------- ------CACC AGTCCTCAGG CCCCTGATGT 
             NN-------- ---------- ------NNNN NNNNNNNNNN NNNNNNNNNN 
             ---------- ---------- ---------- ---------- ---------- 
             GC-------- ---------- ------CACC AGTCCTCAGG CCCCTGATGT 
             GC-------- ---------- ------CACC AGTCCTCAGG CCCCTGATGT 
             GC-------- ---------- ------CACC AGTCCTCAGG CCCCTGATGT 
             GC-------- ---------- ------CACC AGTCCTCAGG CCCCTGATGT 
             GCTACCAGTC CTCAGGCCCC TGGAGCCACC AGTCCTCAGG CCCCTGATGT 
             GC-------- ---------- ------CACC AGTCCTCAGG CCCCTGATGT 
             NN-------- ---------- ------NNNN NNNNNNNNNN NNNNNNNNNN 
             ---------- ---------- ---------- ---------- ---------- 
             ---------- ---------- ---------- ---------- ---------- 

             GGGTAGGTGA GGACCCTG-T TAATAGGCAA AGCGGTGTC- AACATCAAAA 
             GGGTAGGTTA GGACCCTGTT TAACAGGCAA ATTGGTGTCA AACATCAAAA 
             GGGTAGGTTA GGACCCTGTT TAATAGGCAA ATTGGTGTTA AACATCAAAA 
             GGGTAGGTCA GGACCCTGTT TAATAGGCAA ATTGGTGTTA AACATCAAAA 
             GGGTAGGTTA GGACCCTGTT TAATAGGCAA ATTGGTGTTA AACATCAAAA 
             GGGTAGGTGA GGACCCTGTT TAATAGGCAA AGCGGTGTCA GACATCAAAA 
             GGGTAGGTAA GGACCCTGTT TAATAAGCAA GGCAGTGTCA AACATCAGAA 
             GGGTAGGTGA GGACCCTGTT TAATAGGCAA AGCAGTGTCA AACATCAAAA 
             ---------- ---------- ---------- ---------- ---------- 
             GGGTAGGGGA GGACCCTGTT TAATAGGCAA AGCAGTGTCA AACATCAAAA 
             NNNNNNNNNN NNNNNNNNNN NNNNNNNNNN NNNNNNNNNN NNNNNNNNNN 
             ---------- ---------- ---------- ---------- ---------- 
             GGGTAGGTGA GTACCCTGTT TAATAGGCAA AGCAGTGTCA AACATCAAAA 
             GGGTAGGTGA GGACCCTGTT TAATAGGCAA AGCAGTGTCA AACATCAAAA 
             GGGTAGGTGA GGACCCTGTT TAATAGGCAA AGCAGTGTCA AACATCAAAA 
             GGGTAGGTGA GGACCCTGTT TAATAGGCAA AGCAGTGTCA AACATCAAAA 
             GGGTAGGTGA GGACCCTGTT TAATAGGCCA AGCAGTGTCA AACATCAAAA 
             GGGTAGGTGA GTACCCTGTT TAATAGGCAA AGCAGTGTCA AACATCAAAA 
             NNNNNNNNNN NNNNNNNNNN NNNNNNNNNN NNNNNNNNNN NNNNNNNNNN 
             ---------- ---------- ---------- ---------- ---------- 
             ---------- ---------- ---------- ---------- ---------- 

             ACCCACCTCT CCACCACACA GCTGAGACTG TTAAAGTCAG ATCTCAAGCA 
             ACCCACCTCT CCACCGAACA GCTGAGACAG TTGAAGTCAG ATCTCAAGCA 
             ACCCACCTCT CCACCGTACA GCTGAGACAG TTGAAGTCAG ATCTCATGCA 
             ACCCACCTCT CCACCGTACA GCTGAGACAG TTGAAGTCAG ATCTCATGCA 
             ACCCAC--CT CCACCGTACA GCTGAGACAG TTGAAGTCAG ATCTCATGCA 
             ATCCACCTCT TCATCACACA GCTGAGACAG TTGACATCAG ATTTCGAGCA 
             ACCTACCTGT CCACTGCACA GCTGAAATAG TTGAAGTCAG ATGTCAAGTA 
             ACCTACCTCT CCACCACACA GCTGAAACAG TTGAAATCAC ATTTCGAGCA 
             ---------- ---------- ---------- ---------- ---------- 
             ACCTACCTCT CCACCACACA GCTGAAACAG TTGAAATCAC ATTTCGAGCA 
             NNNNNNNNNN NNNNNNNNNN NNNNNNNNNN NNNNNNNNNN NNNNNNNNNN 
             ---------- ---------- ---------- ---------- ---------- 
             ACCTACCCCT CCACCACACA GCTGAAACAG TTGAAATGAC ATTTCGAGCA 
             ACCTACCTCT CCACCACACA GCTGAAACAG TTGAAATCAC ATTTCGAGCA 
             ACCTACCTCT CCACCACACA GCTGAAACAG TTGAAATCAC ATTTCGAGCA 
             ACCTACCTCT CCACCACACA GCTGAAACAG TTGAAATCAC ATTTTGAGCA 
             ACCTACGTCC CCACCACACA GCTGAAACAG TTGAAATCAC ATTTCGAGCA 
             ACCTACCTCT CCACCACACA GCTGAAACAG TTGAAATGAC ATTTCGAGCA 
             NNNNNNNNNN NNNNNNNNNN NNNNNNNNNN NNNNNNNNNN NNNNNNNNNN 
             ---------- ---------- ---------- ---------- ---------- 
             ---------- ---------- ---------- ---------- ---------- 

             GATGCACCGT TGCAGTCTAC CAACAAGGGC CTAATCTCCT GAAATGGGCC 
             GATATACCAC CGCAGTCTAT CAACAAGGGC CTAATGTCCT GAAATGGGTC 
             GACATACCGT CGCAGTCTAC CAAGAAGGGC CTAATGTCCT GAAATGAGCC 
             GATATACCGT CACAGTCTAC CAAGAAGGGC CTAATGTCCT GAAATGGGCC 
             GATATACCGT CACAGTCTAC CAAGAAGGGC CTAATGTCCT GAAATGGGCC 
             GATGCACCAT TGCAGTCTAC CAACAAGGGT CTAAT---CT GAAATGGGCC 
             GATACACTGT TGCAGTCTAC CAGTAAGGGC CTAAT---CT GAAATGGGCC 
             GATACAT--T TGCAGTGTAC CAACAAGGGC CTACT---CT GAAATGGGCC 
             ---------- ---------- ---------- ---------- ---------- 
             GATACAT--T TGCAGTCTAC CAACAAGGGC CTAAT---CT GAAATGGGCC 
             NNNNNNN--N NNNNNNNNNN NNNNNNNNNN NNNNN---NN NNNNNNNNNN 
             ---------- ---------- ---------- ---------- ---------- 
             GATACAT--T TGCAGTCTAC CAACAAGGGC CTAAT---CT GAAATGGGCC 
             GGTACAT--T TGCAGTCTAC CAACAAGGGC CTGAT---CT GAAATGGGCC 
             GGTACAT--T TGCAGTCTAC CAACAAGGGC CTAAT---CT GAAATGGGCC 
             GGTACAT--T TGCAGTCTAC CAACAAGGGC CTAAT---CT GAAATGGGCC 
             GGTACAT--T TGCAGTCTAC CAACAAGGGC CTAAT---CT GAAATGGGCC 
             GATACAT--T TGCAGTCTAC CAACAAGGGC CTAAT---CT GAAATGGGCC 
             NNNNNNN--N NNNNNNNNNN NNNNNNNNNN NNNNN---NN NNNNNNNNNN 
             ---------- ---------- ---------- ---------- ---------- 
             ---------- ---------- ---------- ---------- ---------- 

             CACACAGCTC CATGCAGGGG TTAAAGGTAC TCAAAGTCCA CGGACCGTTT 
             CACACAGGTC CGTGCAGGGG TTAAAGGTAT TCAAAGTCCA CTGACCATTT 
             CACACAGGTC CGTGCAGGGG TTAAAGGTAT TCAAAGTCCA CGGACCATTT 
             CACACAGGTC CGTGCAGGGG TTAAAGGTAT TCAAAGTCCA CGGACCGTTT 
             CACACAGGTC CGTGCAGGGG TTAAAGGTAT TCAAAGTCCA CGGACGGTTT 
             CACACAGGTC CATGCAGGGA TTAAAGGTAT TTAAAGTCCA CGGACCTTTT 
             CACACAGGTC CATGCAGGGG TTGAAGGTAC TCAAAGTCCA CGGACCATTT 
             CACACAAGTC CCTGCAGGGG TTAAAGGAAT TCAAAGTCT- ---------- 
             ---------- ---------- ---------- ---------- ---------- 
             CACACAAGTC CCTGCAGGGG TTAAAGGTAT TCAAAGTC-- ---------- 
             NNNNNNNNNN NNNNNNNNNN NNNNNNNNNN NNNNNNNN-- ---------- 
             ---------- ---------- ---------- ---------- ---------- 
             CACACAGGTC CCTGCAGGGG TTAAAGGTGT TCGAAGTC-- ---------- 
             CACACAAGTC TCTGCAGGGG TTAAAGGTGT TCGAAGTC-- ---------- 
             CACACAAGTC CCTGCAGGGG TTAAAGGTAT TTGAAGTC-- ---------- 
             CACACAGGTC CCTGCAGGGG TTAAAGGTAT TCAAAGTC-- ---------- 
             CACACAGGTC CCTGCAGGGG TT-------- ------TCT- ---------- 
             CACACAGGTC CCTGCAGGGG TTAAAGGTGT TCGAAGTC-- ---------- 
             NNNNNNNNNN NNNNNNNNNN NNNNNNNNNN NNNNNNNN-- ---------- 
             ---------- ---------- ---------- ---------- ---------- 
             ---------- ---------- ---------- ---------- ---------- 

             GTGCCTGTAC GGTAGCCGCT TCTGTCCTGA GCTCCCCAGC TTAGTGGAGC 
             GTGCTTGGAC AGGAGCCGCT TCTGTCCTGA GCTCCCCAGC TTAGTGTATC 
             GTGCTTGGAC AGGAGCCGCT TCTGTCCTGA GCTCCCCAGC TTAGTGGATC 
             GTGCTTGGAC AGGAGCCGCT TCTGTCCTGA GCTCCCCAGC TTAGTGGATC 
             GTGCTTGGGA AGGAGCCGCT TCTGTCCTGA GCTCCCCAGC TTAGTGGATC 
             GTGCCTGGAC AGGAGCCACT TCTGTCTTGA GCTCGCCAGT TTAGTGGAGC 
             GTACCTGGAC AGGAGCCGCT TCTGTCCTGA GCTCCCCAAC TTAGTGGAGC 
             -G-CCTGAAC AGGACCTGCT TCTGTCCTGA GCCTCCCAGC TTAGTGGAGC 
             ---------- ---------- ---------- ---------- ---------- 
             -TGCCTGAAC AGGACCTGCT TCTGTCCTGA G--------- ---------C 
             -NNNNNNNNN NNNNNNNNNN NNNNNNNNNN NNNNNNNNNN NNNNNNNNNN 
             ---------- ---------- ---------- ---------- ---------- 
             -TGCCTGAAC AGGACCTGCT TCTGTCCTGA GCCTCCCAGC TTAGTGGAGC 
             -TGCCTGAAC AGGACCTGCT TCTGTCCTGA GCCTCCCAGC TTAGTGGAGC 
             -TGCCTGAAC AGGACCTGCT TCTGTCCTGA GCCTCCCAGC TTAGTGGAGC 
             -TGCCTGAAC AGGACCTGCT TCTGTCCTGA GCT----GGC ACATT--AGC 
             -GTCCTGAGC TGGCACATTA TCTTTTCT-- ---CCCAAGG CCGGGGG--- 
             -TGCCTGAAC AGGACCTGCT TCTGTCCTGA GCCTCCCAGC TTAGTGGAGC 
             -NNNNNNNNN NNNNNNNNNN NNNNNNNNNN NNNNNNNNNN NNNNNNNNNN 
             ---------- ---------- ---------- ---------- ---------- 
             ---------- ---------- ---------- ---------- ---------- 

             TGGCAGATTA TCCTTTCCCC CAAGTTTGGG AGAATGGCTC AGGGCACACA 
             TGGCAGATTA TTTTTTATTC CAAGGCCAGG AGGATGGCTC AGGGCACACA 
             TGGCAGATTA TTTTTTATTC CAAGGCCAGG AGGATGGCTC AGGGCACACA 
             TGGCAGATTA TTTTTTATTC CAAGGCCAGG AGGATGGCTC AGGGCACGCA 
             TGGCAGATTA TTTTTTATTC CAAGGCCAGG AGGATGGCTC AGGGCACGCA 
             TGGCAGATTA TCTTTTCCCC CAAGGCTGGG AAAATGGCTC AGGGCATGCA 
             TGGCAGATTA TCTTTTCCCC CAAGGCTGGG AAAATGGCTC AGGGCACACA 
             TGGCACATTA TCTCTTCTCC CAAGGCCAGG GGAATGGCTC AGAGTACGCA 
             ---------- ---------- ---------- ---------- ---------- 
             TGGCACATTA TCTTTTCTCC CAAGGCCAGG GGAATGGCTC AGAGTACGCA 
             NNNNNNNNNN NNNNNNNNNN NNNNNNNNNN N-NNNNNNNN NNNNNNNNNN 
             ---------- ---------- ---------- ---------- ---------- 
             TGGCAGGTTA TCTTTTCTCT CAAGGCCAGG GAA-TGGCTC AGAGTACGCA 
             TGGCAGGTTA TCTTTTCTCT CAAGGCCAGG G-AATGGCTC AGAGTACGCA 
             TGGCACATTA TCTTTTCTCC CAAGGCCAGG GGAATGGCTC AGAGTACGCA 
             TGGCACATTA TCTTTTCTCC CAAGGCCAGG GGAATGGCTC AGAGTACGCA 
             ---------- -----TCTCT CAAGGCCAGG G-AATGGCTC AGAGTACGCA 
             TGGCAGGTTA TCTTTTCTCT CAAGGCCAGG G-AATGGCTC AGAGTACGCA 
             NNNNNNNNNN NNNNNNNNNN NNNNNNNNNN N-NNNNNNNN NNNNNNNNNN 
             ---------- ---------- ---------- ---------- ---------- 
             ---------- ---------- ---------- ---------- ---------- 

             GCAGAACCTA TCTCAGGCCC AGGGAAATTG ATAGCCACTG AAGCCGTCTT 
             GCAGAACCTA TCTCAGGCCC A-GGAAATTG ACAGCCACTG AAGCCATCTT 
             GCAGAACCTA TCTCAGGCCC A-GGAAATTG ACAGCCACTG AAGCCGTCTT 
             GCAGAACCTC TCTCAGGCCC A-GGAAATTG ACAGCCACTG AAACCGTCTT 
             GCAGAACCTC TCTCAGGCCC A-GGAAATTG ACAGCCACTG AAACCGTCTT 
             GCAGGACTTA TCTCAGGCCC AGGGAAATTG ACAGCCTTTG AAGCCGGCTA 
             GCAGAACCTA TCTCAGGCCC AGGGAAATTG ACAGCCACTG AAGCCATCTT 
             GCAGAACCTC TCTCAGGCCC AGGGAAATCG ACAGCCACTG AAGCCGGCTT 
             ---------- ---------- ---------- ---------- ---------- 
             GCAGGACCTG TCTCAGGCCC AGGGAAATCG ACAGCCACTG AAGCCGGCTT 
             NNNNNNNNNN NNNNNNNNNN NNNNNNNNNN NNNNNNNNNN NNNNNNNNNN 
             ---------- ---------- ---------- ---------- ---------- 
             GCAGGACCTA TCTCAGGCCC AGGGAAATCG ACAGCCACTG AAGCCGGCTT 
             GCAGGACCTA TCTCAGGCCC AGGGAAATCG ACAGCCACTG AAGCCGGCTT 
             GCAGGACCTG TCTCAGGCCC AGGGAAATCG ACAGCCACTG AAGCCGGCTT 
             GCAGGACCTG TCTCAGGCCC AGGGAAATCG ACAGCCACTG AAGCCGGCTT 
             GCAGGACCTA TCTCAGGC-- ---------- ---GCCACTG AAGCCGGCTT 
             GCAGGACCTA TCTCAGGCCC AGGGAAATCG ACAGCCACTG AAGCCGGCTT 
             NNNNNNNNNN NNNNNNNNNN NNNNNNNNNN NNNNNNNNNN NNNNNNNNNN 
             ---------- ---------- ---------- ---------- ---------- 
             ---------- ---------- ---------- ---------- ---------- 

             G--------- ---------- ---------- ---------- ---------- 
             G--------- ---------- ---------- ---------- ---------- 
             G--------- ---------- ---------- ---------- ---------- 
             G--------- ---------- ---------- ---------- ---------- 
             G--------- ---------- ---------- ---------- ---------- 
             G--------- ---------- ---------- ---------- ---------- 
             G--------- ---------- ---------- ---------- ---------- 
             G--------- ---------- ---------- ---------- ---------- 
             ---------- ---------- ---------- ---------- ---------- 
             G--------- ---------- ---------- ---------- ---------- 
             NAGGGAATGC TCAGAGTACG CAGCAGACTA TCTCAGGCCA GGGAAATCGA 
             ---------- ---------- ---------- ---------- ---------- 
             G--------- ---------- ---------- ---------- ---------- 
             G--------- ---------- ---------- ---------- ---------- 
             G--------- ---------- ---------- ---------- ---------- 
             G--------- ---------- ---------- ---------- ---------- 
             G--------- ---------- ---------- ---------- ---------- 
             G--------- ---------- ---------- ---------- ---------- 
             NN-------- ---------- ---------- ---------- ---------- 
             ---------- ---------- ---------- ---------- ---------- 
             ---------- ---------- ---------- ---------- ---------- 

             ---------- -------GGG GCTGGGGGCG TGGTAAAATA AACGCAACTA 
             ---------- -------GGG GCTGGGGGTG TGGTAAAATA AATGCAAGTA 
             ---------- -------GGG GCTGGGGGTG CGGTAAAATA AATGCAAGTA 
             ---------- -------GGG GCTGGGGGCG TGGTAAAATA AATGCAAGTA 
             ---------- -------GGG GCTGGGGGCG TGGTAAAATA AATGCAAGTA 
             ---------- -------GGG GCTGG-GGCT CAGTAAAATA AACACAAGAA 
             ---------- -------GGG GCTGGGGGCG CAGTAAAATG GACGCAAGTA 
             ---------- -------GGG GCTGGCGGTG TGGTAAAATA AATGCAAGGA 
             ---------- ---------- ---------- ---------- ---------- 
             ---------- -------GGG GCTGGCGGTG TGGTAAAATA AGTGCAAGTA 
             CAGCACTGAA GCCGCTTGGG GCTGGGGGTG TGGTAAAATA AAGGCAAGTA 
             ---------- ---------- ---------- ---------- ---------- 
             ---------- -------GGG GCTGGCGGTG TGGTAAAATA AATGCAAGTA 
             ---------- -------GGG GCTGGCGGTG TGGTAAAATA AATGCAAGTA 
             ---------- -------GGG GCTGGCGGTG TGGTAAAATA AGTGCAAGTA 
             ---------- -------GGG GCTGGCGGTG TGGTAAAATA AGTGCAAGTA 
             ---------- -------GGG GCTGGCGGTG TGGTAAAATA AGTGCAAGTA 
             ---------- -------GGG GCTGGCGGTG TGGTAAAATA AATGCAAGTA 
             ---------- -------NNN NNNNNNNNNN NNNNNNNNNN NNNNNNNNNN 
             ---------- ---------- ---------- ---------- ---------- 
             ---------- ---------- ---------- ---------- ---------- 

             CTTAGCTTTT GCCGAGAGAG CCCTTCTTGT CTGGTTTGGG AGATGTGAGT 
             CTTAGCTTTT GCCGAGAGCG CCGTTCTTCT CTGGTTTGTG AGACGTGAGT 
             CTTAGCTTTT GCCGAGAGCG CCGTTCTTCT CTGGTTTGTG AGACGTGAGT 
             CTTAGCTTTT GCCAAGAGCG CCGTTCTTCT CTGGTTTGTG AGACGTGAGT 
             CTTAGCTTTT GCCAAGAGCG CCGTTCTTCT CTGGTTTGTG AGACGTGAGT 
             CTTAGCTTTT GCCGAGAGCG CTGTTCTTCC CTGGTTTGGG AGGTGTGAGT 
             CTTAGCTTTT GCTGAGAGTG CCGTTCTTCT CTGGTTGGGG AGATGTGAGT 
             CTTAGCTTTT GCCAAGAGTG CTGTTCTTCT CTGGTTGGGG AGATGTGAGT 
             ---------- ---------- ---------- ---------- ---------- 
             CTTAGCTTTT GCCAAGAGTG CTGTTCTTCT CTGGTTGGGG AGATGTGAGT 
             CTTAGCTTTT GCCGAGAGCG CTGTTCTTCT CTGGTTTGGG AGGCGTGAGT 
             ---------- ---------- ---------- ---------- ---------- 
             CTTAGCTTTT GCCAAGAGTG CTGTTCTTCT CTGGTTGGGG AGATTTGAGT 
             CTTAGCTTTT GCCAAGAGTG CTGTTCTTCT CTGGTTGGGG AGATTTGAGT 
             CTTAGCTTTT GCCAAGAGTG CTGTTCTTCT CTGGTTGGGG AGATGTGAGT 
             CTTAGCTTTT GCCAAGAGTG CTGTTCTTCT CTGGTTGGGG AGATGTGAGT 
             CTTAGCTTTT GCCAAGAGTG CTGTTCTTCT CTGGTTGGGG AGATGTGAGT 
             CTTAGCTTTT GCCAAGAGTG CTATTCTTCT CTGGTTGGGG AGATGTGAGT 
             NNNNNNNNNN NNNNNGAGTG CTGT-CTTCT CTGGTTGGGG AGATGTGAGT 
             ---------- ---------- ---------- ---------- ---------- 
             ---------- ---------- ---------- ---------- ---------- 

             AGACTGTGTG GCTGGCTGTC TCTCCCTAAG GAATCCGCAT CCCGAACAC- 
             AGACTGTGCA GCTGGCTGTC TCTCCCTGAG GAAACCAGGT CCCTAACACT 
             GGACTGTGCA GCTGGCTGTC TCTCCCTGAG GAAACCAGGT CCCTAACACT 
             GGACTGTGCA GCTGGCTGTC TCTCCCTGAG GAAACCAGGT CCCTAACACT 
             GGACTGTGCA GCTGGCTGTC TCTCCCTGAG GAAACCAGGT CCCTAACACT 
             AGACTGTGCG GCTGGCTGCC TCTCCCTGAG GAAACCCCAT CCCAAAC--T 
             GGACTGTGCG GCCCGCTGTC TCTTCCTGAG GAACCCTCAT CCCGAACACT 
             AGACTGTGCG GCCCGCTGTC TCTCCCTGAG GAACCCGCAT CCCGTACATT 
             ---------- ---------- ---------- ---------- ---------- 
             AGACTGTGCG GCCCGCTGTC TCTCCCTGAG GAACCCGCAT CCCGTACATT 
             AGACTGTGCG GCTGGCTGTC TCTCCTTGAG GAAACCGTAT CCTGAACACT 
             ---------- ---------- ---------- ---------- ---------- 
             AGACTGTGCG GCCTGCTGTC TCTCCCTGAG GAACCCGCAT CCCGTACATT 
             AGACTGTGCG GCCTGCTGTC TCTCCCTGAG GAACCCGCAT CCTGTACATT 
             AGACTGTGCG GCCCGCTGTC TCTCCCTGAG GAACCCGCAT CCCGTACATT 
             AGACTGTGCG GCCCGCTGTC TCTCCCTGAG GAACCCGCAT CCCGTACGTT 
             AGACTGTGCG GCCCGCTGTC TCTCCCTGAG GAACCCGCAT CCCGTACATT 
             AGACTGTGCG GCCTGCTGTC TCTCCCTGAG GAACCCGCAT CCCGTACATT 
             AGACTGTGCG GCCCGCTGTC TCTCCCTGAG GAACCCGCAT CCCGTACATT 
             ---------- ---------- ---------- ---------- ---------- 
             ---------- ---------- ---------- ---------- ---------- 

             ACCGCCATCC CTGCTGTGGT TGGTCTGGGG GATTGTGCCT GATGGGCACT 
             ACCTCCAGCC CTGCTGTGAT TGCTCCAGGG GATTGTGCCT GAGGGGAACT 
             ACCTCCAGCC CTGCTGCGGT TGCTCCAGGG GATTGTGCCT GAGGGGAACT 
             ACCTCCAGCC CTGCTGCGGT TGCTCCAGGG GATTGTGCCT GAGGGGAACT 
             ACCTCCAGCC CTGCTGCGGT TGCTCCAGGG GATTGTGCCT GAGGGGAACT 
             GCGGCCAGCC CTGCT----- ---------- ----GTGCCT GAGGGGCACT 
             ACCGCCAGCC CTGCTTCGGT TGTTCTGGGG A-TTGTGCCT GAAGGGCACT 
             ACCACCAGCT CTGCTGTGGT TGTTCTGGGG AATTGTGTCT GAGTGGCGCT 
             ---------- ---------- ---------- ---------- ---------- 
             ACCACCAGCT CTGCTGTGGT TGTTCTGGGG AATTGTGCCT GAGTGGCGCT 
             GCCTCCAGCC CTGCTGTGGT TGTTCTGGGG AATTGTGCCT GAGGGGCGCT 
             ---------- ---------- ---------- ---------- ---------- 
             ACCACCAGCT CTGCTGTGGT TGTTCTGGGG AATTGTGCCT GAGTGGCGCT 
             ACCACCAGCT CTGCTGTGGT TGTTCTGGGG AATTGTGCCT GAGTGGCGCT 
             ACCGCCAGCT CTGCTGTGGT TGTTCTGGGG AATTGTGCCT GAGTGGCGCT 
             ACCGCCAGCT CTGCTGTGGT TGTTCTGGGG AATTGTGCCT GAGTGGCGCT 
             ACCACCAGCT CTGCTGTGGT TGTTCTGGGG AATTGTGCCT GAGTGGCGCT 
             ACCACCAGCT CTGCTGTGGT TGTTCTGGGG AATTGTGCCT GAGTGGCGCT 
             ACCACCAGCT CTGCTGTGGT TGTTCTGGGG AATTGTGCCT GAGTGGCGCT 
             ---------- ---------- ---------- ---------- ---------- 
             ---------- ---------- ---------- ---------- ---------- 

             GGATCCTGCT GAGTCAGGTC TGGGAACTCC TTGCCTCTTT TGAACCATCT 
             GGTTCCTGTC GAATCATGTC CAGCAGCTCC TTGCTGCTTC CGAACCATCT 
             GGTTCCTGTC GAATCCTGTC CAGCAACTCC TTGCTGCTTC CGAACCATCT 
             GGTTCCTGTC GAATCCTGTC CAGCAACTCC TTGCTGCTTC CGAACCATCT 
             GGTTCCTGTC GAATCCTGTC CAGCAACTCC TTGCTGCTTC CGAACCATCT 
             GGTTCCTGCC CAGTCAGGTC TGGCAGCTCC TTGCCGCTTC TGAGCCATCT 
             GGTTCCTGCC GAGTCAGGTC TGGCAACTCC TTGCCGCTTC TGAACCATCT 
             GGTTCCTGCA GAGTCAGGTC TGGCAACTCC TTGCCGCTTC TGAACCATCT 
             ---------- ---------- ---------- ---------- ---------- 
             GGTTCCTGCC GAGTCAGGTC TGGCAACTCC TTGCCGCTTC TGAACCATCT 
             GGTTCCTGCC CAGTGAGGTC TGGCAACTCC TTGCAGCTTC TGAACCATCT 
             ---------- ---------- ---------- ---------- ---------- 
             GGTTCCTGCC GAGTCAGGTC TGGCAACTCC TTGCCGCTTC TGAACCATCT 
             GGTTCCTGCC GAGTCAGGTC TGGCAACTCC TTGCCGCTTC TGAACCATCT 
             GGTTCCTGCC AAGTCAGGTC TGGCAACTCC TTGCCGCTTC TGAACCATCT 
             GGTTCCTGCC GAGTCAGGTC TGGCAACTCC TTGCCGCTTC TGAACCATCT 
             GGTTCCTGCC GAGTCAGGTC TGGCAACTCC TTGCCGCTTC TGAACCATCT 
             GGTTCCTGCC GAGTCAGGTC TGGCAACTCC TTGCCGCTTC TGAACCATCT 
             GGTTCCTGCC GAGTCAGGTC TGGCAACTCC TTGCCGCTTC TGAACCATCT 
             ---------- ---------- ---------- ---------- ---------- 
             ---------- ---------- ---------- ---------- ---------- 

             CTTCATCCCC TTACC----- GCTCAGCCTG ATTTCCAAAC TTAGCCTTTG 
             CTCCCTTTCC CTGCC----- GCTCAGTTCG GTTTCCGAAC TTTGTCCTTG 
             CTCCCTTGTC CTGCC----- GCTCAGTCCG ATTTCCGAAC TTTGTCCTTG 
             CTCCCTTGTC CTGCC----- GCTCAGTCCG ATTTCCGAAC TTTGTCCTTG 
             CTCCCTTGTC TTGCC----- GCTCAGTCCG ATTTCCGAAC TTTGTCCTTG 
             CTCCCTCCCC CTGCTGCTCA GCTCAGT--- --TTCCAGAC TTTGCCTTTG 
             CTCCCTCTCC GTGCCGCTCA GCTCAGTCCA ATTTCCGAAC TTTGCCTTTG 
             CTCCCTCCCC CTGCCGCTCA GCTCAGTCCG ATTTCTGAAC TTTGCCTGTG 
             ---------- ---------- ---------- ---------- ---------- 
             CTCCCTCCCC CTGCCGCTCA GCTCAGTCCG ATTTGTGAAC TTTGCCTGTG 
             CTCCTTCCCC CTTCCGCTCA G-----TCCA ATTTCCTAAC GTGGCCTTTG 
             ---------- ---------- ---------- ---------- ---------- 
             CTCCGTCCCC CTGCGGCTCA GCTCAGTCCG ATTTCTGAAC TTTGCCTGTG 
             CTCCCTCCCC CTGCCGCTCA GCTCAGTCCG ATTTCTGAAC TTTGCCTGTG 
             CTCCCTCCCC CTGCCGCTCA GCTCAGTCCG ATTTCTAAAC TTTGCCTGTG 
             CTCCCTCCCC CTGCCGCTCA GCTCAGTCCG ATTTCTAAAC TTTGCCTGTG 
             CTCCGTCCCC CTGCTGCTCA GCTCAGTCCA ATTTCTGAAC TTTGCCTGTG 
             CTCCCTCCCC CTGCCGCTCA GCTCAGTCCG ATTTGTGAAC TTTGCCTGTG 
             CTCCCTCCCC CTGCCGCTCA GCTCAGTCCG ATTTCTGAAC TTTGCCTGTG 
             ---------- ---------- ---------- ---------- ---------- 
             ---------- ---------- ---------- ---------- ---------- 

             ATGTTCAGGG CTCCTACCTT GTCATGTATA TAACCTTTTC ACTGG--CTT 
             GTGTTCAGGG ATCCTACTTT GGCATATATG TAACCATTTC ACTTG--CTT 
             ATGTTCAGGG ATTCTACTTT GTCATATATG TAACCATTTC ACTTG--TTT 
             ATGTTCAGGG ATCCTACTTT GTCATATATG TAACCATTTC ACTTG--TTT 
             ATGTCCAGGG ATCCTACTTT GTCATATATG TAACCATTTC ACTTG--TTT 
             ATGTTCAGGA GTCCTACCTT TTCATGTGTA TAACTGTTTC AGTTGT---- 
             ATGTTCAGGG CTCCTACCTT GTCATACGTA TAACGACTTC ACTT-----T 
             ATGTTCAGGG CTCCTACCTT CTCATATATA TAAACGTTTC ACTTGTTTTT 
             ---------- ---------- ---------- ---------- ---------- 
             ATGTTCAGGG CTCCTACCTT TTCATATATA TAAACGTCTC ACTTGTTTTT 
             ATTTTCAGGG CTCCTACCAT GTCATACATA TAACCGTTTC ACTTGTTTTT 
             ---------- ---------- ---------- ---------- ---------- 
             ATGTTCAGGG CTCCTACCTT CTCATATATA TAAACCTTTC ACTTGTTTTT 
             ATGTTCAGGG CTCCTACCTT CTCATATATA TAAACCTTTC ACTTG----T 
             ATGTTCAGGG CTCCTACCTT TTCATATATA TAAACGTCTC ACTTG----T 
             ATGTTCAGGG CTCCTACCTT TTCATATATA TAAACGTCTC ACTTG----T 
             ATGTTCAGGG CTCCTACCTT CTCATATATA TAAACCTTTC ACTTGTTTTT 
             ATGTTCAGGG CTCCTACCTT TTCATATATA TAAACGTCTC ACTTGTTTTT 
             ATGTTCAGGG CTCCTACCTT CTCATATGTA TAAACGTTTC ACTTGTTTTT 
             ---------- ---------- ---------- ---------- ---------- 
             ---------- ---------- ---------- ---------- ---------- 

             TTTC------ ----AGGTCT TTGTTCTAAG AGGGATCGTG GGAAGCATCT 
             TCTC------ ----GGGTCT TTGGTGTAAG TGGAACCTCC GGAAGCATCT 
             TCTC------ ----AGGTCT TTGGTGTAAG GGGGACCTCC GGAAGCATCT 
             TCTC------ ----AGGTCT TTGGTGTAAG GGGGACCTCC GGAAACATCT 
             TCTC------ ----GGGTCT TTGGTGTAAG GGGGACCTCC AGAAACATCT 
             --------GT TTTTGGGTGT TCGTTGTAAG AGGGATCCCC AGAAGCACCT 
             TTT------T TTTTTGGTCT TTGTTGTAAG AGGGATCTCC GGAAGCACCT 
             TTTT------ ----TGGTTT TTGTTGTAAT AGGGATCGCT GGAAGCATCT 
             ---------- ---------- ---------- ---------- ---------- 
             TTTT------ ----TGGTCT TTGTTGTAAT AGGGATCGCT GGAAGCATCT 
             TTG------- -----GGTCT TTGTTGTAAG GGGGATCGCT GGAT-CATCT 
             ---------- ---------- ---------- ---------- ---------- 
             TTT------T TTTTTGGTCT TTGTTGTAAT AGGGATCGCT GGAAGCATCT 
             TTTTTTTTTT TTTTTGGTCT TTGTTGTAAT AGGGATCGCT GGAAGCATCT 
             TTT------T TTTTTGGTCT TTGTTGTAAT AGGGATCGCT GGAAGCATCT 
             TTTC-----T TTTTTGGTCT TTGTTGTAAT AGGGATCGCT GGAAGCATCT 
             T--------- ----TGGTCT TTGTTGTAAT AGGGATCGCT GGAAGCATCT 
             TTTT-----T -----GGTCT TTGTTGTAAT AGGGATCGCT GGAAGCATCT 
             TTTT-----T TTTTTTGTCT TTGTTGTAAT AGGGATCGCT GGAAGCATCT 
             ---------- ---------- ---------- ---------- ---------- 
             ---------- ---------- ---------- ---------- ---------- 

             GACTACTCTG C--------- -------CAT CTTGGCCCC- GCCTCACCCA 
             CAGTACTCTG T--------- -------CAT CTTGGCCCC- GCCTCACCAC 
             GAATACTCTG CG-------- --------AT CTTGGCCCC- GCCTCACCCC 
             GAATACTCTG CG-------- --------AT CTTGGCCCC- GCCTCACCCC 
             GAATACTCTG CGATCTTGGC CCCGCCTCAT CTTGGCCCC- ACCTCACCCC 
             GACTACTCTG C--------- -------CAC CTTGGCCCCC GCCTCACCCC 
             GACTACTCCA C--------- -------CAT CTTGGCCCT- GCCTCACTCC 
             AACTACTCCG C--------- -------CAT CTTGGCCCC- GCCTTACCCC 
             ---------- ---------- ---------- ---------- ---------- 
             AACTACTCCG C--------- -------CAC CTTGGCCCC- GCCTTACCCC 
             GACTACTCTG C--------- -------CGT CTTGGCCCT- GCCTCACTCC 
             ---------- ---------- ---------- ---------- ---------- 
             AACTACTCCA C--------- -------CAT CTTGGCCCC- GCCTTACCCC 
             AACTACTCCA C--------- -------CAT CTTGGCCCC- GCCTTACCCC 
             AACTACTCCG C--------- -------CAT CTTGGCCCC- ACCTTACCCC 
             AACTACTCCA C--------- -------CAT CTTGGCCCC- GCCTTACCCT 
             AACTACTCCG C--------- -------CAT CTTGGCCCC- GCCTTACCCC 
             AACTACTCCG C--------- -------CAC CTTGGCCCC- GCCTTACCCC 
             AACTACTCCA C--------- -------CAT CTTGGCCCC- GCCTTACCCC 
             ---------- ---------- ---------- ---------- ------TCCC 
             ---------- ---------- ---------- ---------- ------CCCC 

             AGAGCAACCT TAGAAAT--T GTTTTAGAGA TGGGAAGACT ACTGCCAGCC 
             AGAGCAACCT TAGAAA---T GTTTTAGAGA TGGCAAGACT GTTGTCAGCG 
             AGAGCAACCT TAGAAA---T GTTTTAGAGA TGACAAGGCT GTTGTCAGCG 
             AGAGCAACCT TAGAAA---T GTTTTAGAGA TGACAAGGCT GTTGTCAGCG 
             AGAGCAACCT TAGAAA---T GTTTTAGAGA TGACAAG--- ---------- 
             AGAGAAACCT TAGAAAT--T GTTTTAGAGA TGGCAGGATT GTTGTCAGCC 
             AGAGCAACCT TAGAAAT--T GTTT-AGAGA TGGCAAGACT GTTGTCAGCC 
             AGAGCAACCT TAGAAAT--T GTTT-AGAGA TGGCAAGACT GTTGTCAGCC 
             ---------- ---------- ---------- ---------- ---------- 
             AGAGCAACCT TAGAAA---T TGTTTAGAGA TGGCAAGACT ATTGTCAGCC 
             AGAGCAACCT TAGAAAT--T GTTTTACAGG TGGCAGTATT GTTGTCAGCC 
             ---------- ---------- ---------- ---------- ---------- 
             AGAGCAACCT TAGAAAT--T GTTT-AGAGA TGGCAAGACT GTTGTCAGCC 
             AGAGCAACCT TAGAAAT--T GTTT-AGAGA TGGCAAGACT GTTGTCAGCC 
             AGAGCAACCT TAGAAAT--T GTTT-AGAGA TGGCAAGACT GTTGTCAGCC 
             AGAGCAACCT TAGAAAT--T GTTT-AGAGA TGGCAAGAC- GTTGTCAGCC 
             AGAGCAACCT TAGAAAT--T GTTT-AGAGA TGGCAAGACT GTTGTCAGCC 
             AGAGCAACCT TAGAAAT--T GTTT-AGAGA TGGCAAGACT ATTGTCAGCC 
             AGAGCAACCT TAGAAAT--T GTTT-AGAGA TGGCAAGACT ATTGTCAGCC 
             GGACCAATCT TGGAAATTAT GTTTTAGGTA TGGCAGGACT GTTTTCAGCC 
             AGGGCAACCC TGGAAATTAT GTTTTATAGA TGGCAGGACA TTTATCAGCC 

             TGGGTCCCTG GATCACTGCA TTGAGGAGGC CCA-----CC ACAGTAAC-- 
             TGGGTCCCTG GATCACTGCA TTGAGGAGGC CCA-----CT GCGGTGACAG 
             TGGGTCCCTG GATGACTGCA TTGAGGAGGC CCA-----CT GCAGTGACGG 
             TGGGTCCCTG GATGACTGCA TTGAGGAGGC CCA-----CT GCAGTGACGG 
             ---------- ---------- ---------- ---------- ----TGACGG 
             TGGGTTCCTG GATCACTGCA GTGAGGAGGA CCC-----CT GCAGTGACGG 
             TGGGTCCCTG GATCACTGCA CTGAGAAAGC CCA-----CC ACAGTGATGG 
             TGGGTACCTG GATCACTGCA TTGAGAAAGC CCA-----CC ACAGTGACGG 
             ---------- ---------- ---------- ---------- ---------- 
             TGGTAACCTG GATCACTGCA TTGAGAAAGC CCA-----CC ACAGTGACGG 
             TGCGTCACTG GATCACTACC TTGAGAAGGC CCA-----CC ACAGTGACGG 
             ---------- ---------- ---------- ---------- ---------- 
             TGGGTACCTG GATCACTGCA TTGAGAAAGC CCA-----CC ACAGTGACGG 
             TGGGTACCTG GATCACTGCA TTGAGAAAGC CCA-----CC ACAGTGACGG 
             TGGTAACCTG GATCACTGCA TTGAGAAAGC CCA-----CC ACAGTGACGG 
             TGGGTACCTG GATCACTGCA TTGAGAAAGC CCA-----CC ACAGTGACGG 
             TGGGTACCTG GATCACTGCA TTGAGAAAGC CCA-----CC ACAGTGACGG 
             TGGTAACCTG GATCACTGCA TTGAGAAAGC CCA-----CC ACAGTGACGG 
             TGGGTACCTG GATCACTGCA TTGAGAAAGC CCA-----CC ACAGTGACGG 
             TCAGTCTCTG AATTGCTGCA CCAGCGAAGC CCAAAAGTTC CAAGTGATGG 
             TGGGTTCCTG GATCACTGCA TCCAGAAGGC CCA-----CC CCACCAATGG 

             ---------- ---------- -CTTTCACCT ---------- -------GTC 
             A--------- ---------- TCTTTCACCT ---------- -------GTC 
             A--------- ---------- TCTTTCACCT ---------- -------GTC 
             A--------- ---------- TCTTTCACCT ---------- -------GTC 
             A--------- ---------- TCTTTCACCT GTCCAGTATC TGTACAGGTC 
             AGGACCCCTG CAGTGACGGA CCTTTCACCT ---------- -------GTC 
             A--------- ---------- CCTTTCACCT ---------- -------GTC 
             G--------- ---------- CCTGTCACCG ---------- -------GTC 
             ---------- ---------- ---------- ---------- ---------- 
             G--------- ---------- CCTGTCACCT ---------- -------GTC 
             A--------- ---------- CCTTTCACCT ---------- -------ATC 
             ---------- ---------- ---------- ---------- ---------- 
             G--------- ---------- CCTGTCACCT ---------- -------GTC 
             G--------- ---------- CCTGTCACCT ---------- -------GTC 
             G--------- ---------- TCTGTCACCT ---------- -------GTC 
             G--------- ---------- TCTGTCACCT ---------- -------GTC 
             G--------- ---------- TCTGTCATCT ---------- -------GTC 
             G--------- ---------- CCTGTCACCT ---------- -------GTC 
             G--------- ---------- CCTGTCACCT ---------- -------GTC 
             A--------- ---------- ACTTTTACCT ---------- -------GTC 
             A--------- ---------- CCTTTTACCT ---------- -------GTC 

             CAGTATCTGT ACAGGAGCCA GAAGTAAACT TTTATTTTGC TTGAGCCATT 
             CAGTATCTGT ACAGGAGCCA GAAGTAAACT TTTATTGAGC TTGAGCCGTA 
             CAGTATCTGT ACAGGAGCCA CAAGTAAACT TTTATTGAGC TTGAGCCGTT 
             CAGTA----- ---------- ------AACT TTTATTGAGC TTGAGCCGTT 
             CAGTATCTGT ACAGGAGCCA CAAGTAAACT TTTATTGAGC TTGAGCCGTT 
             CAGTATGTGT GCAGGAGCCA AAAATAAACT TTTATTGAGC TTGAGCCGTT 
             CAGTATGTGT ACAGGAGCCA GAAGTAAACT TTTATTGGGT TTGAGCCATT 
             CGGTATGTGT ACAGGAGCCA GAAGTAAACT TTTATAGAGC TTGAGACACT 
             ---------- ---------- ---------- ---------- ---------- 
             CGGTATGTGT ACAGGAGCCA GAAGTAAACT TTTATAGAGC TTGAGACATT 
             CAGTATATGC ACAGGAGCCA GAAGTAAACT TTTATTGACC TTGAGCCATT 
             ---------- ---------- ---------- ---------- ---------- 
             CGGTATGTGT ACAGGAGCCA GAAGTAAACT TTTATAGAGC TTGAGACATT 
             CGGTATGTGT ACAGGAGCCA GAAGTAAACT TTTATAGAGC TTGAGACATT 
             CGGTATGTGT ACAGGAGCCA GAAGTAAACT TTTATAGAGC TTGAGACATT 
             CGGTATGTGT ACAGGAGCCA GAAGTAAACT TTTATAGAGC TTGAGACATT 
             CGGTATGTGT ACAGGAGCCA GAAGTAAACT TTTATAGAGC TTGAGACACT 
             CGGTATGTGT ACAGGAGCCA GAAGTAAACT TTTATAGAGC TTGAGACATT 
             CGGTATGTGT ACAGGAGCCA GAAGTAAACT TTTATAGAGC TTGAGACATT 
             CAGTCTGCGT ACAGGAGCCG GAAGTAAACT TGGATTGAAC TTGAGCCGTT 
             CAGTATGCAT ACAGAAGCCA GAAGCAAACT TTTATTTT-T TTGAGCCATT 

             ATATGTGGTT GGGTCTATTT CTTAAGTGCT TAG------- ---------- 
             ATATGTGTTT GGGTCTATTT CTTAAGTGCT AAG------- ---------- 
             ATATGTGTTT GGGTCTATTT CTTAAGTGCT TAG------- ---------- 
             ATATGTGTTT GGGTCTATTT CTTAAGTGCT TAG------- ---------- 
             ATATGTGTTT GGGTCTATTT CTTAAGTGCT TAG------- ---------- 
             ATATGTGTTT GGGTCTATTT CTTAAGCGCT TAG------- ---------- 
             ATATGTGTTT GGGTCTATTC CTTCAGCGCT TAG------- ---------- 
             AT----GTTT GGGTCTATTT CTTAAGCGCT TAG------- ---------- 
             ---------- ---------- ---------- ---------- ---------- 
             ATATTTGTTT GGGTCTATTT CTTAAGCGCT TAG------- ---------- 
             ATATGTGTTT GGGTCTATTT CTTAAGTGCT TACACTTTTG GGTTTTTTTT 
             ---------- ---------- ---------- ---------- ---------- 
             ATATTTGTTT GGGTCTATTT CTTAAGCGCT TAG------- ---------- 
             ATATTTGTTT GGGTCTATTT CTTAAGCGCT TAG------- ---------- 
             ATATTTGTTT GGGTCTATTT CTTAAGTGCT TAG------- ---------- 
             ATATTTGTTT GGGTCTATTT CTTAAGTGCT TAG------- ---------- 
             AT----GTTT GGGTCTATTT CTTAAGCGCT TAG------- ---------- 
             ATATTTGTTT GGGTCTATTT CTTAAGCGCT TAG------- ---------- 
             ATATTTGTTT GGGTCTATTT CTTAAGCGCT TAG------- ---------- 
             GTTCGTGTTT GGGTCTA--- -TTAAGTGCT TAG------- ---------- 
             ATACATGTTT GGGTCTATTT CTTAAGCACT TAG------- ---------- 

             ---------- -----CCAAC TC-TAACAAA TACACTCGAG CACTGACTTA 
             ---------- -----CCAAC TC-TAACAAA TACATTCCAG CAGTGACTTA 
             ---------- -----CCAAC TG-TAACAAA TACATTCGAG CAGTGACTTA 
             ---------- -----CCAAC TG-TAACAAA TACATTCGAG CAGTGACTTA 
             ---------- -----CCAAC TG-TAACAAA TACATTCGAG CAGTGACTTA 
             ---------- -----CCAAC TC-TAACAAA TACACTCAAG CATTGACTTA 
             ---------- -----CCAAC TC-TAACAAA TACACTCGAG CATTGACTTA 
             ---------- -----CCAGC TC-TAACAAA TACATTCGAG CAGTGACCTA 
             ---------- ---------- ---------- ---------- ---------- 
             ---------- -----CCAAC TC-TAACAAA CACATTCGAG CAGTGACCTA 
             TTTTTTTTTT TTGACCCAAC TC-TAACAAA TACACTCGAG CAGTGGCTCA 
             ---------- ---------- ---------- ---------- ---------- 
             ---------- -----CCAAC TC-TAACAAA TACATTCAAG CAGTGACCTA 
             ---------- -----CCAAC TC-TAACAAA TACATTCAAG CAGTGACCTA 
             ---------- -----CCAGC TC-TAACAAA TACATTCGAG CAGTGACCTA 
             ---------- -----CCAGC TC-TAACAAA TATATTCGAG CAGTGACCTA 
             ---------- -----CCAGC TC-TAACAAA TACATTCGAG CAGTGACCTA 
             ---------- -----CCAGC TC-TAACAAA CACATTCGAG CAGTGACCTA 
             ---------- -----CCAAC TC-TAACAAA CACATTCGAG CAGTGACCTA 
             ---------- -----CCAAT TCTTAACAAA TACGCTTGAG CAGTGACTTA 
             ---------- -----CTGAC TT-TAACAAA TACACTCAAG CAGTGACTTA 

             GAGCTTGAAG TCAGGGGTCT TTTGGCCTAA TGCATTCATT TA--TTTTTT 
             GTACTTGAAG TCATAGGTCT TTTGGCCTAA TGCATTCATT CA--TTTCTT 
             GTACTTGAAG TCATAGGTCT TTTGGCCTAA TGCATTCATT CA--TTTCTT 
             GTACTTGAAG TCATAGGTCT TTTGGTCTAA TGCATTCATT CA--TTTCTT 
             GTACTTGAAG TCATAGGTCT TTTGGTCTAA TGCATTCATT CA--TTTCTT 
             GTACTCGAAG TCGTGGGTCT TTTGGCCTAA TGCATTCATT CATTTTTTTT 
             GTGCTTGAAG TTGTGGGTCT TTTGGCCTAA GGCATTCATT CATTTTTTTT 
             GTACTTGAAG CCGTGGGTCT TTTGGCCTAA TGCATTCATT CATTTTTTTT 
             ---------- ---------- ---------- ---------- ---------- 
             GTACTTGAAG TCGTGGGTCT TTTGGCCTAA TGCATTCACT CATTTTTTTT 
             GTACTTGAAG TTGTGGGTCT TTTGGCCTGA TACTTTCATT CATTTTTTTT 
             ---------- ---------- ---------- ---------- ---------- 
             GTACTTGAAG TTGTGGGTCT TTTGGCCTAA TGCATTCATT CATTTTTTT- 
             GTACTTGAAG TTGTGGGTCT TTTGGCCTAA TGCATTCATT CATTTTTTT- 
             GTACTTGAAG TCGTGGGTCT TTTGGCCTAA TGCATTCATT CATTTTTTTT 
             GTACTTGAAG TCGTGGGTCT TTTGGCCTAA TGCATTCATT CATTTTTTTT 
             GTACT-GAAG CCGTGGGTCT TTTGGCCTAA TGCATTCATT CATTTTTTTT 
             GTACTTGAAG TCGTGGGTCT TTTGGCCTAA TGCATTCATT CATTTTTTTT 
             GTACTTGAAG TCGTGGGTCT TTTGGCCTAA TGCATTCACT CATTTTTTTT 
             GGACTTGAAG TTGTGAGTCT TTTGGGCTAA TGTATTCATT CC---TTTCT 
             ATACTTGAAG TTGTGGGTCT TTTGACCTAA TGCATTCATT CA---TTTTT 

             TTGTCTCTGG CAGTTGGTGA TCGAT---GG GTC------- -GTGGTCCAG 
             TTGTCTCTGG CAGCTGGTGA TCAAT---GG ATC------- -GTGGTCTAG 
             TTGTCTCTGG CAGTTGGTGA TCAAT---GG ATT------- -GTGGTCTAG 
             TTGTCCCTGG CAGTTGGTGA TCAAT---GG ATC------- -GTGGTCTAG 
             TTGTCCCTGG CAGTTGGTGA TCAAT---GG ATC------- -GTGGTCTAG 
             T-GTCTCTGG CAGCTGGTGA TCGAT---TG ATC------- ---------- 
             --GTCTCTGG CAGTTGGTGA TTGAT---CA GTC------- -ATGGTCCAG 
             --GTCTCTGG CAGTTGGTGA TTGAT---CG ACT------- -GTGGTCCAG 
             ---------- ---------- ---------- ---------- ---------- 
             TTGTCTCTGG CAGTTGGTGA TTGAT---CG ATT------- -GTGGTCCAG 
             --GTTTCTGG CAGTTGGTGA TCGATACTCG ATC------- -ATGGTCCAG 
             ---------- ---------- ---------- ---------- ---------- 
             --GTCTCTGG CAGTTGGTGA TTGAT---CG ATC------- -GTGGTCCAG 
             --GTCTCTGG CAGTTGGTGA TTGAT---CG ATC------- -GTGGTCCAG 
             T-GTCTCTGG CAGTTGGTGA TTGAT---CG ATC------- -GTGGTCCAG 
             T-GTCTCTGG CAGTTGGTGA TTGAT---CG ATC------- -GTGGTCCAG 
             T-GTCTCTGG CAGTTGGTGA TTGAT---CG ATC------- -GTGGTCCAG 
             TTGTCTCTGG CAGTTGGTGA TTGAT---CG ATC------- -GTGGTCCAG 
             TTGTCTCTGG CAGTTGGTGA TTGAT---CG ATT------- -GTGGTCCAG 
             TTGCCTTTGG CAGTTGGTGA TCAGT---TG ATC----GAC TGTGGTCCAG 
             TTATCTTTGG CAGTTGGTGA TCGAT---TG ATCAGTGGAC TGTAGTACAG 

             CATGCAGAAG TGAGTGAGTG ACTGGTGAAA AGCAGCGAAG CTGATGGGTT 
             CATGCAGAAG TGAGTGAG-- --TGGAGAAA AGCAGCAGAG CTGGTGGGTT 
             CATGCAGAAG TGAGTGAG-- --TGGAGAAA AGCAGCAGAG CTGGTGGGTT 
             CATGCAGAAG TGAGTGAG-- --TGGAGAAA AGCAGCAGAG CTGGTGGGTT 
             CATGCAGAAG TGAGTGAG-- --TGGAGAAA AGCAGCAGAG CTGGTGGGTT 
             ---------G TGAGT----G ACTGGTGAAA AGCAGCAGAG CTGATGGGTT 
             CATGCAGAAG TGAGTCAGCG ACTGGTGAAA AACAGCAGAG CTGATGGGTT 
             CATGCAGAAG TGAGT----G TGTGGTGAAA AGCAGCAGAG CTGATGAGTT 
             ---------- ---------- ---------- ---------- ---------- 
             CATGCAGAAG TGAGTGTG-- --TGGTGAAA AGCGGCAGAC CTGATGAGTT 
             CATGCAGAAG TGAGTGAGTG ACTGGTGAAA AGCAGCGAAG CTGATGGGTT 
             ---------- ---------- ---------- ---------- ---------- 
             CATGCAGAAG TGAGT----G TGTGGTGAAA AGCAGCAGAG CTGATGAGTT 
             CATGCAGAAG TGAGT----G TGTGGTGAAA AGCAGCAGAG CTGATGAGTT 
             CATGCAGAAG TGAGT----G TGTGGTGAAA AGCAGCAGAG CTGATGAGTT 
             CATGCAGAAG TGAGT----G TGTGGTGAAA AGCAGCAGAG CTGATGAGTT 
             CATGCAGAAG TGAGT----G TGTGGTGAAA AGCAGCAGAG CTGATGAGTT 
             CATGCAGAAG TGAGTGTGT- ---GGTGAAA AGCAGCAGAC CTGATGAGTT 
             CATGCAGAAG TGAGTGTGT- ---GGTGAAA AGCGGCAGA- CTGATGAGTT 
             CAGGCAGAAG TGAG------ --TGGTGAGA AGCAGCAGAA CCCATGGGCT 
             CATGCAGAAG TGACTGAG-- --TGGTGAAA AGCAGCAGAG CCAATGGGTT 

             GTGGAGA--T GTGTTTGAAG GCTGCCACAC TCTCTACTCC AGG-GTAAGG 
             TTGAAGACAT GTGTTTGAAG GCTGCCACAC TCTCTACTCC AAG-GTAAGG 
             GTGAAGACAT GTGTTTGAAG GCTGCCACAC TCTCTACTCC AGG-GTAAGA 
             GTGAAGACAT GTGTTTGAAG GCTGCCACAC TCTCTACTCC AGG-GTAAGG 
             GTGAAGACAT GTGTTTGAAG GCTGCCACAC TCTCTACTCC AGG-GTAAGG 
             GTGAAGACGT GTGTTTGAAG GCTGCCACAC TCTCTACTCC AGG-GTAAAG 
             GTGAAGACGT GTGTTGGAAG ACTTCCGCAC TGTCTACTCC AGG-GTAAGG 
             GTGAAGACGT GTGTTTGAAG GCTGCCACAC TCCCTACTCC AGG-GTAAGG 
             ---------- ---------- ---------- ---------- ---------- 
             GTGAAGACAT GTGTTTGAAG GCTGCCACAC TCCCTACTCC AGG-GTAAGG 
             GTGCAGACAT GTGTTTGAAG GCTGGCACAC TCTCTACTCC AGG-GTAAGG 
             ---------- ---------- ---------- ---------- ---------- 
             GTGAAGACGT GTGTTTGAAG GCTGCCACAC TCCCTACTCC AGG-GTAAGG 
             GTGAAGACGT GTGTTTGAAG GCTGCCACAC TCCCTACTCC AGG-GTAAGG 
             GTGAAGACGT GTGTTTGAAG GCTGCCACAC TCCCTACTCC AGG-GTAAGG 
             GTGAAGACGT GTGTTTGAAG GCTGCCACAC TCCCTACTCC AGG-GTAAGG 
             GTGAAGACGT GTGTTTGAAG GCTGCCACAC TCCCTACTGC AGG-GTAAGG 
             GTGAAGACAT GTGTTTGAAG GCTGCCACAC TCCCTACTCC AGG-GTAAGG 
             GTGAAGACAT GTGTTTGAAG GCTGCCACAC TCCCTACTCC AGGAGTAAGG 
             GTGAAGATGT GTGTTTGAAG GCTGCCACAC CCGCCACTCC AGG-GTAAGG 
             GTAAAGATGT GTGTTTGAAG GCTACCACAC CCTCTACTCC ATG-GTAAGG 

             CAAAGGCAGT GGCTGTCATT GTTACTCTGA CTTTGCCAAG TCATGGGGAC 
             CAGAGGCGGT GGCTGCCATT GTTACTCTGA CTTTGCCAAG TCACAGGGAC 
             CAAAGGCAAT GGCTGCCATT GTTACTCTGA CTTTGCCAAG TCACAGGGAC 
             CAAAGGCAAT GGCTGCCATT GTTACTCTGA CTTTGCCAAG TCACAGGGAC 
             CAAAGGCAAT GGCTGCCATT GTTACTCTGA CTTTGCCAAG TCACAGGGAC 
             CAAAAGCAGT GGCTGCCATT GTTACTCTGA CTTTGCCAAG TC-TGGGGAC 
             CAAAGGCAGT GACTGCCATT GTTACTCTGA CTTTGCCAAG TCACAGGGAC 
             TAGGGGCAGT GGCTGCCATT GTTACTCTGA CTTTGCCAAG TCATAGGGAC 
             ---------- ---------- ---------- ---------- ---------- 
             AAGGGGCAGT GGCTGCCATT GTTACTCTGA CTTTGCCAAG TCATAGGGAC 
             CAAAGGCAGT GACTGCCATT GTTACTCTGA CTTTGCCAAG TCACAGCAAC 
             ---------- ---------- ---------- ---------- ---------- 
             CAGGGGCAGT GGCTGCCATT GTTACTCTGA CTTTGCCAAG TCATAGGGAC 
             CAGGGGCAGT GGCTGCCATT GTTACTCTGA CTTTGCCAAG TCATAGGGAC 
             CAGGGGCAGT GGCTGCCATT GCTACTCTGA CTTTGCCAAG TCATAGGGAC 
             CAGGGGCAGT GGCTGCCATT GTTACTCTGA CTTTGCCAAG TCATAGGGAC 
             CAGGGGCAGT GGCTGCCATT GTTACTCTGA CTTTGCTAAG TCATAGGGAC 
             AAGGGGCAGT GGCTGCCATT GTTACTCTGA CTTTGCCAAG TCATAGGGAC 
             AAGAGGCAGT GGCTGCCATT GTTACTCTGA CTTTGCCAAG TCATAGAGAC 
             CCAAGGCAAT TGCTGCCATT GTTATTCTGA CATTGCCAGG TCTTGAGGCC 
             CAAAGACAGT CGCTGCCACT GTTATTCTGA CTTTGCCATG TCATAGGGAC 

             TCTTGTCTCT CCAGCCTCTT GGAGTTAGTG CAGTGGGATG CCCTGCCTGT 
             TCTTGTCTCT CCAGCTTCTC AGAGTCAGTG CAATGGGATG CCCTGCCTGT 
             TCTTGTCTCT CCAGCCTCTC GGAGTCAGTG CAATGGTATG CCCTGCCTGT 
             TCTTGTCTCT CCAGCCTCTC GGAGTCAGTG CAATGGGATG CCCTGCCTGT 
             TCTTGTCTCT CCAGCCTCTC GGAGTCAGTG CAATGGGATG CCCTGCCTGT 
             TCTTGTTTCT CCAGCCTCTC GGAGTTAGTG CAGTGGGATG CCCTACCTGT 
             TCTTGTCTCT CCAGCCTCTC AGAGTTAGGG CAATGGGATG CCCTGCCTGT 
             CCTTGTCTCT CCAGCCTCTC GAAGTTACTG CAATGGGATG CCCTGTCTGT 
             ---------- ---------- ---------- ---------- ---------- 
             TCTTGTCTCT CCAGCCTCTC GAAGTTACTG CAGCGGGTTG CCCTGCCTGT 
             TCTTGTCTCT CCAGCCTCTC GGAGTTAGTG CAATGGGATG CCCTGCCTGT 
             ---------- ---------- ---------- ---------- ---------- 
             TCTTGTCTCT CCAGCCTCTC GAAGTTACTG CAACGGGATA CCCGGCCTGT 
             TCTTGTCTCT GCAGCCTCTC GAAGTTACTG CAACGGGATA CCCGGCCTGT 
             TATTGTCTCT CCAGCCTCTC GAAGTTACTG CAACGGGATG CCCTGCCTGT 
             TATTGTCTCT CCAGCCTCTC GAAGTTACTG CAACGGGATG CCCTGCCTGT 
             TATTGTGTCT CCAGCCTCTC GAAGTTACTG CAACGGGATG CCCTGCCTGT 
             TCTTGTCTCT CCAGCCTCTC GAAGTTACTG CAGCGGGTTG CCCTGCCTGT 
             TCTTGTCTCT CCAGCCTCTC GAAGTTACTG CAGCGGGTTG CCCTGCCTGT 
             TCTTGTCTCT CCAGCCTCTC GGTGTTAGTG CATTGGGATG CCCTGCCTGT 
             TCTTGTCTCT CCAGCCTCTT AGAATTAGTG CAGTGGGATG CCCTGTCTGT 

             GAAATTTTTC CAAAGCCTCT GTTGATTCAA GTCATAGATA CCATGCCAAT 
             GAAAGGTTCC CAAAGTCTCT ATTGATTCAA GTGATAGGCA CTATGCCAAT 
             GAAAGGTTCC CAAAGTCTCT ATTGATTCAA GTGATTGACA CTATGCCAAT 
             GAAAGGTTCC CAAAGTCTCT ATTGATTCAA GTGATTGACA CTATGCCAAT 
             GAAAGGTTCC CAAAATCTCT ATTGATTCAA GTCATTGACA CTATGCCAAT 
             GAAAGGTTCC CAAAGCCTCT GTTGATTCAA CTCATAGACA CCATGCCAAT 
             GAAAGGTTCC CAAAGCCTCT GTTGATTCAC CTCATAGACA CTATGCCAAT 
             GAAAAGTTCC CAAAGCATCT ATTGATTCAA CTCATAGACA CCATGCTAGT 
             ---------- ---------- ---------- ---------- ---------- 
             GAAAAGTTCC CAAAGCATCT ATTGATTCAA CTCATAGACA CCATGCTAGT 
             GAAAGGTTCC CAAAGCCTCT GTTGAT-CAA CTGATAGATA CCATGCCAAT 
             ---------- ---------- ---------- ---------- ---------- 
             GAAAAGTTCC CAAAGCATCT ATTGATTCAA CTCATAGACA CCATGCTAGT 
             GAAAAGTTCC CAAAGCATCT ATTGATTCAA CTCATAGACA CCATGCTAGT 
             GAAAAGTTTC CAAAGCATCT ATTGATTCAA CTCATAGACA CCATGCTAGT 
             GAAAAGTTTC CAAAGCATCT ATTGATTCAA CTCATAGACA CCATGCTAGT 
             GAAAAGTTCC CAAAGCATCT GTTGATTCAA CTCATAGACA CCATGCTAGT 
             GAAAAGTTCC CAAAGCATCT ATTGATTCAA CTCATAGACA CCATGCTAGT 
             GAAAAGTTCC CAAAGCATCT ATTGATTCAA CTCATAGACA CCATGCTAGT 
             GAAAGGCTT- CAGAGCCTTT ATTGATTT-A GTCATAGACA CCATACCAAT 
             GAAAGGCTCC CAAAGCCTTT ATTGATTCAA CTCGTAGACA CCATGCAAAT 

             CAATAATTGT GAAGAGAAGA -CCATTAGGT TTTGGGTGAT GGGATGGAAT 
             CAATAATTGT GAACAGGAAA -CCATTAGGT TT-------- -------AAT 
             CAATAATTGT GAACAGGAAA -CCATTAGGT TTTGGATGAT AGGATGGAAT 
             CAATAATTGT GAACAGGAAA -CCATTAGGT TTTGGGTGAT AGGATGGAAT 
             CAATAATTGT GAATAGGAAA -CCATTAGGT TTTGGGTGAT AGGATGGAAT 
             CAGTAATTGT GAAGAAGAAA -CCATTAGGT TT-GGGTGAT GGGATGGAAT 
             CAATAATTGT GAAGAGAAAA ACCATTAGGT TTTAGGTGAT GGGATGGAAT 
             CAGTAATTGT GAAGAGAAAA -CCATTAGGT TTTGGGTGAT AGGATGGAAT 
             ---------- ---------- ---------- ---------- ---------- 
             CAGTAATTGT GAAGAGAAAA -CCATTAGGT TTTGGGTGAT AGGATGGAAT 
             CAATAATTGT GAAGAGAAAA -CTATTAGGT TTTGGGTGAT AGCATGGAAT 
             ---------- ---------- ---------- ---------- ---------- 
             CAGTAATTGT GAAGAGAAAA -CCATTAGGT TTTGGGTGAT AGGATGGAAT 
             CAGTAATTGT GAAGAGAAAA -CCATTAGGT TTTGGGTGAT AGGATGGAAT 
             CAGTAATTGT GAAGAGAAAA -CCATTAGGT TTTGGGTGAT AGGATGGAAT 
             CAGTAATTG- --AGAGAAAA -CCATTAGGT TTTGGGTGAT AGGATGGAAT 
             CAGTAATTGT GAAGAGAAAA -CCATTAGGT TTTGGGTGAT AGGATGGAAT 
             CAGTAATTGT GAAGAGAAAA -CCATTAGGT TTTGGGTGAT AGGATGGAAT 
             CAGTAATTGT GAAGAGAAAA -CCATTAGGT TTTGGGTGAT AGGATGGAAT 
             CAATAATTGT GAGGAGAAAA -CCATTG--- CCATGGTGAT AGTATCGAAT 
             CAATAATTGT GAAGAGAAAA -CCATTA--- -CCAGGTGAT GGAATGGAAT 

             TCATTA---- ----GGTGCA TGAAAATATC TCAGGCATTA TTAGGGATTT 
             TCATTA---- ----TGTGCA TGGAAATACC TCAGGCATTA TTAGGGATTT 
             TCATTA---- ----TGTGCA TGGAAATACC TCAGGCATTA TTAGGGATTT 
             TCATTA---- ----TGTGCA TGGAAATACC TCAGGCATTA TTAGGGATTT 
             TCATTA---- ----TGTGCA TGGAAATACC TCAGGCATTA TTAGGGATTT 
             TCATTA---- ----TGTGCA TGGAAATATC TCAGGCATTA TTAGGGATTT 
             TCATTAGAAA ATTACGTGCA TGTAATTATG TCAGGCATTA TTAGGGATTT 
             TCATTA---- ----TGTGCA TTGAAATATC TCAGGCATTA TTAGGGACTT 
             ---------- ---------- ---------- ---------- ---------- 
             TCATTA---- ----TGTGCA CTGAAATATC TCAGGCATTA TTAGGGACTT 
             TAATTA---- ----TGTGCA TGGAAATATC TCAG-CATTT TTAGGGATTT 
             ---------- ---------- ---------- ---------- ---------- 
             TCATTT---- ----TGTGCA TTGAAATATC TCAGGCATTA TTAGGGACTT 
             TCATTT---- ----TGTGCA ATGAAATATC TCAGGCATTA TTAGGGACTT 
             TCATTA---- ----TGTGCA TTGAAATATC TCAGGCATTA TTAGGGACTT 
             TCATTA---- ----TGTGCA TTGAAATATC TCAGGCATTA TTAGGGACTT 
             TCATTA---- ----TGTGCA TTGAAATATC TCAGGCATTA TTAGGGACTT 
             TCATTA---- ----TGTGCA CTGAAATATC TCAGGCATTA TTAGGGACTT 
             TCATTA---- ----TGTGCA CTGAAATATC TCAGGCATTA TTAGGGACTT 
             CCATTT---- ----CGTCTA TGGAAATATT TCACGCATTG TTAGGGATTT 
             CTGTTC---- ----TATACA TGGAAATATC TCAGGCATTA TTAGGGATTT 

             ATTTACATGA GACGTGATTT TCCTAAAATC AGGGTAAGGT TTTTGGGCCT 
             ATTTACATGA GACATGATTT TCCTAGAATC AAGGAAGGGT TATTGGGCCT 
             ATTTACATGA GACGTGATTT TCCTCGAATC AGGGAAGGGT TATTGGGCCT 
             ATTTACATGA GCTGTGATTT TCCTAGAATC AGGGAAGGGT TATTGGGCCT 
             ATTTACATGA GCTGTGATTT TCCTAGAATC AGGGAAGGGT TATTGGGCCT 
             CTTTACATGA GATGTGATTT TCTTAGAATC AGGGAAGGGT TTTTGGGCCT 
             CTTTACATGA GACGTGATTT TCCTAGCCTC AGGGAAGGGT TGTTGGGCCT 
             CTTTGTATGA GATGTGATTT TCCTAGGACC CGGGAAGGGT TGTTGGGCCT 
             ---------- ---------- ---------- ---------- ---------- 
             CTTTGTATGA GATGTGATTT TCCTAGGACC AGGAAAGGGT TGTTGGACCT 
             ATGGACATGA GACATGATTT TCCAAGAATC AGGGAAGGGC ACTTGGGCCT 
             ---------- ---------- ---------- ---------- ---------- 
             CTTTGTATGA GATGTGATTT TCCTAGGACC AGGAAATGGT TGTTGGACCT 
             CTTTGTATGA GATGTGATTT TCCTAGGACC AGGAAGTGGT TGTTGGACCT 
             CTTTGTATGA GATGTGATTT TCCTAGGACC AGGGAAGGGT TGTTGGGCCT 
             CTTTGTATGA GATGTGATTT TCCTAGGACC AGGGAAGGGT TGTTGGGCCT 
             CTTTGTATGA GATGTGATTT TCCTAGGACC CGGGAAGGGT TGTTGGGCCT 
             ATTTGTATGA GGTGTGATTT TCCTAGGACC AGGAAAGGGT TGTTGGACCT 
             CTTTGTATGA GGTGTGATTT TCCTAGGACC AGGAAAGGGT TGTTGGACCT 
             ATTTATGTAA GAGGTGATTT TTCTAGAATC AAGGTAGAGT TGTTGGGTCT 
             ATTTATATGA GA--TGATTT TCCTAGAACC AGGGAAGGGT TGATGGGCCT 

             TCCTGAGGTG TGTTGTCAAG AATGGAACGA GGTCTGGTTG CCCTTTTCCT 
             TCCTGAGGTG TGTTGTCGAG AATGGGACCA GGTCTGATTG CCCTTTTCCT 
             TCCTGAGGTG TGTTGTCGAG AATGGGACCA GGTCTGATTG CCCTTTTCCT 
             TCCTGAGGTG TGTTGTCGAG AATGGGACCA GGTCTGATTG CCCTTTTCCT 
             TCCTGAGGTG TGTTGTCGAG AATGGGACCA GGTCTGATTG CCCTTTTCCT 
             TCCTAAGGTG TGTTGTCGAG AATGGAACCA GGTCTGATTT CCCTTTTCCT 
             TCCTGAGGTG TGTTATCGAG ACTGGAACCA GGCCTGATTG CCTTTTTCCT 
             TCCTGAGGTG TGTTGTCCAG AATGGAACCA GGTCTGATTG CCCTTTTCCT 
             ---------- ---------- ---------- ---------- ---------- 
             TCCTGAGGTG TGTTGTCCAG AATGGAACCA GGTCTGATTG CCCTTTTCCT 
             TCCTGAGATG AGTTGTCGAG AGTAGATCCA GGTCTGATCG CCCTTATCCT 
             ---------- ---------- ---------- ---------- ---------- 
             TCCTGAGGTG TGTTGTCCAG AATGGAACCA GGTCTGATTG CCCTTTTCCT 
             TCCTGAGGTG TGTTGTCCAG AATGGAACCA GGTCTGATTG CCCTTTTCCT 
             T--------- -GTTGTCCAG AATGGAACCA GGTCTGATTG CCCTTTTCCT 
             TCCTGAGGTG TGTTGTCCAG AATGGAACCA GGTCTGATTG CCCTTTTCCT 
             TCCTGAGGTG TGTTGTCCAG AATGGAACCA GGTCTGATTG CCCTTTTCCT 
             TCCTGAGGTG TGTTGTCCAG AATGGAACCA GGTCTGATTG CCCTTTTCCT 
             TCCTGAGGTG TGTTGTCCAG AATGGAACCA GGTCTGATTG CCCTTTTCCT 
             TCCTGATGTG TATTATCAAG AATGGAATCA AATCGGATTG CCTTTTTTCT 
             TCTTGAGGTG TACTGTCGAG AATGGAACCA GGTCTGATTG CCTTTTTCCT 

             GTACCATATC AGGTTGTTAG CACTCCCAGC TCACATTCCC -------TCA 
             GTACCATATC AGGTTGTTAG CTCTGCCAGC TCACATTGCC -------TCA 
             GTACCATATC AGATTGTTAG CTCTGCCAGC TCACATTCCC -------TCA 
             GTACCATATC AGGTTGTTAG CTCTGCCAGC TCACATTCCC -------TCA 
             GTACCCTATC AGGTTGTTAG CTCTGCCAGC TCACATTCCC -------TCA 
             GCACCATATC AGGTTGTTAG CTCTGCCAGC TCACATTCCT -------TCA 
             GTACCATATC AGGCTGTTAG CTCTGCCAGC TCGCATAACC -------TCA 
             GTACCCTATC AGGTTGTTAG CTCTGCCAGC TCACATTCCC -------TCA 
             ---------- ---------- ---------- ---------- ---------- 
             TTACCCTATC AGGTTGTTAG CTCTGCAAGC TCACATTCCC -------TCA 
             GTACCATATC AGGTAGTGAG ATCTGCCAGC TCACATTGAC -------TCA 
             ---------- ---------- ---------- ---------- ---------- 
             TTACCCTATC AGGTTGTTAG CTCTGCCAGC TCACATTCCC -------TCA 
             TTACCCTATC AGGTTGTTAG CTCTGCCAGC TCACATTCCC -------TCA 
             GTACCCTATC AGGTTGTTAG CTCTGCCAGC TCACATTCCC CATTACCTCA 
             GTA------- -----GTTAG CTCTGCCAGC TCACATTCCC -------TCA 
             TTACCCTATC AGGTTGTTAG CTCTGCCAGC TCACATTCCC -------TCA 
             GTACCCTATC AGGTTGTTAG CTCTGCCAGC TCACATTCCC -------TCA 
             GTACCCTATC AGGTTGTTAG CTCTGCCAGC TCACATTCCC -------TCA 
             GTCCCGTATC AAGCTGTAAG CTCTGCCAGC TCCCAGTTCG -------TCA 
             GTACTGTAT- AGGTTGTTAG CTCTGCCAGC TCACATTCCC -------TCA 

             ACCACCACCC TGCTTCTCCA TGGATGACTT TCTTTAACTG TTATATCATT 
             ACCACTGTCC TCCTTCTCCA TGGATCACTT TCCTTAACTG TTGTTTTGTT 
             ACCACTGTCC TCCTTCTCCA TGGATCACTT TCCTTAACTG TTGTTTTGTT 
             ACCACTGTCC TCCTTCTCCA TGGATCACTT TCCTGAACTG TTGTTTTGTT 
             ACCACTGTCC TCCTTCTCCA TGGATCACTT TCCTGAACTG TTGTTTTGTT 
             GCCACCATCC TCCTTTTCCA TGGATCACTT TCCGTAACTG TTCTTTTGTT 
             ACCACCATCC TCCTTCTCCA TGGATCACTT TCCTTAACTG TTCTGTCGTT 
             ACCACCATCC TCCT---CCG TGGATCACTT TCCTTAACTA GTCTTTCATT 
             ---------- ---------- ---------- ---------- ---------- 
             ACCACCATCC TCCTTCTCCG TGGATCACTT TCCTTAACTA TTCTTTCGTT 
             AGCAACATCC TCCTTCTCCA TGGATCACGA TCCGTA---- -TCTGTCATT 
             ---------- ---------- ---------- ---------- ---------- 
             ACCACCATCC TCCTTCTCCG TGGATCACTT TCCTTAACTA TTCTTTCGTT 
             ACCACCATCC TCCTTCTCCG TGGATCACTT TCCTTAACTA TTCTTTCGTT 
             ACCACCATCC TCCTTCTCCA TGGATCACTT TCCTTAACTA TTCTTTCGTT 
             ACCACCATCC TCCTTCTCCA TGGATCACTT TCCTTAACTA TTCTTTCGTT 
             ACCACCATCC TCCTTCTCCG TGGATCACTT TCCTTAACTA TTCTTTCGTT 
             ACCACCATCC TCCTTCTCCG TGGATCACTT TCCTTAACTA TTCTTTCGTT 
             ACCACCATCC TCCTTCTCCG TGGATCACTT TCCTTAACTA TTCTTTCGTT 
             GGTGCCATCC TCCATCTTCA TGGATGATTT TCCTTAACTG TTCTTTCATT 
             GCCACTGCCC TCCTTCTCCA AGGATCACTT TCCTTAATTG TTCTTTTGTT 

             AAGTACTTTT TCTAGAAAGG AAACAGCTTG CCAGAGAGTT GAAGATTCCA 
             AATTACTTTT TCTAGAAAGG AAACAGCTTG CCGGAGAGTT GAAGATTCC- 
             AATTACTTTT TCTAGAAAGG AAACAGCTTA CCAGAG--TT GAAGATTCCA 
             AATTACTTTT TCTAGAAAGG AAACAGCTTG CCAGAGAGTT GAAGATTCCA 
             AATTACTTTT CCTAGAAAGG AAACAGCTTG CCAGAGAGTT GACGATTCCA 
             AATTACTTTC TCTAGAAAGG AAACAGCTTG CCAGAGAGTT GAAGATTCCA 
             GATTACTTTT TCTAGAAAGG AAACAGCTTG CCAGAGAGTT GAAGATTCCA 
             AATTACTTTT TCTAGAAAAG AAACAGCTTG CCAGAGAGTT GAGGATTCCA 
             ---------- ---------- ---------- ---------- ---------- 
             AGTTACTTTT TCTAGAAAAG AAACAGCTTG CCAGAGAGTT GAGGATTCCA 
             AATTACTGTT TCTAGAAAGG AAACAGCTTG CCATAGAGTT GAGGATTCCA 
             ---------- ---------- ---------- ---------- ---------- 
             AGTTACTTTT TCTAGAAAAG AAACAGCTTG CCAGAGAGTT GAGGATTCCA 
             AGTTACTTTT TCTAGAAAAG AAACAGCTTG CCAGAGAGTT GAGGATTCCA 
             AGTTACTTTT TCTAGAAAAG AAACAGCTTG CCAGAGAGTT GAGGATTCCA 
             AGTTACTTTT TCTAGAAAAG AAACAGCTTG CCAGAGAGTT GAGGATTCCA 
             AGTTACTTTT TCTAGAAAAG AAACAGCTTG CCAGAGAGTT GAGGATTCCA 
             AATTACTTTT TCTAGAAAAG AAACAGCTTG CCAGAGAGTT GAGGATTCCA 
             AATTACTTTT TCTAGAAAAG AAACAGCTTG CCAGAGAGTT GAGGATTCCA 
             AGTTACTTTT -CTAGAAGGG AAACAGCTTG CCAGAGAGTT GAAAATTCCA 
             AATTACTTTT TCTAGAAAGC GAACAGCTTG TCAGAGAGTT GACGATTCCA 

             GGTTTAGTGG ATAATAGCAT TAGCAAAGCA CATGG-TTCT GCCAGTTCCA 
             GGTTTGGTAG ATAATAGCAT TAGCAAAGCA CATGG-TTCT GCCAGTTCCA 
             GGTTTGGTAG ATAATAGCAT TAGTAAAGCA CATGGTTTTT GCCAGTTCCA 
             GGTTTGGTAG ATAATAGCAT TAGTAAAGCA CATGGTTTTT GCCAGTTCCA 
             GGTTTGGTAG ATAATAGCAT TAGTAAAGCA CATGGTTTTT GCCAGTTCCA 
             GGTTTGGTGA ATAATAACAT TAGCAAAGCA CATGG-TTCT GCCAGTTCCA 
             GGTTTGGTGG ATAACAGCAT TAGCAAAGCA CATGG-TTCT GCCCGTTCCA 
             GGTTTGGTGG ATAATAGCAT TAGCAAAGCA CATGG-TTCT GCCAGTTCCG 
             ---------- ---------- ---------- ---------- ---------- 
             GGTTTGGTAG ATAATAGCAT TAGCAAAGCA CATGG-TTCT GCCAGTTCCG 
             GGTTTGGTGG ATAATAGCAT GAGCAAAGCA CGTGG-TTCT GCCAGTTCCA 
             ---------- ---------- ---------- ---------- ---------- 
             GGTTTGGTGG ATAATAGCAT TAGCAAAGCA CATGG-TTCT GCCAGTTCCG 
             GGTTTGGTGG ATAATAGCAT TAGCAAAGCA CATGG-TTCT GCCAGTTCCG 
             GGTTTGGTGG ATAATAGCAT TGGCAAAGCA CATGG-TTCT GCCAGTTCCG 
             GGTTTGGTGG ATAATAGCAT TGGCAAAGCA CATGG-TTCT GCCAGTTCTG 
             GGTTTGGTAG ATAATAGCAT TAGCAAAGCA CATGG-TTCT GCCAGTTCCG 
             GGTTTGGTGG ATAATAGCAT TAGCAAAGCA CATGG-TTCT GCCGGTTCCG 
             GGTTTGGTGG ATAATAGCAT TAGCAAAGCA CATGG-TTCT GCCAGTTCCG 
             GATTTGGCGG ATAATAGCAT TAGCGAAGCA -GCGG-TTCT GCCGGTTCCC 
             GGTTTGATAA ATGGTAGCGT TAGCAAAGCC CATGG-TTCT GTCAGTTCCA 

             CTTTATCCTT CAAGTCACTG GGAGTCACAT GTCTGTTTAC TC---ATCTA 
             CTTTATCCTT C--GTCACTG GCAGTCACAT G--------- ---------- 
             CTTTATCCTT T--GTCACTG GCAGTCACAT G--------- ---------- 
             CTTTATCCTT C--GTCACTG GCAGTCACAT G--------- ---------- 
             CTTTATCCTT C--GTCACTG GCAGTCACAT G--------- ---------- 
             CTTTATCCTT A--GTCACTG GTGGTCACAT GTCCCTTGAC TC---ATCTA 
             CTTTATCCTT C--ATCACTG GCAGTTACGT GTTCATTTAC TT---ATCTC 
             CTTTATCCCG T--GTCACTG GTGGTCACAT GTCCATTTAT TC---ATCTC 
             ---------- ---------- ---------- ---------- ---------- 
             CTTTATCCTT C--GTCAGTG GTGGTCACAT GTCCATTTAT TC---ATCTC 
             CTTTATCCTT C--ATCACTG GCGGTCACAT GTCCATTTAC TC---ATCTC 
             ---------- ---------- ---------- ---------- ---------- 
             CTTTATCCTT T--GTCACTG GTGGTCACGT GTCCATTTAT TC---ATCTC 
             CTTTATCCTT T--GTCACTG GTAGTCACGT GTCCATTTAT TC---ATCTC 
             CTTTATCCTT C--GTCACTG GTGGTCACAT GTCCATTTAT TC---ATCTC 
             CTTTATCCTT C--GTCACTG GTGGTCACAT GTCCATTTAT TC---ATCTC 
             CTTTATCCTT C--GTCAGTG GTGGTCACAT G-CCATTTAT TC---ATCTC 
             CTTTATCCTT T--GTCACTG GTGGTCACGT GTCCATTTAT TC---ATCTC 
             CTTTATCCTT T--GTCACTG GTGGTCACGA GTCCATTTAT TC---ATCTC 
             CTTTGTCCAT T--GTTACCG GCAATCACAT GTCCGTCTCC TCCTTATCTA 
             TTTTCTCCAC C--GTCACTG GCAGTCACGT GTCTGTTTAC TCCTTGTTTA 

             TTTACAGTTC CTAGTGAATC AGGTAA-GAG CCCTGGTGGC ACAATGGTTA 
             ---------- --------TC AGGTAAGGAG CCCTGGTGGC ACAATTGTTA 
             ---------- --------TC AGGTAAGGAG CCCTGGTGGC ACAATTGTTA 
             ---------- --------TC AGGTAAGGAG CCCTGGTGGC ACAATTGTTA 
             ---------- --------TC AGGTAAGGAG CCCTGGTGGC ACAATTGTTA 
             TTTAGAGTTC CTAGTGAATT AGGTAAGGAG TCCTGGTGGT ACAATGGTTA 
             TTTACAGTTC CTAGTGAATC AGGTAAGGAG TCCTGGTGGC ACAATGGTTA 
             TTTACAGTTC CTAGTGATTC AGGTAAGGAG CCCTGGTGAC ATAATTGTTA 
             ---------- ---------- ---------- ---------- ---------- 
             TTTACAGTTC CTAGTGATTC AGGTAGGGAG CCCTGGTGAC ATAATTGTTA 
             TTTACAGTTC CTAGTGAATC AGGTAAGGAG CCCTGGTTAC ACGATGGTTA 
             ---------- ---------- ---------- ---------- ---------- 
             TTTACAGTTC CTAGTGATTC AGGTAAGGAG CCCTGGTGGC ACAATTGTTA 
             TTTACAGTTC CTAGTGATTC AGGTAAGGAG CCCTGGTGGC ACAATTGTTA 
             TTTACTGTTC CTAGTGATTC AGGTAGGGAG CCCTGGTGAC ATAATTGTTA 
             TTTACTGTTC CTAGTGATTC AGGTAGGGAG CCCTGGTGAC ATAATTGTTA 
             TTTACAGTTC CTAGTGATTC AGGTAGGGAG CCCTGGTGAC ACAATTGTTA 
             TTTACAGTTC CTAGTGATTC AGGTAAGGAG CCCTGGTGGC ACAATTGTTA 
             TTTACAGTTC CTAGTGATTC AGGTAAGGAG CCCTGGTGGC ACAATTGTTA 
             TTTCCAGTTC CTAGTGACTC AG-----GAG TCCTGGTAGT GCTCTGGTTA 
             TTCACAGTCC TTAGTGAATC TGGTAAAGAG CCCTGGTGGT GCAGTGGTTA 

             AGCACTCGAC TGCTAACCAT AAGGTTGGCA GTTCAAACCC ACCCAGCGGC 
             AGCACTCGGC TGCCAGCCAT AAGGTTGGCA GTTCGAACCC ACCCAGCGGC 
             AGCACTCAGC TGCTAACCAT AAGGTTGGCA GTTCGAACCC ACCCACCGGC 
             AGCACTCAGC TGCTAACCAT AAGGTTGGCA GTTCGAACCC ACTCAGCGGC 
             AGCACTCAGC TGCTAACCAT AAGGTTGGCA GTTCGAACCC ACTCAGCGGC 
             AGCACACGGC TGCTAACCAT AAGGTTGGCA GCTCAAGTCT CCACAGCGGT 
             AGCACTTGGC TGCTAACCGT AACATTGGAA GTTCGAACCC ACTTAGCAGC 
             AGCACTTGGC TGCTAACCAT AAGGTTGGCA ATTCGAACCT TCCCAGTGGC 
             ---------- ---------- ---------- ---------- ---------- 
             AGCAGTTGGC TGCTAACGAT AAGGTTGGCA ATTCGAACCT TCCCAGTGGC 
             AGCACACGGC TGCTAACCAT AAGGTTGGCA GTTTGAACCC CCCCAGTAGC 
             ---------- ---------- ---------- ---------- ---------- 
             AGCACTTGGC TGCTAACCAT AAGGTTGGCA ATTTGAACCT TCCCAGTGGC 
             AGCACTTGGC TGCTAACCAT AAGGTTGGCA ATTTGAACCT TCCCAGTGGC 
             AGCACTTGGC TGCTAACCCT AAGGTTGGCA ATTCGAACCT TCCCAGTGGC 
             AGCACTTGGC TGCTAACCAT AAGGTTGGCA ATTCGAACCT TCCCAGTGGC 
             AGCACTTGGC TGCTAACCAT AATGTTGGCA ATTCGAACCT TCCCAGTGGC 
             AGCACTTGGC TGCTAACCAT AAGGTTGGCA ATTTGAACCT TCCCAGTGGC 
             AGCACTTGGC TGCTAACCAT AAGGTTGGCA ATTTGAACCT TCCCAGTGGC 
             GGCAGCCAGT TGCTAACTAT AAGATTGGCA GTTCAGATCC ACCCAGCAGC 
             AGCACTTGGC TGCTAACCAA AAGGTTGGCA GTTCGAACCC ACCCAGTGGC 

             TCCATGGGAG AAAGACCTGA GAAT------ ---------- ---------- 
             TCCATGGGAG AAAGACCTGG AAAT------ ---------- ---------- 
             TCCATGGGAG AAAGACTTGG GAAT------ ---------- ---------- 
             TCCATGGGAG AAAGACCTGG GAAT------ ---------- ---------- 
             TCCATGGGAG AAAGACCTGG GAAT------ ---------- ---------- 
             TTCATGGGAC AAAGACCTGG GAAT------ ---------- ---------- 
             TCCATGGTAG AAAGACCTGG GAAT------ ---------- ---------- 
             TGTATGG-AG AAAGACCTGG GAAT------ ---------- ---------- 
             ---------- ---------- ---------- ---------- ---------- 
             TCCATGGGAG AAAGACCTGG GAAT------ ---------- ---------- 
             TCCACGGGAG AAAGACCTGG GAAT------ ---------- ---------- 
             ---------- ---------- ---------- ---------- ---------- 
             TCCATGGGAG AAAGACCTGG GAAT------ ---------- ---------- 
             TCCATGGGAG AAAGACCTGG GAAT------ ---------- ---------- 
             TCCATGGGAG AAAGAACTGG GAAT------ ---------- ---------- 
             TCCATGGGAG AAAGAACTGG GAAT------ ---------- ---------- 
             TCCATGGGAG AAAGACCTGA GAAT------ ---------- ---------- 
             TCCATGGGAG AAAGACCTGG GAAT------ ---------- ---------- 
             TCCATGGGAG AAAGACCTGG GAAT------ ---------- ---------- 
             TCCATGGGAG AAAGACCTGG TGATTTGATG TACCCAACAA ACAGTGATGC 
             TCCATGGGAG AAAGACCTGG TGAT------ ---------- ---------- 

             ---------- ---------- ---------- ---------- ---------- 
             ---------- ---------- ---------- ---------- ---------- 
             ---------- ---------- ---------- ---------- ---------- 
             ---------- ---------- ---------- ---------- ---------- 
             ---------- ---------- ---------- ---------- ---------- 
             ---------- ---------- ---------- ---------- ---------- 
             ---------- ---------- ---------- ---------- ---------- 
             ---------- ---------- ---------- ---------- ---------- 
             ---------- ---------- ---------- ---------- ---------- 
             ---------- ---------- ---------- ---------- ---------- 
             ---------- ---------- ---------- ---------- ---------- 
             ---------- ---------- ---------- ---------- ---------- 
             ---------- ---------- ---------- ---------- ---------- 
             ---------- ---------- ---------- ---------- ---------- 
             ---------- ---------- ---------- ---------- ---------- 
             ---------- ---------- ---------- ---------- ---------- 
             ---------- ---------- ---------- ---------- ---------- 
             ---------- ---------- ---------- ---------- ---------- 
             ---------- ---------- ---------- ---------- ---------- 
             AGTTCAAATC TACCAGGCAC TCCATGGAAA CCCCATGGGG CAGTTCTACT 
             ---------- ---------- ---------- ---------- ---------- 

             ---------- ---------- ---------- ----CTGAAG GCAC------ 
             ---------- ---------- ---------- ----CTGAAG GCAC------ 
             ---------- ---------- ---------- ----CTGAAG GCAC------ 
             ---------- ---------- ---------- ----CTGAAG GCAC------ 
             ---------- ---------- ---------- ----CTGAAG GCAC------ 
             ---------- ---------- ---------- ----CTGAAG GCAC------ 
             ---------- ---------- ---------- ----CTGATG GCAC------ 
             ---------- ---------- ---------- ----CTGATG GCAC------ 
             ---------- ---------- ---------- ---------- ---------- 
             ---------- ---------- ---------- ----CTGATG GCAC------ 
             ---------- ---------- ---------- ----CTGATG GCAC------ 
             ---------- ---------- ---------- ---------- ---------- 
             ---------- ---------- ---------- ----CTGATG GCAC------ 
             ---------- ---------- ---------- ----CTGATG GCAC------ 
             ---------- ---------- ---------- ----CTGATG GCAC------ 
             ---------- ---------- ---------- ----CTGATG GCAC------ 
             ---------- ---------- ---------- ----CTGATG GCAC------ 
             ---------- ---------- ---------- ----CTGATG GCAC------ 
             ---------- ---------- ---------- ----CTGATG GCAC------ 
             CTGTCATGTA GGCTTGCTAT GAGTCTGAAT CAACCTGATG GCACTGGGTT 
             ---------- ---------- ---------- ----CTGATG GCAC------ 

             ----CTAACA ACAGTGAATC GGGTATTGGC ATTGGGAGCA -----TCATA 
             ----CTAACA ACAGTGAATC GGGTATTGGC ATTGGGAGCA -----TTATG 
             ----CTGACA ACAGTGAATC GGGTATTGGC ATTGGGAGCA -----TTATG 
             ----CTGACA ACAGTGAATA GGGTATTGGC ATTGGGAGCA -----TTATG 
             ----CTGACA ACAGTGAATC GGGTATTGGC ATTGGGAGCA -----TTATG 
             ----CTAACA ACAGTGAACT GGGCATTGGC ATTGGGACCA TTA-----TG 
             ----CTAACA ATAGTGAATC GGGTATTGGC ATTGGGAGCA TCA-----TG 
             ----CTAACA ACAGTGAATC AGGCATTGGC ATTAGGAACA TTAA-TTATG 
             ---------- ---------- ---------- ---------- ---------- 
             ----CTAACA ACAGTGAATC AGGCATTGGC ATTGGGAACA TTAATTTATG 
             ----CTGACA ACAGTGAATC AGGCATTGGC ATTGGGAACA TT-------G 
             ---------- ---------- ---------- ---------- ---------- 
             ----CTGAGA ACAGTGAATC AGGCATTGGC ATTGGGAACA TTAA-TTATG 
             ----CTGAGA ACAGTGAATC AGGCATTGGC ATTGGGAACA TTAA-TTATG 
             ----CTAACA ACAGTGAATC AGGCATTGGC ATTGGGAACA TTAA-TTATG 
             ----CTAACA ACAGTGAATC AGGCATTGGC ATTGG-AACA TTAA-TTATG 
             ----CTAACA ACAGTGAATC AGGCATTGGC ATTGGGAACA TTAA-TTATG 
             ----CTGACA ACAGTGAATC AGGCATTGGC ATTGGGAACA TTAA-TTATG 
             ----CTGACA ACAGTGAATC AGGCATTGGC ATTGGGAACA TTAA-TTATG 
             TGGGTTAACA ACAGTGAATC AAGTATTGGT ACTGGGAGCA -----TTATG 
             ----ATAACA ACAGTGAATT GGGTATTGGC ATTGGGAGAA -----TTATG 

             ACCAAGGCTG GC-TTTGAGC TTTCATTTGT GCCG-AAGAT TTTTGAGGCC 
             ACCAAGGCTG GC-TTTGAGC TCTCATTTGT GCTG-ACGAT TTTTGAGGCC 
             ACCAAGGCTG GC-TTTGAGC TCTCATTTGT GCTG-ATGAT TGTTGAGGCC 
             ACCAAGGCTG GC-TTTGAGC TCTCATTTGT GCTG-ACGAT TTTTGAGGCA 
             ACCAAGGCTG GC-TTTGAGC TCTCATTTGT GCTG-ACGAT TTTTGAGGCA 
             CCCAAGGATG GC-TTTGAGC TCTCATTTGT GCTG-ATGAT TTTTGAGGCC 
             ACCAAGGCTG GC-TTTGAGC TTTCATTTTT GCTA-AAGAT TTTTGAGGCC 
             ACCAAGGCTG GC-TTTGCGC TCTCATTTGT GCTG-AAGAT TTCTGAGGCC 
             ---------- ---------- ---------- ---------- ---------- 
             ACCAAGGCTG GCTTTTGAAC TCTCATTTGT GCTGAAAGAT TTCTGAGTCC 
             ACCAAGGCTG CC-TTTGAGC TTTCATTCAT GCTG-AAGAG TTTTGAGGCC 
             ---------- ---------- ---------- ---------- ---------- 
             GCCAAGGCTG GC-TTTGAGC TCTCATTTGT GCTG-AAGAT TCCTGAGGCC 
             GCCAAGGCTG GC-TTTGAGC TCTCATTTGT GCTG-AAGAT TCCTGAGGCC 
             ACCAAGGCTG GC-TTTGAAC TGTCATTTGT GCTG-AAGAT TTCTGAGTCC 
             ACCAAGGCTG GC-TTTGAAC TCTCATTTGT GCTG-AAGAT TTCTGAGTCC 
             ACCAAGGCTG GC-TTTGAAC TCTCATTTGT GCTG-AAGAT TTCTGAGTCC 
             ACCAAGGCTG GC-TTTGAAC TCTCATTTGT GCTG-AAGAT TTCTGAGGCC 
             GCCAAGGCTG GC-TTTGAGC TCTCATTTGT GCTG-AAGAT TTGTGAGGCC 
             TCCAAGGCTG GC-TTTGAGC TTTCATTTGT GCAG-AAGAG TTTTGTTGCC 
             ATCAAGGCTG GC-ACTGAGC TTTCATTTGT GCTG-AAGAT TTTTGAGGCC 

             AGAAGGAGAA AGTCACTGTT --GTGTCCTC TTCTCAGAGT CGAGCTGGAA 
             AGAAGGAGAA AGTCACTGTT TGGTGTCCCC TTCTCAGAGT CCAGGTGGAA 
             AGAAGGAGAA AGTCACTGTT TGGTGTCCCC TTCTCAGAGT CCAGGTGGAA 
             AGAAGGAGAA AGTCACTGTT TGGTGTCCCC TTCTCAGAGT CCAGGTGGAA 
             AGAAGGAGAA AGTCACTGTT TGGTGTCCCC TTCTCAGAGT CCAGGTGGAA 
             AGAAGGAGAA AGTCACTGTT TGGTGTCCCC TTCTCAGAGT CCAGGTGGAA 
             AGAAGGAGAA AGTAACTGTT CATTGTCCCC TTCTCAGAGT CCAAGTGGAA 
             AGAAGGAGAA AGTCACTGTT TGGTGTACCC TTCTGAGAGT CCAGGTGGAA 
             ---------- ---------- ---------- ---------- ---------- 
             AGAAT----- -----CTGTT TGGTGTCCCC TTCTTGTA-C CCTTCTGAGA 
             AGAAGGAGAA AGTCTCTGTT TGGTGTCCCC TTCTTAGAGT CCAGGTGGAA 
             ---------- ---------- ---------- ---------- ---------- 
             AGAAGGAGAA AGTCACTGTT TGGTGTACTC TTCTGAGAGT CCAGGTGGAA 
             AGAAGGAGAA AGTCACTGTT TGGTGTACCC TTCTGAGAGT CCAGGTGGAA 
             AGAAGGAGAA AGTCACTGTT TGGTGTACCC TTCTGAGAGT CCAGGTGGAA 
             AGAAGGAGAA AGTCACTGTT TGGTGTACCC TTCTGAGAGT CCAGGTGGAA 
             AGAAGGAGAA AGTCACTGTT TGGTGTACCC TTCTGAGAGT CCAGGTGGAA 
             AGAAGGAGAA AGTCACTGTT TGGTGTACTC TTCTGAGAGT CCAGGTGGAA 
             AGAAGGAGAA AGTCACTGTT TGGTGTCCCC TTCTCAGAGT CCAGGTGGAA 
             AGAAGGAGAA GTTCACTGTT TGGTGTACCC TTCTCACAGT CCCTGTGGAA 
             ---AGGAGAA ATTGACTG-- --GTGTACCC TTTTTGTAGT ACAGGTGGAA 

             GTCTGGGAAG AAGGGGTAGG AAAGATATCA CATCTCTTTC TGAGCTCTCC 
             GTCTGGGAAG AAGGGGTAGA AAAGATACCG CATCTCTTTC TGAACTCTCC 
             GTCTGGGAAG AAGGGGTAGA AAAGATACCA CGTCTCTTTC TGAACTCTCC 
             GTCTGGGAAG AAGGGGTAGA AAAGATACCA CGTCTCTTTC TGAACTCTCC 
             GTCTGGGAAG AAGGGGTAGA AAAGATACCA CGTCTCTTTC TGAACTCTCC 
             GCCTGGGAAA AAGGGGTAAA TAAGATACCA CGTCTCTTTC TGAGCTCTCC 
             GTCTGGGAAG AAGGGGTAGA AAAGATACCA CATCTCTTTC TGAGC-CTCC 
             GTCTGGGAAG AAGGGGTAGA AAAGATACCA CATCTCTTTC CGAGCTCTCC 
             ---------- ---------- ---------- ---------- ---------- 
             GTCCAGGAGG AAGGGGTAGA AAAGATACCA CATCTGTTTC TGAGCTCTCT 
             GTCTGGGAGG AAGGGGTAGA AAAGATACCA CATCTGTTTC TGAGCTCTCC 
             ---------- ---------- ---------- ---------- ---------- 
             GTCTGGGAAG AAGGGGTAGA AAAGATACCA CATCTCTTTC CGAGCTCTCC 
             GTCTGGGAAG AAGGGGTAGA AAAGATACCA CATCTCTTTC CGAGCTCTCC 
             GTCTGGGAAG AAGGGGTAGA AAAGATACCA CATCTCTTTC CGAGCTCTCC 
             GTCTGGGAAG AAGGGGTAGA AAAGATACCA CATCTCTTTC CGAGCTCTCC 
             GTCTGGGAAG AAGGGGTAGA AAAGATACCA CATCTCTTTC TGAGCTCTCC 
             GTCTGGGAAG AAGGGGTAGA AAAGATACCA CATCTCTTTC CGAGCTCTCC 
             GTCTGGGAAG AAGGGGTAGA AAAGATACCA CATCTCTTTC CGAGCTCTCC 
             GACTGGGACA GAGAGGTAGA AAGCACGCC- TATCTTTTTC TGAGCTCTCT 
             GTCTGGGAAG GAGGGGTAGA AAGGTCACCA CATCTCTTTC TGAGCTCTCC 

             AGCT----TC TACAGCTTGA AGTAAAATCA GACTCCTTGA AGAGAAAATG 
             AGCT----TC TACAGCTTGA AGTAAAATCA GACTCCTTGA AAAGAAAATG 
             AGCT----TC TACAGCTTGA AGTAAAATCA GACTCCTTGA AAAGAAAATG 
             -GCT----TC TACAGCTTGA AGTAAAATCA GACTCCTTGA AAAGAAAATG 
             -GCT----TC TACAGCTTGA AGTAAAATCA GACTCCTTGA AAAGAAAATG 
             AGCT----TC TACAGCTTGA AGTAAAGTCA GACTCCTTGA AAAGCAAAGG 
             AGCT----TC TACAGCTTGA ACTAAAATCA GACTCCTTGA AGAGAAAATT 
             AGCT----TC TGTAGCTTGA ACTCAAATCA GACTCCTTGA AGAGAAATTT 
             ---------- ---------- ---------- ---------- ---------- 
             TTCTGAGCTC TCCAGCTTTC TGT---ATCA GACTCCTTGA AGAGAAAATG 
             AGCT----TC TACCGCTTGA AGTAAAATCA GACTCCTTGA AGAGAAAATG 
             ---------- ---------- ---------- ---------- ---------- 
             AGCT----TC TATAGCTTAA ACTGAAATCA GACTCCTTGG AGAGAAATTT 
             AGCT----TC TATAGCTTGA ACTGAAATCA GACTCGTTGA AGAGAAATTT 
             AGCT----TC TGTAGCTTGA ACTCAAATCA GACTCCTTGA AGAGAAATTT 
             AGCT----TC TGTAGCTTGA ACTCAAATCA GACTCCTTGA AGAGAAATTT 
             AGCT----TC TGTAGCTTGA ACTCA--TCA GACTCCTTGA AGAGAAATTT 
             AGCT----TC TATAGCTTAA ACTGAAATCA GACTCCTTGG AGAGAAATTT 
             AGCT----TC TATAGCTTGA ACTCAAATCA GACTCCTTGA AGAGAAATTT 
             AGAA----TC TGCTGCTTGA ACTAAAATCA GACCCCTTAC AGAGGAAATT 
             AGCA----TC TGCAGCTTGA ACTAAAATTA GACTCCTTGT AGACAAAATT 

             ACAGCTAATA GAAATCTAGG CAGAGCC-AG GATGGTTAGG AAAGAGGGAC 
             ACAACTAATA GAAATCTAGG CAGAGCCAAG GATGGCTAGG AAAGAGGGGC 
             ACAACTAATG GAAATCTAGG CAGAACCAAG GATGGCTGGG AAAGAGGGGC 
             ACAACTAATG GAAATCTAGG CAGAGCCAAG GATGGCTACG AAAGAGGGGC 
             ACAACTAATG GAAATCTAGG CAGAGCCAAG GATGGCTAGG AAAGAGGGGC 
             ACAATTAATG GAAATCTAGG CAGAGCCAAG GATGATTAGG AAAGAAGGAC 
             ACAACTAATA GAAATCTAGG CAAAGCCAAG GATGGTTAGG AAAGAGGGAC 
             ACAGCTAATA -AAATCTAGG CAGAGCCAAG GGTGGTTCGG AAAGAGGGA- 
             ---------- ---------- ---------- ---------- ---------- 
             ACAACGAATA GAAATCTAGG CAGAGCCAAG GATGGTTAGG AAAGAGGGAC 
             ACAACGAATA GAAATCTAGG CAGAGCCAAG GATGGTTAGG AAAGAGGGAC 
             ---------- ---------- ---------- ---------- ---------- 
             ACAACTAATA -AAATCTAGG CAGAGCCAAG GGTGGTTCAG AAAGAGGGAG 
             ACAACTAATA -AAATCTAGG CAGAGCCAAG GGTGGTTCAG AAAGAGGGAG 
             ACAACTAATA -AAATCTAGG CAGAGCCAAG GGTGGTTTGG AAAGAGGGAC 
             ACAACTAATA -AAATCTAGG CAGAGCCAAG GGTGGTTTGG AAAGAGGGAC 
             ACAACTAATA -AAATCTAGG CAGAGCCAAG CGTGATTTGG AAAGAGGGAC 
             ACAACTAATA -AAATCTAGG CAGAGCCAAG GGTGGTTCAG AAAGAGGGAG 
             ACAACTAATA -AAATCTAGG CAGAGCCAAG GGTGGTTCGG AAAGAGGGAC 
             CCCACTAATA CAAACCTAAG CAGAGCTAAG GATGGTTAAG AAAGAGAG-- 
             ACAACTGATA TAAATCTAAA TAGACCCAAG GATGGTTAGG AAAGAGGGAC 

             AGGGAGCGAA AAATTAA-AA AAGAAAAATT GTATTCAGCT TAAAAACTGA 
             AGGAAGTGAA AAATTAA-AA AAGAAAAATT GTATTCAGCT TATAAACTGG 
             AGGAAGTGAA AGATTAA-AA AAGAAAAATT GTATTCAGCT TATAAACTGG 
             AGGAAGTGAA AAATTAA-AA AAGAAAAATT GTATTCAGCT TATAAACTGG 
             AGGAAGTGAA AAATTAA-AA AAGAAAAATT GTATTCAGCT TATAAACTGT 
             AGGAA-TGAA GAATTAAAAA A-GAAAAATT GTATTTAGCT TAAAAACTGG 
             AGGAAGTGAA AAATTAAAAA AAGAAAAATT GCATTCAGCT TAACAACTGC 
             ----AGTGAA AAATTAAAAA A-GGAAAGTT GTATTCAGCT TAAAAACTGT 
             ---------- ---------- ---------- ---------- ---------- 
             AGGAAGTGAA AAATTA--AA AAGAAAAATT CTGTTCAGCT TAAAAACTAT 
             AGGAAGTGAA AAATTAAAAA --GAAAAATT CTGTTCAGCT TAAAAACTAT 
             ---------- ---------- ---------- ---------- ---------- 
             AGGAAGTGAA AAATTAAAAA A-GAAAAGTT GTATTCAGCT TAAAAACTGT 
             AGGAAGTGAA AAATTAAAAA A-GAAAAGTT GTATTCAGCT TAAAAACTGT 
             AGAAAGTGAA AAGTTAAAAA A-GAAAAGTT GTATTCAGCT TGAAAACTGT 
             AGAAAGTGAA AAATTAAAAA A-GAAAAGTT GTATTCAGCT TGAAAACTGT 
             AGAAAGTGAA AAATTAAAAA A-GAAAAGTT GTATTCAGCT TGAAAACTGT 
             AGGAAGTGAA AAATTAAAAA A-GAAAAGTT GTATTCAGCT TAAAAACTGT 
             AGGAAGTGAA ATATTAAAAA A-GAAAAGTT GTATTCAGCT TAAAAACTGT 
             AGAAAGTAAA AGTTTTTGTT TTTTTAAGTT GTATTCCGCT TAAACCCTG- 
             AGGAAGT--A AAATTTT-TT TTAAAAAATT GTGTTCAGCT TAAAAACTGA 

             TTGGAGTGTT GTTTTAAGCT ---------- ---------- ---------- 
             TTGGAGTGTT GTTTTAAGCT TGCTTTAGTG CTTTGGAAAC CCTGGTGGAG 
             TTGGAGTGTT GTTTTAAGCT TGCTTTAGTG CTTTGGAAAC CCTGGTGGCA 
             TTGGAGTGTT GTTTTAAGCT TGCTTTAGTG CTTTGGAAAC CCTGGTGTCG 
             TTGGAGTGTT GTTTTAAGCT TGCTTTAGTG CTTTGGAAAC CCTGGTGGCG 
             TTGGAGTGTT GTTTTAAGCT ---------- ---------- ---------- 
             TTGGAGTGTT TTTTTAAGCT ---------- ---------- ---------- 
             TTGGAGTGTT GTCTTAAGCT ---------- ---------- ---------- 
             ---------- ---------- ---------- ---------- ---------- 
             TTGGAGTGTT GTTTTAAGCT ---------- ---------- ---------- 
             TTGGAGTGTT GTTTTAAGCT ---------- ---------- ---------- 
             ---------- ---------- ---------- ---------- ---------- 
             TTGGAGTGTT GTCTTAAGCT ---------- ---------- ---------- 
             TTGGAGTGTT GTCTTAAGCT ---------- ---------- ---------- 
             TTGGAGTGTT GTCTTAAGCT ---------- ---------- ---------- 
             TTGGAGTGTT GTCTTAAGCT ---------- ---------- ---------- 
             TTGGAGTGTT GTCTTAAGCT ---------- ---------- ---------- 
             TTGGAGTGTT GTCTTAAGCT ---------- ---------- ---------- 
             TTGGAGTGTT GTCTTAAGCT ---------- ---------- ---------- 
             --------TT GTTTTAAGCT ---------- ---------- ---------- 
             TTGGAGTATT GTTTTAAGCT ---------- ---------- ---------- 

             ---------- ---------- ---------- ---------- ---------- 
             TAGTGGTTAA GTCCTATGGC TGCTAACCAA AGGGTCAGCA GTTCAAATCT 
             TAATGGTTAA GTCCTATGGC TGCTAACCAA AGGGTCAGCA GTTCAAATCT 
             TAGTGGTTAA GTCCTATGGC TGCTAACCAA AGCATCAGCA GTTCAAATCT 
             TATTGGTTAA GTCCTATGGC TGCTAACCAA AGGGTCAGCA GTTCAAATCT 
             ---------- ---------- ---------- ---------- ---------- 
             ---------- ---------- ---------- ---------- ---------- 
             ---------- ---------- ---------- ---------- ---------- 
             ---------- ---------- ---------- ---------- ---------- 
             ---------- ---------- ---------- ---------- ---------- 
             ---------- ---------- ---------- ---------- ---------- 
             ---------- ---------- ---------- ---------- ---------- 
             ---------- ---------- ---------- ---------- ---------- 
             ---------- ---------- ---------- ---------- ---------- 
             ---------- ---------- ---------- ---------- ---------- 
             ---------- ---------- ---------- ---------- ---------- 
             ---------- ---------- ---------- ---------- ---------- 
             ---------- ---------- ---------- ---------- ---------- 
             ---------- ---------- ---------- ---------- ---------- 
             ---------- ---------- ---------- ---------- ---------- 
             ---------- ---------- ---------- ---------- ---------- 

             ---------- ---------- ---------- ---------- ---------- 
             GACAGGTGCT CCTTGGAAAT GCTATAGGGC AGCAGTACTC TGTCCTATAG 
             GACAGGTGCT CCTTGGAAAT GCTATAGGGC AGCAGTACTC TGTCTTATAG 
             GACAGCTGCT CCTTGGAAAT GCTATAGAGC AGCAGTACTC TGTCCTATAG 
             GACAGGTGCT CCTTGGAAAT GCTATAGGGC AGCAGTACTC TGTCCTATAG 
             ---------- ---------- ---------- ---------- ---------- 
             ---------- ---------- ---------- ---------- ---------- 
             ---------- ---------- ---------- ---------- ---------- 
             ---------- ---------- ---------- ---------- ---------- 
             ---------- ---------- ---------- ---------- ---------- 
             ---------- ---------- ---------- ---------- ---------- 
             ---------- ---------- ---------- ---------- ---------- 
             ---------- ---------- ---------- ---------- ---------- 
             ---------- ---------- ---------- ---------- ---------- 
             ---------- ---------- ---------- ---------- ---------- 
             ---------- ---------- ---------- ---------- ---------- 
             ---------- ---------- ---------- ---------- ---------- 
             ---------- ---------- ---------- ---------- ---------- 
             ---------- ---------- ---------- ---------- ---------- 
             ---------- ---------- ---------- ---------- ---------- 
             ---------- ---------- ---------- ---------- ---------- 

             ---------- ---------- ---------- ---------- ----TCCTT- 
             GGTCACTATG AGTCAGAATC GACTCGACGT CACTAGGTTT -GTTTTCGTT 
             GGTCACTATG AGTCGGAATC GACTCGACGT CACTAGGTTT GGTTTTCTTT 
             GGTCACTATG AGTCAGAATC GACTCGATGT CACTAGGTTT GGTTTTTGTT 
             GGTCACTATG AGTCGGAATC GACTCGACGT CACTAGGTTT GGTTTTCCTT 
             ---------- ---------- ---------- ---------- ----TCCTT- 
             ---------- ---------- ---------- ---------- ----TCCTT- 
             ---------- ---------- ---------- ---------- ----TTCTT- 
             ---------- ---------- ---------- ---------- ---------- 
             ---------- ---------- ---------- ---------- ----TCCTT- 
             ---------- ---------- ---------- ---------- ----TCCTT- 
             ---------- ---------- ---------- ---------- ---------- 
             ---------- ---------- ---------- ---------- ----TCCTT- 
             ---------- ---------- ---------- ---------- ----TCCTT- 
             ---------- ---------- ---------- ---------- ----TCCTT- 
             ---------- ---------- ---------- ---------- ----TCCTT- 
             ---------- ---------- ---------- ---------- ----TCCTT- 
             ---------- ---------- ---------- ---------- ----TCCTT- 
             ---------- ---------- ---------- ---------- ----TCCTT- 
             ---------- ---------- ---------- ---------- -GCTTGCTT- 
             ---------- ---------- ---------- ---------- -GCTCACTT- 

             ----TAGTAC TTTGGAGCCC TTACTAGATA ATGTCCCATT GCCCAGCCTC 
             TTGGTAGTAC TTTGGAGCCA TTATTAGATA ATGTCCCATT GCCCAGCCTT 
             TTGGTAGTAC TTTGGAGCCC TTATTAGATA ATGTCCCATT GCCCAGCCTC 
             TTGGTAGTAC TTTGGAGCCC TTATTAGATA ATGTCCCATT ACCCAGCCTC 
             TTGGTAGTAC TTTAGAGCCC TTATTAGATA ATGTCCCATT GCCCAGCCTC 
             ----TATTAC TTTGGAGGCC TTACTAGATA ATGTCCCATT GCCCAGCCTC 
             ----TAGTAC TTTGGAGCCC TTACTGGATA ACGTCCCATT GCCCAGCCTC 
             ----TAGTAC TTTGGAGCCC TTACTAGATA ATGTCCCATT GCC-AGCCTC 
             ---------- ---------- ---------- ---------- ---------- 
             ----TAGTAC TTTGGAGCCC TTACTGGATA ATGTCCCATC GCCCAGCCTC 
             ----TAGTAC TTTGGAGCCC TTACTGGATA ATGTCCCATC GCCCAGCCTC 
             ---------- ---------- ---------- ---------- ---------- 
             ----TAGTAC TTTGGAGCCC TTACTAGATA ATGTCCCATT GCC-AGCCTC 
             ----TAGTAC TTTGGAGCCC TTACTAGATA ATGTCCCATT GCC-AGCCTC 
             ----TAGTAC TTTGGAGCCC TTAGTAGATA ATGTCCCATT GCC-AGCCTC 
             ----TAGTAC TTTGGAGCCC TTAGTAGATA ATGTCCCATT GCC-AGCCTC 
             ----TAGTAC TTTGGAGCCC TTAGTAGATA ATGTCCCATT GCC-AGCCTC 
             ----TAGTAC TTTGGAGCCC TTACTAGATA ATGTCCCATT GCC-AGCCTC 
             ----TAGTAC TTTGGAGCCC TTACTAGATA ATGTCCCATT GCC-AGCCTC 
             ----GAGTAC TGTGGAGCCC TTGCCAGATA ATGTCCCACT GCCCAGCCTC 
             ----CAGTAC TGTGGAGCCC TTGCCAGATA ACGTCCCATT GCCCAGCCTC 

             AGACAGAGGG CAGCCA-GAA AGGCTGATG- ---------- ----TCCTTA 
             GGACAGGGA- -AGCCA-GAA AGGCTGATG- ---------- ----CCCTTA 
             GGACAGGGA- -AGCCA-GAA AGGCTGATG- ---------- ----TCCTTA 
             GGACAGGGA- -AGCCA-GAA AGGCTGATGC CAGAAAGGCT GATGTCGTTA 
             GGACAGGGA- -AGCCA-GAA AGGCTGATG- ---------- ----TCCTTA 
             AGCCAGAGGG CAGCCA-CAA AGGCTGATG- ---------- ----TCTGTA 
             AGACAGAGGG CAGCCA-GAA AGGCTGATG- ---------- ----TCCTTA 
             AGACAGAGGG CGACCA-GAA AGGCTGATG- ---------- ----TCCTTA 
             ---------- ---------- ---------- ---------- ---------- 
             AGACAGAGGG CAGCCA-GAA AGGCTAATG- ---------- ----TCCTTA 
             AGACAGAGGG CAGCCA-GAA AGGCTAATG- ---------- ----TCCTTA 
             ---------- ---------- ---------- ---------- ---------- 
             AGACAGAGGG CGACCA-GAA AGGCTGATG- ---------- ----TCCTTA 
             AGACAGAGGG CGACCA-GAA AGGCTGATG- ---------- ----TCCTTA 
             AGACAGAGGG CGACCA-GAA AGGCTGATG- ---------- ----TCCTTA 
             AGACAGAGGG CGACCA-GAA AGGCTGATG- ---------- ----TCCTTA 
             AGACAGAGGG CGACCA-GAA AGGCTGATG- ---------- ----TCCTTA 
             AGACAGAGGG CGACCA-GAA AGGCTGATG- ---------- ----TCCTTA 
             AGACAGAGGG CGACCA-GAA AGGGTGATG- ---------- ----TCCTTA 
             AGACAGAGGG CAGCCAGGAA AGGCTGATG- ---------- ----TCCTTA 
             AGACAGAGAG CAGCCA-GAA AGACTGATG- ---------- ----TCCTTA 

             GGTGCCTCAC ATGGCTCAGT AATGAGTGCA ATTTACTGAG TAAAATAGAC 
             GATGCCTGAC ATGGCTCGGT AATGAGTGCA ATTTAATGAA CAAATCAGAC 
             GATGCCTGAC ATGGCTCGGT AATGAGTGCA ATTTAATGAA CAAATCAGAC 
             GATGCCTGAC ATGGCTCGGT AATGAGTGCA ATTTAATGAA CAAATGAGAC 
             GATGCCTGAC ATGGCTCGGT AATGAGTGCA ATTTAATGAA CAAATCAGAC 
             GGTGCCTCAC ATGGCTCAGT AATGAGTGCA ATTTACTGAA CAAAATAGAC 
             GGTGCCTCAC ATGGCTCAGT AATGAGTGCA ATTTACTGAA CAAAATAGAC 
             GATGCCTCAC ATGGCTCGGT AATAAATGTA ATTTACTGAG CAAAACACAC 
             ---------- ---------- ---------- ---------- ---------- 
             GGTGCCTCAC ATGGCTTGGT AATGAGTGCA ATTTGCCGAG TAAAACAGAC 
             GGTGCCTCAC ATGGCTTGGT AATGAGTGCA ATTTGCCGAG TAAAACAGAC 
             ---------- ---------- ---------- ---------- ---------- 
             GATGCCTCAC ATGGCTCGGT AATGAATGTA ATTTACTGAG CAAAACACAC 
             GAAGCCTCAC ATGGCTCGGT A--------- ---------- ---------- 
             GATGCCTCAC ATGGCTCGGT AATAAATGTA ATTTACTGAG CAAAACACAC 
             GATGCCTCAC ATGGCTCGGT AATAAATGTA ATTTACTGAG CAAAACACAC 
             GATGCCTCAC ATGGCTTGGT AATAAATGTC ATTTACTGAG CAAAACACAC 
             GATGCCTCAC ATGGCTCGGT AATGAATGTA ATTTACTGAG CAAAACACAC 
             GATGCCTCAC ATGGCTCGGT AATGAATGTA ATTTACTGAG CAAAACACAC 
             GGTGCCTCAT GTGGCTCAGT AATGAGTGCA ATTTACTGAA CAAAATAGAC 
             GGTGCCTCAC GTGACTCAGT AATGAGTACA ATTTACTGAA CAAAATAGAC 

             AATTAGGGTC TGTAGATCTC TGGAGATTCC CATCAACATA CATCATTACT 
             AATTTGGGGC TGTAGATCTC TGGAGATTCC CATCAACATA CATCATTACT 
             AATTTGGGGC TGTAGATCTC TGGAGATTCC CATCAACATA CATCATAACT 
             AATTTGGGGC TGTAGATCTC TGGAGATTCC CATCAACATA CATCATTACT 
             AATTTGGGGC TGTAGATCTC TGGAGATTCC CATCAACATA CATCATTACT 
             AATTAGGGGC TGCAGATCTC TGGAGATTCC CATCAACGTA CATCATTACT 
             AATTAGGGGC TGTAGATCTC TGGAGATTCC GATCAATGTA CATCATTACT 
             AACTAGAGTC TGTAGATCTC TGGAGATTCC CATCAACGTA TATCATTACT 
             ---------- ---------- ---------- ---------- ---------- 
             AACTAGGGTC AGTAGATCTC TGGAGATTCC CATGAACATA CATCATTACT 
             AACTAGGGTC AGTAGATCTC TGGAGATTCC CATGAACATA CATCATTACT 
             ---------- ---------- ---------- ---------- ---------- 
             AACTAGGGGC TGTAGATCTC TGGAGATTCC CATCAACATA CATCATTACT 
             ---------- ---------- ---------- ---------- ---------- 
             AACTAGGGGG TGTAGATCTC TGGAGATTCC CATCAACATA CATCATTACT 
             AACTAGGGGG TGTAGATCTC TGGAGATTCC CATCAACATA CATCATTACT 
             AACTAGGGGG TGTAGATCTC TGGAGATTCC CATCAACGTA CATCATTACT 
             AACTAGGGGG TGTAGATCTC TGGAGATTCC CATCAACATA CATCATTAGT 
             AACTAGGGGG TGTAGATCTC TGGAGATTCC CGTCAACATA CATCATTACT 
             AATTAGGGGC TGTAGATCTC TGGAAATTCC CATCAACATA CATCATTACT 
             AATTAGGGGC TGTAGATCTC TGGAGATTCC CATCAACATA CATCATTACT 

             GCCCTGGAGT GATGCATGGG CAAGGGGATG AGCAAAGCAG AGAAAAGGCA 
             GCTCTGGAGT GACACATGGG CGAGGGGATG AGCATAGCAG AGAAAAGGCA 
             GCTCTGGAGT GACGCGTGTG CGTGGAGATG AGCAAAGCAG AGAAAAGGCA 
             GCTCTGGAGT GACACATGGG TGAGGGGATG AGCAAAGCAG AGAAAAGGCA 
             GCTGTGGAGT GACACATGGG TGAGGGGATG AGCAAAGCAG AGAAAAGGCA 
             GCTCTTGAGT GACACATGGG CGTGGGGATG A-CAAAGCAG AGAAAAGGCA 
             GCTCTTGAGT GACACGTG-- TGTGGGGATG AGCAAAGCAG AGAAAAGGAA 
             GCTCTGGAGT GACGCATGTG TGTGGGGACG AGTAAAGCAG GAAAAACGCA 
             ---------- ---------- ---------- ---------- ---------- 
             GCTCTGGAGT GACACATGTG CGTGGGGATG AGCAAAGCAG AGAAAAGGCA 
             GCTCTGGAGT GACACATGTG CGTGGGGATG AGCAAAGCAG AGAAAAGGCA 
             ---------- ---------- ---------- ---------- ---------- 
             GCTCTGGAGT GACGCGTG-- TGTGCGGACG AGTAAAGCAG GAAAAACGCA 
             ---------- ---------- ---------- ---------- ---------- 
             GCTCTGGAGT GACGCGTG-- TGTGGGGATG A---AAGCAG AAAAAACGCA 
             GCTCTGGAGT GACGCGTG-- TGTGGGGATG A---AAGCAG AAAAAACGCA 
             GCTCTGGAGT GACGCATGTG TGTGGGGATG AGTAAAGCAG AAAAAACGCA 
             GCTCTGGAGT GACGCGTGTG TGTG--GACG AGTAAAGCAG GAAAAACGCA 
             GCTCTGGAGT GACGCATGTG TGTGGGGATG AGTAAAGCAG AAAAAACGCA 
             GCCCCTGAGT GACACACGTG CATAGAGATA AACAAAGT-G AGAAAAGGCA 
             GCTTTGGGGT GACGCACGTG CATGGAGATA AGCAAAGCAG AGAAGAGGCA 

             GCTGC--AGG AGCATGTCAT CAACTGAAGA CTCCAGGTGA GCAGCCAGGC 
             GCTGC--AGA AGCATGTCAG CAACTGAAGA CTCCAGGTGA GCAGCCAGGC 
             GCTGC--AGA AGCATGTCAG CAACTGAAGA CTCCAGGTGG GCAGCAAGGC 
             GCTGC--AGA AGCATGTCAG CAACTGAAGA CTCCAGGTGA GCAGCCAGGA 
             GCTGC--AGA AGCATGTCAG CAACTGAAGA CTCCAGGTGA GCAGCCAGGC 
             GCTGC--AAA AGCTTGCCAT CAACTGAAGT CTCCAGGTGA GAACCTAGTT 
             GCTGC--AAA AGCATGTCAG CAACTGAAGA CTCCAGATGA GCAGCCAGGT 
             GCTGC--AAG AGCATGTCAT CAACGGAAGA CTCCAGGTGA GCAGCCAGGC 
             ---------- ---------- ---------- ---------- ---------- 
             GCTGC--AGA AGCATGTCAG CAACTGAAGA CTCCAGATGA GCAGCCAGGC 
             GCTGC--AGA AGCATGTCAG CAACTGAAGA CTCCAGATGA GCAGCCAGGC 
             ---------- ---------- ---------- ---------- ---------- 
             GCTGC--AAG AGCATGTCAT CAACCGAAGA CTCCAGGTGA GCAGCCAGGC 
             ---------- ---------- ---------- ---------- ---------- 
             GCTGC--AAG ACCATGTCAT CAACCGGAGA CTCCAGGTGA GCAGCCAGGC 
             GCTGC--AAG AGCATGTCAT CAACCGAAGA CTCCAGGTGA GCAGCCAGGC 
             GCTGC--AAG AGCATGTCAT CAACCGAAGA CTCCAGGTGA GCAGCCAGGC 
             GCTGC--AAG AGCATGTCAT CAACCGAAGA CTCCAGGTGA GCAGCCAGGC 
             GCTGC--AAG AGCATGTCAT CAACCGAAGA CTCCAGGTGA GCAGCCAGGC 
             GCTGC--TGA AGCAAGTCAA CAATTGAAGA GTCCAGATGA -CAGCCAGAC 
             GCTGCAAAAA AGCATGCCAG CAACTGAAGA GTCCATGTGA GCAGCCAGGC 

             ACAGG-CAGA CCACAGCTCA --GGGGATGG AGGTTGCTAA GGAAAGGAGC 
             ACAGG-CTGA GCACAGCTCA --GGGGATGG AGGTTGCTAA GGAAAGGAGC 
             ACAGG--CAG ACCTCAG-CT --CAGGGGAT GGAG---GTC GCTAAGGAGC 
             AAGGAGCTGG ACTTTGC-CA --GGTTTTCT CAAT---AAA GGAAAAGAGT 
             ACGGG-CAGA CCACAGCTCA --GGGGATGG AGGTCGCTAA GGAAAGGAGC 
             ACAG--CTGA CCACAGTCTA TTGTGTATGG ATGTGGCTTA TGAAAGGAGC 
             ACAGG-CTGA CCACAGCTCA --GGGGATGG AGGTTGCTAA GGAAAGGAGC 
             ACAGG-CAGA CCACAGCTCA --GGGGATGG AGGTTGCTAA GGAAAGGAGC 
             ---------- ---------- ---------- ---------- ---------- 
             ACAGG-CAGA CCACAGCTCA --GGGGATGG AGGTTGCTAA GGAAAGGAGC 
             ACAGG-CAGA CCACAGCTCA --GGGGATGG AGGTTGCTAA GGAAAGGAGC 
             ---------- ---------- ---------- ---------- ---------- 
             ACAGG-CAGA CCACAGCTCA --GGGGATGG AGGTTGCTAA GGAAAGGAGC 
             ---------- ---------- ---------- ---------- ---------- 
             ACAGG-CAGA CCACAGCTCA --GGGGATGA AGGTTGCTAA GGAAAGGAGC 
             ACAGG-CAGA CCACAGCTCA --GGGGATGG AGGTTGCTAA GGAAAGGAGC 
             ACAGG-CAGA CCACAGCTCA --GGGGATGG AGGTTGCTAA GGAAAGGAGC 
             ACAGG-CAGA CCACAGCTCA --GGGAATGG AGGTTGCTAA GGAAAGGAGC 
             ACAGG-CAGA CCACAGCTCA --GGGAATGG AGATTGCTAA GGAAAGGAGC 
             TCCGG-CAGA GTACAGCTCA --------GG AGGTTGCTAA GGGAAGGAGC 
             ACAGG-CAGA GCATAGCTCA --GGGGCTGG AGGTTGCTAA GGAAAGGAGC 

             TGGTCTTTGC -CAGATTTTC TCAATAAAGG AAAAGAGTTG GGCTTTGTGA 
             TGGTCTTTGC -CAGGTTTTC TCAATGAAGG AAAAGAGTTG GGCTTTGTGA 
             TGGTCTTTGC -CAGGTTTTC TCAATAAAGG AAAAGAGTTG GGCTTTGTGA 
             TGGGCTTTGT -GAGCTCTAC TCATTTTCCT CTATG-GCTC CGCTTTGTGA 
             TGGTCTTTGC -CAGGTTTTC TCAGTAAAGG AAAAGAGTTG GGCTTTGTGA 
             TGTATTAGTC ATGGGTTTCT CTATTAAAGG AAAAAAGTCT GGCTTTGTCA 
             TGGTCTTTGC -CAGGTTTTC TCAATAAAGG AAAAGAGTTG GGCTTTGTGA 
             TGGTCCTGCC --AGGTTTTC TTAGTAAAAG AAAAGAGTTG GGCTTTGTGA 
             ---------- ---------- ---------- ---------- ---------- 
             TGGTCTTT-C -CAGGTTTTC TCAATAAAGG AAAAGAGTTG GGCTTTGCGA 
             TGGTCTTTCC --AGGTTTTC TCAATAAAGG AAAAGAGTTG GGCTTTGCGA 
             ---------- ---------- ---------- ---------- ---------- 
             TGGTCCT-GC -CAGGTTTTC TCAGTAAAAG AAAAGAGTTG GGCTTTGTGA 
             ---------- ---------- ---------- ---------- ---------- 
             TGGTCCT-GC -CAGGTTTTC TTAGTAAAAG AAAAGAGTTG GGCTTTGTGA 
             TGGTCCT-GC -CAGGTTTTC TTAGTAAAAG AAAAGAGTTG GGCTTTGTGA 
             TGGTCCTGCC --AGGTTTTC TTAGTAAAAG AAAAGAGTTG GGCTTTGTGA 
             TGGTCCTGCC --AGGTTTTC TCAGTAAAAG AAAAGAGTTG GGCTTTGTGA 
             TGGTCCTGCC --AGGTTTTC TCAGTAAAAG AAAAGAGTTG GGCTTTGTGA 
             TGGGCTTTGC -CAGGTTTTC TCATTCAGGG AAAGGAGTTG GGCATTGCTA 
             TGGTCTTTGC -CAGGTTTTC TGGGTAAAGG AAAGGAGTTG AGCTTTGCTA 

             G-CTCTACTC ATTTTCCTCT GTGGCTCCCC CATACCCTTT GTTTTAACAG 
             G-CTCTACTC ATTTTCCTTT ATGGCTCCC- TATATCCTCT GTTTTAACAG 
             G-CTCTACTC ATTTTCCTCT ATGGCTCCC- TATATCCTCT GTTTGAACAG 
             G-CTCTACTC ATTTTCCTCT ATGGCTCCC- TATATCCTCT GTTTGAACAG 
             G-CTCTACTC ATTTTCCTCT ATGGCTCCC- TATATCCTCT GTTTGAACAG 
             ATCTCTCTCC ATTTCTCTCT ATGGTTCCC- TGTA-CCTCT GTTTGAAAAG 
             G-CTCTACTC ATTTTCCTCT ATGGCTCCC- TGTATCCTCT GTTTGAACAA 
             G-CTCTACTC GTTTCCCTCT ATGACTCCC- TGTATCCTCT GTTTGAACAG 
             ---------- ---------- ---------- ---------- ---------- 
             G-CTCTACTC ATTTTCCTCT ATGGCTCCC- TATATCCTCT G-TTGAACAA 
             G-CTCTACTC ATTTTCCTCT ATGGCTCCC- TATATCCTCT GTTTGAACAA 
             ---------- ---------- ---------- ---------- ---------- 
             G-CTCTACGC GTTTCCCTCT ATGACTCCC- TGTATCCTCT GTTTGAACAG 
             ---------- ---------- ---------- ---------- ---------- 
             G-CTCTACTC GTATCCCTCT ATGACTCTC- TGTATCCTCT GTTTGAACAA 
             G-CTCTACTC GTATCCCTCT ATGACTCTC- TGTATCCTCT GTTTGAACAG 
             G-CTCTACTC GTATCCCTCT ATGACTCTC- TGTATCCTCT GTTTGAACAA 
             G-CTCTACTC GTTTCCCTCT ATGACTCCC- TGTATCCTCT GTTTGAACAG 
             G-CTCTACTC GTTTCCCTCT ATGACTCCC- TGTATCCTCT GTTTGAACAG 
             G-CTCTATTC ATTTCCTCTC ATGTCTCCTC TATATC--CT GTTTCAG--- 
             G-CTCTACTC ATTTTCCTCT ATGGCTCCCG TATATCATCT GTTTTAAAAG 

             TAACTAAAAA GTATAGCATG TCAGAAATAG CACTTGACCG GCATGTGTAA 
             TAACTAAAAA GCATAGCATG TCAGAAATAG CACTTGACTG GCATGTGTAA 
             TAATTAAAAA GCATAGCATG TCGGAA---- ---------- ---------- 
             TAACTAAAAA GCATAGCATG TCGGAAATAG CACTTGACTG GCATATGTAA 
             TAACTAAAAA GCATAGCATG TCGGAAATAG CACTTGACTG GCATATGTAA 
             TAACTAAAAA GTATGGCATG TCAGAAATAG CACTTGACTG GCATGTGTAA 
             TAACTAAAAA GTATGGCGTG TCAGAAATAG CACTTGACCA GCATGTGTAA 
             TAACTAAAAA GCATAGCATG TCAGAAATAG CAGTAGACCG GCATGTGTAA 
             ---------- ---------- ---------- ---------- ---------- 
             TAACTAANNN NNNNNNNNNN NNNNNNNNNN NNNNNNNNNN NNNNNNNNNN 
             TAACTAAAAA GTATGGCATG TCAGAAATAG CACTTGACCA GCATGTGTAA 
             ---------- ---------- ---------- ---------- ---------- 
             TAACTAAAAA GCATAGCATG TCAGAAATAG CAGGAGACTG GCATGTGTAA 
             ---------- ---------- ---------- ---------- ---------- 
             TAGCTAAAAA GCATAGCATG TCAGAAATAG CAGTAGACCG GCATGTGTAA 
             TAGCTAAAAA GCATAGCATG TCAGAAATAG CAGTAGACCG GCATGTGTAA 
             TAGCTAAAAA GCATAGCATG TCAGAAATAG CAGTAGACCG GCATGTGTAA 
             TAACTAAAAA GCATAGCATG TCAGAAATAG CAGTAGATCG GCATGTGTAA 
             TAACTAAAAA GTATAGCATG TCAGAAATAG CAGTAGACCG GCATGTGTAA 
             --------AA GTATAGCCTG TCATAAATAC CACTTAACTG GCATGTGTAA 
             TATCTAAAAA GTATATCATG TCAGAAATAG CACTTGACTG CCATGTGTAA 

             ATGCTGTACA ATGATAAAAT TGTAGATTAA TCCATTCTTT AACTATCAGG 
             ATGCTGTACA ATGATAAATT TGTAGAGTAA GCCATTCTTT AACTATCAGT 
             ---------- ---------- ---------- ---------- ---------- 
             ATGCTGTAAA ATGATAAATT TGTAGAGTAA GCCATTCTTT AACTGTCAGT 
             ATGCTGTAAA ATGATAAATT TGTAGAGTAA GCCATTCTTT AACTGTCAGT 
             ATGCTGTACA ATGATAAAAT TGTAGAGTAA GCCATTCTT- ---TATCAAC 
             ATGCTGTCCA ATGATAAAAT TGTAGAGTAA GCCATTCTTT AACTATCAGT 
             ATGCTGTCCA ATGATAAAAT TGTAGAGTAA GCCATTCTTT AACTATCAGT 
             ---------- ---------- ---------- ---------- ---------- 
             NNNNNNNNNN NNNNNNNNNN NNNNNNNNNN NNNNNNNNNN NNNNNNNNNN 
             ATGCTGTACA ACAATAAAAT TGTAGAGTAA GCCATTCTTT AACTATCAGT 
             ---------- ---------- ---------- ---------- ---------- 
             ATGCTGTACA ATGATAAAAT TGTAGAGTAA GCCATTCTTT AACTATTAGT 
             ---------- ---------- ---------- ---------- ---------- 
             ATGCTGTCCA ATGATAAAAT TGTAGAGTAA GCCATTCTTT AACTATCAGT 
             ATGCTGTCCA ATGATAAAAT TGTAGAGTAA GCCATTCTTT AACTATCAGT 
             ATGCTGTCCA ATGATAAAAT TGTAGAGTAA GCCATTCTTT AACTATCAGT 
             ATGCTGTACA ATGATAAAAT TGTAGAGTAA GCCATTCTTT AACTATTAGT 
             ATGCTGTACA ATGATAAAAT TGTAGAGTAA GCCATTCTTT AACTATTAGT 
             ATACTGTATG GTGATAAAAC TGTAGAGTAA GCCTTTCTGT AACTATCAGT 
             ATACTGTACA GTGATAAAAT TGTCATGTAA GCCATTCTTT AACTATCAAT 

             TAGGGGCCAA AGATAGTAAT CCTAGAGATA CCAGTAGACC AGAGTTTCTC 
             TAGGGGCCTA AGTAAATAAT CCTAGAGATA CCAGTAGACC AGAGTTTCTC 
             ---------- ---------- ---------- ---------- ---------- 
             TAGGGGCCTA AGTAAGTAAT CCTAGAGATA CCAGTAGACC AGAGTTTCTC 
             TAGGGGCCTA AGTAAGTAAT CCTAGAGATA CCAGTAGACC AGAGTTTCTC 
             TAGGGGCCAA AGAACGTAAT CCTAGAGATA CCAGTAGACT AGAGTTTCTT 
             TAGCGACCAA AGAAAGTAAT CCTAGCGATA CCAGTAGACC GGAGTTTCTC 
             TAGGGGCCAA AGAACGTAAT CCTAGAGATA TCAGTAGACC AGAGTTTCTC 
             ---------- ---------- ---------- ---------- ---------- 
             NNNNNNNNNN NNNNNNNNNN NNNNNNNNNN NNNNNNNNNN NNNNNNNNNN 
             TAGGGGCCTA AGTAAGTAAT CCTAGATATA TCAGTAGACC ACAGTTTCTC 
             ---------- ---------- ---------- ---------- ---------- 
             TAGGGGCCAA AGAACGTAAT CCTAGAGATA CCAGTAGACC AGAGTTTCTC 
             ---------- ---------- ---------- ---------- ---------- 
             TAGGGGCCAA AGAACGTAAT CCTAGAGATA CCAGTAGACC AGAGTTTCTC 
             TAGGGGCCAA AGAACGTAAT CCTAGAGATA CCAGTAGACC AGAATTTCTC 
             TAGGGGCCAA AGAACGTAAT CCTAGAGATA CCAGTAGACC AGAGTTTCTC 
             TAGGGGCCAA AGAACGTAAT CCTAGAGATA CCAGTAGACC AGAGTTTCTC 
             TAGGGGCCAA AGAACGTAAT CCTAGAGATA CCAGTAGACC AGAGTTTCTC 
             TAGGGGCCAA AGAATGTAAT CCCACAGATA CTGGTAGACC GGAGTTTCTC 
             TAGGGGCTAA AAAATGTAAT CCTAGAGATA CCAGTAGACT AGAGTTTTTC 

             AACCTCAATG CAGTTGA--- -----CATTT TGGTCCAGAC AGTTCTTGTT 
             AATCTCAATG CAGTTGA--- -----CATTT TTGTCCAGAT AGCTCTTGTT 
             ---------- ---------- ---------- ---------- ---------- 
             AACCTCAATG CAGTTGA--- -----CATTT TTGTCCAGAT AGCTCTTGTT 
             AGCCTCAATG CAGTTGA--- -----CATTT TTGTCCAGAT AGCTCTTGTT 
             ACCTTCAGTG CAGTTGA--- -----TATTT TGGTCCAGAC AGTTCTTGTT 
             AACCTCAATG CAGTTGACAT TTTGACATTT TGGTCCAGAC AGTTCTTGTT 
             AACCTCAATG CGGTTGA--- -----CATTT TGGTCCGGAC AGTTCTTGTT 
             ---------- ---------- ---------- ---------- ---------- 
             NNNNNNNNNN NNNNNNNNNN NNNNNNNNNN NNNNNNNNNN NNNNNNNNNN 
             AACCTCAATG CAGTAGA--- -----CATTT TGATCCAGAC AGTTCTTGTT 
             ---------- ---------- ---------- ---------- ---------- 
             AACCTCAATG CGGTTGA--- -----CATTT TGGTCCAGAC AGTTCTTGTA 
             ---------- ---------- ---------- ---------- ---------- 
             AGCCTCAATG CGGTTGA--- -----CATTT TGGTCCAGAC AGTTCTCGTA 
             AGCCTCAATG CGGTTGA--- -----CATTT TGGTCCAGAC AGTTCTTGTA 
             AGCCTCAATG CGGTTGA--- -----CATTT TGGTCCAGAC AGTTCTTGTA 
             AACCTCAATG CGGTTGA--- -----CATTT TGGTCCAGAC AGTTCTTGTA 
             AACCTCAATG CGGTTGA--- -----CATTT TGGTCCAGAC AGTTCTTGTA 
             AGTCTCAGTC TAATTGA--- -----CATTT TGGTCTAGAC AGTTCTTTTT 
             AGCCTCAATG CAGTTGA--- -----CATTT TGGCCCAGAC AACTCTTGTT 

             G--------- ---------- ---------- ---------- ---------- 
             G--------- ---------- ---------- ---------- ---------- 
             ---------- ---------- ---------- ---------- ---------- 
             G--------- ---------- ---------- ---------- ---------- 
             G--------- ---------- ---------- ---------- ---------- 
             T--------- ---------- ---------- ---------- ---------- 
             T--------- ---------- ---------- ---------- ---------- 
             G--------- ---------- ---------- ---------- ---------- 
             ---------- ---------- ---------- ---------- ---------- 
             NNNNNNNNNN NNNNNNNNNN NNNNNNNNNN NNNNNNNNNN NNNNNNNNNN 
             G--------- ---------- ---------- ---------- ---------- 
             ---------- ---------- ---------- ---------- ---------- 
             G--------- ---------- ---------- ---------- ---------- 
             ---------- ---------- ---------- ---------- ---------- 
             G--------- ---------- ---------- ---------- ---------- 
             G--------- ---------- ---------- ---------- ---------- 
             G--------- ---------- ---------- ---------- ---------- 
             G--------- ---------- ---------- ---------- ---------- 
             G--------- ---------- ---------- ---------- ---------- 
             TTTTTTTTAA TTTTTATTTA ACATGACTGA GTGAAAATGT ACATTCATGT 
             G--------- ---------- ---------- ---------- ---------- 

             ---------- ---------- ---------- ---------- ---------- 
             ---------- ---------- ---------- ---------- ---------- 
             ---------- ---------- ---------- ---------- ---------- 
             ---------- ---------- ---------- ---------- ---------- 
             ---------- ---------- ---------- ---------- ---------- 
             ---------- ---------- ---------- ---------- ---------- 
             ---------- ---------- ---------- ---------- ---------- 
             ---------- ---------- ---------- ---------- ---------- 
             ---------- ---------- ---------- ---------- ---------- 
             NNNNNNNNNN NNNNNNNNNN NNNNNNNNNN NNNNNNNNNN NNNNNNNNNN 
             ---------- ---------- ---------- ---------- ---------- 
             ---------- ---------- ---------- ---------- ---------- 
             ---------- ---------- ---------- ---------- ---------- 
             ---------- ---------- ---------- ---------- ---------- 
             ---------- ---------- ---------- ---------- ---------- 
             ---------- ---------- ---------- ---------- ---------- 
             ---------- ---------- ---------- ---------- ---------- 
             ---------- ---------- ---------- ---------- ---------- 
             ---------- ---------- ---------- ---------- ---------- 
             ATAAATTTAC ATGCCCACCT ATATGCAGCT TCCACTGCTC TCCCTACCTG 
             ---------- ---------- ---------- ---------- ---------- 

             ---------- ---------- ---------- ---------- ---------- 
             ---------- ---------- ---------- ---------- ---------- 
             ---------- ---------- ---------- ---------- ---------- 
             ---------- ---------- ---------- ---------- ---------- 
             ---------- ---------- ---------- ---------- ---------- 
             ---------- ---------- ---------- ---------- ---------- 
             ---------- ---------- ---------- ---------- ---------- 
             ---------- ---------- ---------- ---------- ---------- 
             ---------- ---------- ---------- ---------- ---------- 
             NNNNNNNNNN NNNNNNNNNN NNNNNNNNNN NNNNNNNNNN NNNNNNNNNN 
             ---------- ---------- ---------- ---------- ---------- 
             ---------- ---------- ---------- ---------- ---------- 
             ---------- ---------- ---------- ---------- ---------- 
             ---------- ---------- ---------- ---------- ---------- 
             ---------- ---------- ---------- ---------- ---------- 
             ---------- ---------- ---------- ---------- ---------- 
             ---------- ---------- ---------- ---------- ---------- 
             ---------- ---------- ---------- ---------- ---------- 
             ---------- ---------- ---------- ---------- ---------- 
             GTGACAGCAC ACTATTCCTC TCTGCTCCAT ACATATCTGA TCCTCCCAAC 
             ---------- ---------- ---------- ---------- ---------- 

             ---------- ---------- ---------- ---------- ---------- 
             ---------- ---------- ---------- ---------- ---------- 
             ---------- ---------- ---------- ---------- ---------- 
             ---------- ---------- ---------- ---------- ---------- 
             ---------- ---------- ---------- ---------- ---------- 
             ---------- ---------- ---------- ---------- ---------- 
             ---------- ---------- ---------- ---------- ---------- 
             ---------- ---------- ---------- ---------- ---------- 
             ---------- ---------- ---------- ---------- ---------- 
             NNNNNNNNNN NNNNNNNNNN NNNNNNNNNN NNNNNNNNNN NNNNNNNNNN 
             ---------- ---------- ---------- ---------- ---------- 
             ---------- ---------- ---------- ---------- ---------- 
             ---------- ---------- ---------- ---------- ---------- 
             ---------- ---------- ---------- ---------- ---------- 
             ---------- ---------- ---------- ---------- ---------- 
             ---------- ---------- ---------- ---------- ---------- 
             ---------- ---------- ---------- ---------- ---------- 
             ---------- ---------- ---------- ---------- ---------- 
             ---------- ---------- ---------- ---------- ---------- 
             AGCCTCCTTT CCCCTCCTCT CCGTCCACTC CCCTTCCTCC AGCCAGAGGT 
             ---------- ---------- ---------- ---------- ---------- 

             ---------- ---------- ---------- ---------- ---------- 
             ---------- ---------- ---------- ---------- ---------- 
             ---------- ---------- ---------- ---------- ---------- 
             ---------- ---------- ---------- ---------- ---------- 
             ---------- ---------- ---------- ---------- ---------- 
             ---------- ---------- ---------- ---------- ---------- 
             ---------- ---------- ---------- ---------- ---------- 
             ---------- ---------- ---------- ---------- ---------- 
             ---------- ---------- ---------- ---------- ---------- 
             NNNNNNNNNN NNNNNNNNNN NNNNNNNNNN NNNNNNNNNN NNNNNNNNNN 
             ---------- ---------- ---------- ---------- ---------- 
             ---------- ---------- ---------- ---------- ---------- 
             ---------- ---------- ---------- ---------- ---------- 
             ---------- ---------- ---------- ---------- ---------- 
             ---------- ---------- ---------- ---------- ---------- 
             ---------- ---------- ---------- ---------- ---------- 
             ---------- ---------- ---------- ---------- ---------- 
             ---------- ---------- ---------- ---------- ---------- 
             ---------- ---------- ---------- ---------- ---------- 
             CAGCAAGATG ATATCCTATA GATGTGTAGA ACCATAAAGT GCTTCCAATA 
             ---------- ---------- ---------- ---------- ---------- 

             ---------- ---------- ---------- ---------- ---------- 
             ---------- ---------- ---------- ---------- ---------- 
             ---------- ---------- ---------- ---------- ---------- 
             ---------- ---------- ---------- ---------- ---------- 
             ---------- ---------- ---------- ---------- ---------- 
             ---------- ---------- ---------- ---------- ---------- 
             ---------- ---------- ---------- ---------- ---------- 
             ---------- ---------- ---------- ---------- ---------- 
             ---------- ---------- ---------- ---------- ---------- 
             NNNNNNNNNN NNNNNNNNNN NNNNNNNNNN NNNNNNNNNN NNNNNNNNNN 
             ---------- ---------- ---------- ---------- ---------- 
             ---------- ---------- ---------- ---------- ---------- 
             ---------- ---------- ---------- ---------- ---------- 
             ---------- ---------- ---------- ---------- ---------- 
             ---------- ---------- ---------- ---------- ---------- 
             ---------- ---------- ---------- ---------- ---------- 
             ---------- ---------- ---------- ---------- ---------- 
             ---------- ---------- ---------- ---------- ---------- 
             ---------- ---------- ---------- ---------- ---------- 
             TATGGTCACT CTGCATTGCC AAGTCCAATC CATTCCTGTC CAAAGAGTGG 
             ---------- ---------- ---------- ---------- ---------- 

             ---------- ---------- ---------- ---TGGGGGT GGGGGCGGTG 
             ---------- ---------- ---------- ---------T GGGGGGCGTG 
             ---------- ---------- ---------- ---------- ---------- 
             ---------- ---------- ---------- ---------T GGGGGGCGTG 
             ---------- ---------- ---------- ---------T GGGGGGCGTG 
             ---------- ---------- ---------- ----TGGGGA GTGGGGGGG- 
             ---------- ---------- ---------- ----TGGTGG TGGTGGTGGG 
             ---------- ---------- ---------- ----GGGGGT GGGGGAGCGG 
             ---------- ---------- ---------- ---------- ---------- 
             NNNNNNNNNN NNNNNNNNNN NNNNNNNNNN NNNNNNNNNN NNNNNNNNNN 
             ---------- ---------- ---------- ----GAGGGC GGGGGCGTTG 
             ---------- ---------- ---------- ---------- ---------- 
             ---------- ---------- ---------- ----GGGGGT TGGGGGCGG- 
             ---------- ---------- ---------- ---------- ---------- 
             ---------- ---------- ---------- ----GGGGGT TGGGGGCGG- 
             ---------- ---------- ---------- ----GGGGGT TGGGGGCGG- 
             ---------- ---------- ---------- ----AGGGGT GGGG--TCGG 
             ---------- ---------- ---------- ----GGGGGT GGGGG-GACG 
             ---------- ---------- ---------- ----GGGGGC GGGGG-GACG 
             ACCTTTGTTA TAATTTATGG GAAAGGGCAG CATCAGGGCT GGGGGCCGTG 
             ---------- ---------- ---------- ----GGTGGC GGGGGC---- 

             ---------- ---------- ---------- ---------- ---------- 
             ---------- ---------- ---------- ---------- ---------- 
             ---------- ---------- ---------- ---------- ---------- 
             GGGC------ ---------- ---------- ---------- ---------- 
             ---------- ---------- ---------- ---------- ---------- 
             ---------- ---------- ---------- ---------- ---------- 
             GT-------- ---------- ---------- ---------- ---------- 
             ---------- ---------- ---------- ---------- ---------- 
             ---------- ---------- ---------- ---------- ---------- 
             NNNNNNNNNN NNNNNNNNNN NNNNNNNNNN NNNNNNNNNN NNNNNNNNNN 
             G--------- ---------- ---------- ---------- ---------- 
             ---------- ---------- ---------- ---------- ---------- 
             ---------- ---------- ---------- ---------- ---------- 
             ---------- ---------- ---------- ---------- ---------- 
             ---------- ---------- ---------- ---------- ---------- 
             ---------- ---------- ---------- ---------- ---------- 
             ---------- ---------- ---------- ---------- ---------- 
             G--------- ---------- ---------- ---------- ---------- 
             G--------- ---------- ---------- ---------- ---------- 
             CTCTCAGAGG AACCCCAAAA CTGCTGGACT ATCAATTGAG GTCTTTTAGT 
             ---------- ---------- ---------- ---------- ---------- 

             ---------- ---------- ---------- ---------- ---------- 
             ---------- ---------- ---------- ---------- ---------- 
             ---------- ---------- ---------- ---------- ---------- 
             ---------- ---------- ---------- ---------- ---------- 
             ---------- ---------- ---------- ---------- ---------- 
             ---------- ---------- ---------- ---------- ---------- 
             ---------- ---------- ---------- ---------- ---------- 
             ---------- ---------- ---------- ---------- ---------- 
             ---------- ---------- ---------- ---------- ---------- 
             NNNNNNNNNN NNNNNNNNNN NNNNNNNNNN NNNNNNNNNN NNNNNNNNNN 
             ---------- ---------- ---------- ---------- ---------- 
             ---------- ---------- ---------- ---------- ---------- 
             ---------- ---------- ---------- ---------- ---------- 
             ---------- ---------- ---------- ---------- ---------- 
             ---------- ---------- ---------- ---------- ---------- 
             ---------- ---------- ---------- ---------- ---------- 
             ---------- ---------- ---------- ---------- ---------- 
             ---------- ---------- ---------- ---------- ---------- 
             ---------- ---------- ---------- ---------- ---------- 
             GGAGATCTCA TGATGCACCC CTTTTTATTC TCGTGTTGCC AGTGAGACTC 
             ---------- ---------- ---------- ---------- ---------- 

             ---------- ---------- ---------- ---------- ---------- 
             ---------- ---------- ---------- ---------- ---------- 
             ---------- ---------- ---------- ---------- ---------- 
             ---------- ---------- ---------- ---------- ---------- 
             ---------- ---------- ---------- ---------- ---------- 
             ---------- ---------- ---------- ---------- ---------- 
             ---------- ---------- ---------- ---------- ---------- 
             ---------- ---------- ---------- ---------- ---------- 
             ---------- ---------- ---------- ---------- ---------- 
             NNNNNNNNNN NNNNNNNNNN NNNNNNNNNN NNNNNNNNNN NNNNNNNNNN 
             ---------- ---------- ---------- ---------- ---------- 
             ---------- ---------- ---------- ---------- ---------- 
             ---------- ---------- ---------- ---------- ---------- 
             ---------- ---------- ---------- ---------- ---------- 
             ---------- ---------- ---------- ---------- ---------- 
             ---------- ---------- ---------- ---------- ---------- 
             ---------- ---------- ---------- ---------- ---------- 
             ---------- ---------- ---------- ---------- ---------- 
             ---------- ---------- ---------- ---------- ---------- 
             CTTTCTGTGA GCTCCATCAT GGCTATCGCT GGTGGTGGCC AGGCACCATC 
             ---------- ---------- ---------- ---------- ---------- 

             ---------- ---------- ---------- ---------- ---------- 
             ---------- ---------- ---------- ---------- ---------- 
             ---------- ---------- ---------- ---------- ---------- 
             ---------- ---------- ---------- ---------- ---------- 
             ---------- ---------- ---------- ---------- ---------- 
             ---------- ---------- ---------- ---------- ---------- 
             ---------- ---------- ---------- ---------- ---------- 
             ---------- ---------- ---------- ---------- ---------- 
             ---------- ---------- ---------- ---------- ---------- 
             NNNNNNNNNN NNNNNNNNNN NNNNNNNNNN NNNNNNNNNN NNNNNNNNNN 
             ---------- ---------- ---------- ---------- ---------- 
             ---------- ---------- ---------- ---------- ---------- 
             ---------- ---------- ---------- ---------- ---------- 
             ---------- ---------- ---------- ---------- ---------- 
             ---------- ---------- ---------- ---------- ---------- 
             ---------- ---------- ---------- ---------- ---------- 
             ---------- ---------- ---------- ---------- ---------- 
             ---------- ---------- ---------- ---------- ---------- 
             ---------- ---------- ---------- ---------- ---------- 
             CTGTTCTTCC GGTCCCAAGT CAGTGTAGGC ACCCACTCTT GTGGGTCTCT 
             ---------- ---------- ---------- ---------- ---------- 

             ---------- ---------- ---------- ---------- ---------- 
             ---------- ---------- ---------- ---------- ---------- 
             ---------- ---------- ---------- ---------- ---------- 
             ---------- ---------- ---------- ---------- ---------- 
             ---------- ---------- ---------- ---------- ---------- 
             ---------- ---------- ---------- ---------- ---------- 
             ---------- ---------- ---------- ---------- ---------- 
             ---------- ---------- ---------- ---------- ---------- 
             ---------- ---------- ---------- ---------- ---------- 
             NNNNNNNNNN NNNNNNNNNN NNNNNNNNNN NNNNNNNNNN NNNNNNNNNN 
             ---------- ---------- ---------- ---------- ---------- 
             ---------- ---------- ---------- ---------- ---------- 
             ---------- ---------- ---------- ---------- ---------- 
             ---------- ---------- ---------- ---------- ---------- 
             ---------- ---------- ---------- ---------- ---------- 
             ---------- ---------- ---------- ---------- ---------- 
             ---------- ---------- ---------- ---------- ---------- 
             ---------- ---------- ---------- ---------- ---------- 
             ---------- ---------- ---------- ---------- ---------- 
             CTGTCTTCTC AGTTGTCTTT ACCGCATGTC ATTTTGGTCC TTGGTGAGCA 
             ---------- ---------- ---------- ---------- ---------- 

             ---------- ---------- ---------- ---------- ---------- 
             ---------- ---------- ---------- ---------- ---------- 
             ---------- ---------- ---------- ---------- ---------- 
             ---------- ---------- ---------- ---------- ---------- 
             ---------- ---------- ---------- ---------- ---------- 
             ---------- ---------- ---------- ---------- ---------- 
             ---------- ---------- ---------- ---------- ---------- 
             ---------- ---------- ---------- ---------- ---------- 
             ---------- ---------- ---------- ---------- ---------- 
             NNNNNNNNNN NNNNNNNNNN NNNNNNNNNN NNNNNNNNNN NNNNNNNNNN 
             ---------- ---------- ---------- ---------- ---------- 
             ---------- ---------- ---------- ---------- ---------- 
             ---------- ---------- ---------- ---------- ---------- 
             ---------- ---------- ---------- ---------- ---------- 
             ---------- ---------- ---------- ---------- ---------- 
             ---------- ---------- ---------- ---------- ---------- 
             ---------- ---------- ---------- ---------- ---------- 
             ---------- ---------- ---------- ---------- ---------- 
             ---------- ---------- ---------- ---------- ---------- 
             TCCATTCCTG CTGAGTTGGG ACCATTTGCT GTGTCCTCGG ATGGCAGCTT 
             ---------- ---------- ---------- ---------- ---------- 

             ---------- ---------- ---------- ---------- ---------- 
             ---------- ---------- ---------- ---------- ---------- 
             ---------- ---------- ---------- ---------- ---------- 
             ---------- ---------- ---------- ---------- ---------- 
             ---------- ---------- ---------- ---------- ---------- 
             ---------- ---------- ---------- ---------- ---------- 
             ---------- ---------- ---------- ---------- ---------- 
             ---------- ---------- ---------- ---------- ---------- 
             ---------- ---------- ---------- ---------- ---------- 
             NNNNNNNNNN NNNNNNNNNN NNNNNNNNNN NNNNNNNNNN NNNNNNNNNN 
             ---------- ---------- ---------- ---------- ---------- 
             ---------- ---------- ---------- ---------- ---------- 
             ---------- ---------- ---------- ---------- ---------- 
             ---------- ---------- ---------- ---------- ---------- 
             ---------- ---------- ---------- ---------- ---------- 
             ---------- ---------- ---------- ---------- ---------- 
             ---------- ---------- ---------- ---------- ---------- 
             ---------- ---------- ---------- ---------- ---------- 
             ---------- ---------- ---------- ---------- ---------- 
             GGCAGCTTTT AAGACCCCAG ACGCCACTCA CCAATGTGGG GTGCAGAGAG 
             ---------- ---------- ---------- ---------- ---------- 

             ---------- ---------- ---------- ---------- ---------- 
             ---------- ---------- ---------- ---------- ---------- 
             ---------- ---------- ---------- ---------- ---------- 
             ---------- ---------- ---------- ---------- ---------- 
             ---------- ---------- ---------- ---------- ---------- 
             ---------- ---------- ---------- ---------- ---------- 
             ---------- ---------- ---------- ---------- ---------- 
             ---------- ---------- ---------- ---------- ---------- 
             ---------- ---------- ---------- ---------- ---------- 
             NNNNNNNNNN NNNNNNNNNN NNNNNNNNNN NNNNNNNNNN NNNNNNNNNN 
             ---------- ---------- ---------- ---------- ---------- 
             ---------- ---------- ---------- ---------- ---------- 
             ---------- ---------- ---------- ---------- ---------- 
             ---------- ---------- ---------- ---------- ---------- 
             ---------- ---------- ---------- ---------- ---------- 
             ---------- ---------- ---------- ---------- ---------- 
             ---------- ---------- ---------- ---------- ---------- 
             ---------- ---------- ---------- ---------- ---------- 
             ---------- ---------- ---------- ---------- ---------- 
             CTCTCTTAGC AAAACGCTAG TTGTGCCAAT TGGCCTGGAA TTCGCCTAAG 
             ---------- ---------- ---------- ---------- ---------- 

             ---------- ---------- ---------- ---------- ---------- 
             ---------- ---------- ---------- ---------- ---------- 
             ---------- ---------- ---------- ---------- ---------- 
             ---------- ---------- ---------- ---------- ---------- 
             ---------- ---------- ---------- ---------- ---------- 
             ---------- ---------- ---------- ---------- ---------- 
             ---------- ---------- ---------- ---------- ---------- 
             ---------- ---------- ---------- ---------- ---------- 
             ---------- ---------- ---------- ---------- ---------- 
             NNNNNNNNNN NNNNNNNNNN NNNNNNNNNN NNNNNNNNNN NNNNNNNNNN 
             ---------- ---------- ---------- ---------- ---------- 
             ---------- ---------- ---------- ---------- ---------- 
             ---------- ---------- ---------- ---------- ---------- 
             ---------- ---------- ---------- ---------- ---------- 
             ---------- ---------- ---------- ---------- ---------- 
             ---------- ---------- ---------- ---------- ---------- 
             ---------- ---------- ---------- ---------- ---------- 
             ---------- ---------- ---------- ---------- ---------- 
             ---------- ---------- ---------- ---------- ---------- 
             AGCATGGTCC CCCGCCCCCC ACCCCAGCTA CTCTATCCTT GCAGTATTGA 
             ---------- ---------- ---------- ---------- ---------- 

             ---------- ---------- ---------- ---------- ---------- 
             ---------- ---------- ---------- ---------- ---------- 
             ---------- ---------- ---------- ---------- ---------- 
             ---------- ---------- ---------- ---------- ---------- 
             ---------- ---------- ---------- ---------- ---------- 
             ---------- ---------- ---------- ---------- ---------- 
             ---------- ---------- ---------- ---------- ---------- 
             ---------- ---------- ---------- ---------- ---------- 
             ---------- ---------- ---------- ---------- ---------- 
             NNNNNNNNNN NNNNNNNNNN NNNNNNNNNN NNNNNNNNNN NNNNNNNNNN 
             ---------- ---------- ---------- ---------- ---------- 
             ---------- ---------- ---------- ---------- ---------- 
             ---------- ---------- ---------- ---------- ---------- 
             ---------- ---------- ---------- ---------- ---------- 
             ---------- ---------- ---------- ---------- ---------- 
             ---------- ---------- ---------- ---------- ---------- 
             ---------- ---------- ---------- ---------- ---------- 
             ---------- ---------- ---------- ---------- ---------- 
             ---------- ---------- ---------- ---------- ---------- 
             GTTAAGATGG AAGGACTACT CAAGTTATGC TGAAGTCCAC TTAATGTTGT 
             ---------- ---------- ---------- ---------- ---------- 

             ---------- ---------- ---------- ---------- ---------- 
             ---------- ---------- ---------- ---------- ---------- 
             ---------- ---------- ---------- ---------- ---------- 
             ---------- ---------- ---------- ---------- ---------- 
             ---------- ---------- ---------- ---------- ---------- 
             ---------- ---------- ---------- ---------- ---------- 
             ---------- ---------- ---------- ---------- ---------- 
             ---------- ---------- ---------- ---------- ---------- 
             ---------- ---------- ---------- ---------- ---------- 
             NNNNNNNNNN NNNNNNNNNN NNNNNNNNNN NNNNNNNNNN NNNNNNNNNN 
             ---------- ---------- ---------- ---------- ---------- 
             ---------- ---------- ---------- ---------- ---------- 
             ---------- ---------- ---------- ---------- ---------- 
             ---------- ---------- ---------- ---------- ---------- 
             ---------- ---------- ---------- ---------- ---------- 
             ---------- ---------- ---------- ---------- ---------- 
             ---------- ---------- ---------- ---------- ---------- 
             ---------- ---------- ---------- ---------- ---------- 
             ---------- ---------- ---------- ---------- ---------- 
             TCTTGTTTCT GATGTGTGCT ATCACCGCTT TCTCCCAACT AGATTTCTAG 
             ---------- ---------- ---------- ---------- ---------- 

             ---------- ---------- ---------- ---------- ---------- 
             ---------- ---------- ---------- ---------- ---------- 
             ---------- ---------- ---------- ---------- ---------- 
             ---------- ---------- ---------- ---------- ---------- 
             ---------- ---------- ---------- ---------- ---------- 
             ---------- ---------- ---------- ---------- ---------- 
             ---------- ---------- ---------- ---------- ---------- 
             ---------- ---------- ---------- ---------- ---------- 
             ---------- ---------- ---------- ---------- ---------- 
             NNNNNNNNNN NNNNNNNNNN NNNNNNNNNN NNNNNNNNNN NNNNNNNNNN 
             ---------- ---------- ---------- ---------- ---------- 
             ---------- ---------- ---------- ---------- ---------- 
             ---------- ---------- ---------- ---------- ---------- 
             ---------- ---------- ---------- ---------- ---------- 
             ---------- ---------- ---------- ---------- ---------- 
             ---------- ---------- ---------- ---------- ---------- 
             ---------- ---------- ---------- ---------- ---------- 
             ---------- ---------- ---------- ---------- ---------- 
             ---------- ---------- ---------- ---------- ---------- 
             TAACTATCTA AATTAAACCC TGCCCCCCTC ACCCTCCCTT CCTCCCCTCC 
             ---------- ---------- ---------- ---------- ---------- 

             ---------- ------GGGC AGTTGTTGTT AG-------- ---------- 
             ---------- ------GGGC GGTTGTTGTA G--------- ---------- 
             ---------- ---------- ---------- ---------- ---------- 
             ---------- ------GGTT GGTTGTTGTA G--------- ---------- 
             ---------- ------GGGC GCTTGTTGTA G--------- ---------- 
             ---------- ---------- --TTGTTGTA GG-------- ---------- 
             ---------- ---------- GCTTTTTGTA GG-------- ---------- 
             ---------- ---------- --TTGTTGGA GG-------- ---------- 
             ---------- ---------- ---------- ---------- ---------- 
             NNNNNNNNNN NNNNNNNNNN NNNNNNNNNN NNNNNNNNNN NNNNNNNNNN 
             ---------- ---------- --TTGTTGTA GG-------- ---------- 
             ---------- ---------- ---------- ---------- ---------- 
             ---------- ---------- --TTGTTGGA GG-------- ---------- 
             ---------- ---------- ---------- ---------- ---------- 
             ---------- ---------- --TTGTTGGA GG-------- ---------- 
             ---------- ---------- --TTGTTGGA GG-------- ---------- 
             ---------- ---------- --TTGTTGGA GG-------- ---------- 
             ---------- ---------- --TTGTTGGA GG-------- ---------- 
             ---------- ---------- --TTGTTGGA GG-------- ---------- 
             CTTGCAGCTG TGGTCTAGAC AATTCTTGTT GGCAGGGTGG GCTGTTGTAT 
             ---------- ---------- ---TGTTGTA GG-------- ---------- 

             GACATTTAGC AGCATCACTG GCGTCTGCTC ACTGGATGCC AGTAGCATTG 
             GATGTTTAGC AGGATTACGG GCCTCTGCTC ACTGAATACC AGTAGCTCTG 
             ---------- ---------- ---------- ---------- ---------- 
             GATGTTTAGC AGCATCTCTG GCGTCTGCTC AATGGGTGTC AGTAGCATTG 
             GATGTTTAGC AGGATTACAG GCCTCTGCTC ACTGGATGCC AGTAGCTCTG 
             -ATGTTTAGC AGCATCACTG GCCTCTGCTC ACTGGATGCC AGTAGCACTG 
             -ATGTTTAGC AGCATCACTG GCATCTGCTT ACTGGATGCC AGTAGCACTG 
             -ATGTTTAGC AGCATCACTG GCCTCTGCCC ACTGGATGCC AGTAGCACTG 
             ---------- ---------- ---------- ---------- ---------- 
             NNNNNNNNNN NNNNNNNNNN NNNNNNNNNN NNNNNNNNNN NNNNNNNNNN 
             -ATGTTTAGC AGCATCTCTG GCGTCTGCTC AATGGGTGTC AGTAGCATTG 
             ---------- ---------- ---------- ---------- ---------- 
             -ATGTTTAGC AGCATCACTG GCCTCTGCCC ACTGGATGCC AGTAGCACTG 
             ---------- ---------- ---------- ---------- ---------- 
             -ATGTTTAGC AGCATCACTG GCCTCTGCCC ACTGGATGCC AGTAGCACTG 
             -ATGTTTAGC AGCATCACTG GCCTCTGCCC ACTGGATGCC AGTAGCACTG 
             -ATGTTTAGC AGCATCACTG GCCTCTGCCC ACTGGATGCC AGTAGCACTG 
             -ATGTTTAGC AGCATCACTG GCCTCTGCCC ACTGGATGCC AGTAGCACTG 
             -ATGTTTAGC AGCATCACTG GCCTCTGCCC ACTGGATGCC AGTAGCACTG 
             GATGTTCAGC AGCATCACTG GCCTCTACAC ACTAGATGCC AGTAGCACTG 
             GATGTTTAGC AGCATCATTT GCCTCTACTC ACTAGATGCC AGTAGCATTG 

             CCCCC-CTCC CCAATCGTGA CAATCAAAAA ---------- TGTCTCCAGA 
             CCCTC-CTCC CCAATTGTGA CAATCAAAAA ---------- TGTCCCCAGA 
             ---------- ---------- ---------- ---------- ---------- 
             CCCCC-CTCC CCAATAGTGA CAATCAAAAA ---------- TGTCTCCAGA 
             CCCCC-CTCC CAAATTGTGA CAATCAAAAA ---------- TGTCCCCAGA 
             CCCCCACTCC CCAATCCTGA CAGTCAAAAA ---------- TGTGTCCAGA 
             CCCCG-CTCT CCAATCATGA CAATCATGGA GACATTTTTA TGTCTCCAGA 
             CCCCC-TTCC CCAATCGTGA CAATCAAAAA ---------- TGTCTCCAGA 
             ---------- ---------- ---------- ---------- ---------- 
             NNNNNNNNNN NNNNNNNNNN NNNNNNNNNN NNNNNNNNNN NNNNNNNNNN 
             CCCGC-CTCC CCAATAGTGA CAATCAAAAA ---------- TGTCTCCAGA 
             ---------- ---------- ---------- ---------- ---------- 
             CCCCC-TTCC CCAATTGTGA CAATCAAAAA ---------- TGTCTCCAGA 
             ---------- ---------- ---------- ---------- ---------- 
             CCCCC-TTCC CCAATCGTGA CAATCAAAAA ---------- TGTCTCCAGA 
             CCCCC-TTCC CCAATCGTGA CAATCAAAAA ---------- TGTCTCCAGA 
             CCCCC-TTCC CCAATCGTGA CAATCAAAAA ---------- TGTCTCCAGA 
             CCCCC-TTCC CCAATCGTGA CAATCAAAAA ---------- TGTCTCCAGA 
             CCCCC-TTCC CCAATCGTGA CAATCAAAAA ---------- TGTCTCCAGA 
             CCCC----CA CCAGTTGTGA TAATCAAAGA ---------- TGCCCTCAAC 
             CCCCC-CTCC CCAATCGTGA CAATCAAACA ---------- TGTCTCCAGA 

             CATGCCAGAT GTCTGTGGTA GGGACA-AGA GCCACCAAAA GAGCCCCAGT 
             CATGCCAAAT GTCTGTGGGA GGGGGG-AGG GGCACCAAA- ---------- 
             ---------- ---------- ---------- ---------- ---------- 
             CATGCCAGAT GTCTGCGTGA GGGCGG-AGG GGCCCCAAGA TAGCCCCAGT 
             CATGCCAAAT GTCTGTGGGA GGGGGG-AGG GGCACCAAA- ---------- 
             CATGCCAGAT CTCTGCAGGA GGGGAG-AGG GGCACCAAAA GAGCCCCAGT 
             CATGCCAGAT GTCCGTGTGA GGGTGG-AGG GACACCAAAA GAGCCCCAGT 
             CATGCCAGGT GTCTACAGGA AGGGGGCAGG GGCACCAAAA GAGCCCCAGT 
             ---------- ---------- ---------- ---------- ---------- 
             NNNNNNNNNN NNNNNNNNNN NNNNNNNNNN NNNNNNNNNN NNNNNNNNNN 
             CATGCCAGAT GTCTGCGTGA GGGCAGC-GG GGCACCAAAA TAGCCCCAGT 
             ---------- ---------- ---------- ---------- ---------- 
             CATGCCAGGT GTCTACAGGA AGGGGGCAGG GGCACCAAAA GAGCCCCAGT 
             ---------- ---------- ---------- ---------- ---------- 
             CATGCCAGGT GTCTACAGGA AGGGGGCAGG GGCACCAAAA GAGCCCCAGT 
             CATGCCAGGT GTCTACAGGA AGGGGGCAGG GGCACCAAAA GAGCCCCAGT 
             CATGCCAGGT GTCTACAGGA AGGGGGCAGG GGCACCAAAA GAGCCCCAGT 
             CATGCCAGGT GTCTACAGGA AGGGGGCAGG GGCACCAAAA GAGCCCCAGT 
             CATGCCAGGT GTCTACAGGA AGGGGGCAGG GGCACCAAAA GAGCCCCAGT 
             CATGCCAGAT GTTGCCGGAA AGT--G-AGA GACACTGAAA TAACTCCAAT 
             CATGCCAGAT GTCCCCGAGA AGG-----GG GGCA-CAAAA CAGCCCCAAC 

             TGAGAGTGAC CATAGTGGGA GATACAGTAA TTTAAT---C TCGTTCTGAG 
             ---------- ---------- ---------- TTTAGT---C TTGCGCTGAG 
             ---------- ---------- ---------- ---------- ---------- 
             TGATAGTGAC TACAGTGGGA GATCCAGTAA GTTAAT---C TT-CGTTGAG 
             ---------- ---------- ---------- TTTAAT---C TTGCGCTGAG 
             TGAGAGTGAT TACAGTGGGA GATACAGGAA TTTAAT---C TCACTCTGTG 
             TGAGAGTGAC TACAGTGGGA GATACAGTAA TTTAAT---C TTGCTCTGAG 
             TGAG--TGAC TACAGTGGGA GATACAGGAA TTTAAT---C TCGCTCTGAG 
             ---------- ---------- ---------- ---------- ---------- 
             NNNNNNNNNN NNNNNNNNNN NNNNNNNNNN NNNNNNNNNN NNNNNNNNNN 
             TGAGAGTGAC TACAGTGGGA GATCCAGTAA TTTATTTAAT CTTCTTTGAG 
             ---------- ---------- ---------- ---------- ---------- 
             TGAG--TGAC TACAGTGGGA GATACAGGAA TTTAAT---C TCACTCTGAG 
             ---------- ---------- ---------- ---------- ---------- 
             TGAG--TGAC TACAGTGGGA GATACAGGAA TTTAAT---C TTGCTCTGAG 
             TGAG--TGAC TACAGTGGGA GATACAGGAA TTTAAT---C TTGCTCTGAG 
             TGAG--TGAC TACAGTGGGA GATACAGGAA TTTAAT---C TTGCTCTGAG 
             TGAG--TGAC TACAGTGGGA GATACAGGAA TTTAGT---C TTGCTCTGAG 
             TGAG--TGAC TACAGTGGGA GATACAGGAA TTTAGT---C TTGCTCTGAG 
             TGAGAAATAC CACAGTGGGA GATACA---- CTAAAT---C TTGCCCTGAG 
             TGAGAATGAC TACAGTGGGA GATACAGTAA TTTAAT---C TTGCTCTGAG 

             TTTCTCTGGG ACTGTATTTT AATGAT---- ---------- -----TTAAC 
             TTTCTCTGGG ACTGTATTTT AGTGAT---- ---------- -----TTAAC 
             ---------- ---------- ---------- ---------- ---------- 
             TTTCGCTGGG ACTGTATTTT AATGAT---- ---------- -----TTAAC 
             TTTCTCTGGG ACTGTATTTT AGTGAT---- ---------- -----TTAAC 
             TTTCTCTGGG ACTGTATTTT AAGGATGCCT CAGTTTCCCC ACCTGTAAAG 
             TTTCTCTGTG ACTGTATTTT AATGAT---- ---------- -----TTAAC 
             TTTCTCTGGG AGTGTATTTT AATGAT---- ---------- -----TTAAC 
             ---------- ---------- ---------- ---------- ---------- 
             NNNNNNNNNN NNNNNNNNNN NNNNNNNNNN NNNNNNNNNN NNNNNNNNNN 
             TTTCTCTGGG ACTGTATTTT AATGAT---- ---------- -----TTAAC 
             ---------- ---------- ---------- ---------- ---------- 
             TTTCTCTGGG AGTGTATTTT AATGAT---- ---------- -----TTAAC 
             ---------- ---------- ---------- ---------- ---------- 
             TTTCTCTGGG ACTGTATTTT AATGAT---- ---------- -----TTAAC 
             TTTCTCTGGG ACTGTATTTT AATGAT---- ---------- -----TTAAC 
             TTTCTCTGGG ACTGTATTTT AATGAT---- ---------- -----TTAAC 
             TTTCTCTGGG AGTGTATTTT AATGAT---- ---------- -----TTAAC 
             TTTCTCTGGG AGTGTATTTT AATGAT---- ---------- -----TTAAC 
             TTTCTCTGGG ATTGTATTTT AATGAT---- ---------- -----TTAAC 
             TTTCTCTGGG ACTGTATTTT AATGAT---- ---------- -----TTAAC 

             CTTATCAT-C CTCAGTTTCC CTACCTGTAA AATGGACATA GTCTGAGGAA 
             CTCATCATGC CTCAGTTTCC CTACCTGTAA AGTAGGCACA GTCTAAGGAA 
             ---------- ---------- ---------- ---------- ---------- 
             CTCACCGTGC CTCAGTTTCC CTACCTGTA- ----GACACA GTCTAAGGAA 
             TTCCTTATGC CTCAGTTTCC CTACCTGTAA AGTAGACACA GTCTAAGGAA 
             TAGATAGAGT CTCAGTTTCC CCACCTGTAA AGTAGATAGA GTCTAAGGAA 
             CTCATTGTGA CTCAGTTTCC CTACATATAA AGTAAACACA GACTAAGGAA 
             CTCATCATGC CTCAGTTTCC CGACCT---- -ATAGACACA GTCTAAGGAA 
             ---------- ---------- ---------- ---------- ---------- 
             NNNNNNNNNN NNNNNNNNNN NNNNNNNNNN NNNNNNNNNN NNNNNNNNNN 
             CTCACCGTGC CTCAGTTTCC CTACCT---- -GTAGACACA GTCTAAGGAA 
             ---------- ---------- ---------- ---------- ---------- 
             CTCATCATGC CTCAGTTTCC CGACCT---- -GTAGACACA GTCTAAGGAA 
             ---------- ---------- ---------- ---------- ---------- 
             CTCATCATGC CTCAGTTTCC CGACCT---- -GTAGACGCA GTCTAAGGAA 
             CTCATCATGC CTCAGTTTCC CGACCT---- -GTAGACGCA GTCTAAGGAA 
             CTCATCATGC CTCAGTTTGC CGACCT---- -GTAGACACA GTCTAAGGAA 
             CTCATCATGC CTCAGTTTGC CGACCT---- -GTAGACACA GTCTAAGGAA 
             CTCATCATGC CTCAGTTTCC CGACCT---- -GTAGACACA GTCTAAGGAA 
             CACATCGTGC CTCAGTTTTC CCTACTG--- -ATAGACACA GTCCAAGGAA 
             ATCATCGTGC CTCAGTTTTC CTACTTGTAA AGTAAACACA GTCTAAGGAA 

             GTAATGTACA TAGTACTGCG TGGCAACTAG CGGGTTCTGT -AAGTGCTC- 
             GTAATGTGCA TAGTACCGCG TGGCAACTAG GGGGTTCTCT -AAGTGCTTG 
             ---------- ---------- ---------- ---------- ---------- 
             GTAATGTGCA TAGTACTGCA TGGCAACTAG GGGGCTCTGT -AAGTGCTCG 
             GCAATGTGCA TAGTACCGCG TGGCAACTAG GGGGTTCTCT -AAGTGCTTG 
             GTAATGTGCA TAGTACTGTG TGGCAAGTAG GGGGTTCTAT -AAGTGCTTG 
             GTAATGTGCA TAGTACTGCG TGGCAACTAG GGGGTTCTAT -AAGCATTC- 
             GTAATGTGCA TAGTACTGTG TGGTACCTAG GGGGTTCTAT TAAGTGCTCG 
             ---------- ---------- ---------- ---------- ---------- 
             NNNNNNNNNN NNNNNNNNNN NNNNNNNNNN NNNNNNNNNN NNNNNNNNNN 
             GTAATGTGCA TAGTACTGCA TGGTACCTAG GGGGTTCTGT -AAGTGCTC- 
             ---------- ---------- ---------- ---------- ---------- 
             GTAATGTGCA TAGTACTGTG TGGCAACTAG GGG-TTCTAT -AAGTGCTCA 
             ---------- ---------- ---------- ---------- ---------- 
             GTAATGGGCA TAGTACTGTG TGGCAACTAG GGGGTTCTCT -AAGTGCTCG 
             GTAATGGGCA TAGTACTGTG TGGCAACTAG GGGATTCTCT -AAGTGCTCG 
             GTAATGTGCA TAGTACTGTG TGGCAACTAG GGG-TTCT-C TAAGTGCTCG 
             GTAATGTGCA TAGTACTGTG TGGCAACTAG GGG-TTCTAT -AAGTGCTCA 
             GTAATGGGCA TAGTACTGTG TGGCAACTAG GGGGTTCTAT TAAGTGCTCG 
             ATGATGTGCC TATTACTGTG TGGAAGCTGG -GGGCTCTGT -ATAAGCAGG 
             GTAATGTGCA TAGTACTGTG TGGCAACTGG AGGGTTCTAT -AAATGCTGG 

             GAAACAATAC CTGTCTCCCC ---ACATTTC CAGGGCCCAA AGATCACTCT 
             GAAACAATAC CTGTCTGCCC ---ACATTTC CAGGACCCAA AGATCACTCT 
             ---------- ---------- ---------- ---------- ---------- 
             -AAACAATAC CTGTCTCCCC ---ACATTTC CAGGCCCCAA AGATCACTCT 
             GAAACAATAC CTGTCTGCCC ---ACATTTC CAGGACCCAA AGATCACTCT 
             GAAATAATAC CTGTCTTCCC ---ACATTTC CAGGACCGAA AGATCACTCT 
             GAAACAATAC CTGTCTGCCC ---ACATTTC CAGGACCCAA ATATCACTCT 
             GAAACAGTAC CTGCCTGCCC CCCACATTTC CAGGACCCAA AGATCACTCT 
             ---------- ---------- ---------- ---------- ---------- 
             NNNNNNNNNN NNNNNNNNNN NNNNNNNNNN NNNNNNNNNN NNNNNNNNNN 
             GAAACAGTAC TTGTTT---C CGCACATTTC CCGGCCCCAA AGATCACTCT 
             ---------- ---------- ---------- ---------- ---------- 
             GAAACAATAC CTGCCTGCCC CCCACATTTC CAGGACCCAA AGATCACTCT 
             ---------- ---------- ---------- ---------- ---------- 
             GAAACAATAC CTGCCTGCCC CCCACATTTC CAGGACCCAA AGATCACTCT 
             GAAACAATAC CTGCCTGCCC CCCACATTTC CAGGACCCAA AGATCACTCT 
             GAAACAATAC CTGCCTGCCC CCCACATTTG CAGGACCCAA AGATCACTCT 
             GAAACAATAC CTGCCTGCCC CGCACATTTC CAGGACCCAA AGATCACTCT 
             GAAACAATAC CTGCCTGCCC CGCACATTTC CAGGACCCAA AGATCACTCT 
             GAGACCGTGC CTATGTCTGA ---ATATTTC CAGGACCCAA AGATCACTCT 
             GAAACAATAC CTGTCTCCCA ---ACATTTC CAGGACCCAA AGATCACTCT 

             TAATCTTTGT GGTGGCAGTA ACTGAGGGGC AGT-GGGAAT TTGGAGAAGG 
             TAATCTTTGT GATGGCAGTG TGTGAGGGGC AGT-GGGAAT TTGGAGAAGG 
             ---------- ---------- ---------- ---------- ---------- 
             TAATCTTTGT GATGGCAGTA ACTGAGGGGT AGT-GGGAAT TTGGAGAAGG 
             TAATCTTTGT GATGGCAGTG AGTGAAGGGC AGT-GGGAAT TTGGAGAAGG 
             TAATCTTTGT GATGGCAGTA ACTGAGGGGC AGT-GGGAAT TTGGAGAAGG 
             TAATCTTTGT GATGGCAGTA AGTGAGGTGC AGT-GGGAAT TTGGAGAGGA 
             TAATCTTTGT GATGGCAGTA AGTGAGGGGC AGT-GGGAAT TCGGAGAAGG 
             ---------- ---------- ---------- ---------- ---------- 
             NNNNNNNNNN NNNNNNNNNN NNNNNNNNNN NNNNNNNNNN NNNNNNNNNN 
             TAATCTTT-T GATGGCGGTA ACTGAGGGGT AGT-GGGAAT TTGGAGAAGG 
             ---------- ---------- ---------- ---------- ---------- 
             TAATCTTTGT GATGGCAGTA AGTGAGGGGC AGT-GGGAAT TCAGAGAAGG 
             ---------- ---------- ---------- ---------- ---------- 
             TAATCTTTGT GATGGCAGTA AGTGAGGGGC AGT-GGGAAT TCGGAGAAGG 
             TAATCTTTGT GATGGCAGTA AGTGAGGGGC AGT-GGGAAT TCGGAGAAGG 
             TAATCTTTGT GATGGCAGTA AGTGAGGGGC AGT-GGGAAT TCGGAGAAGG
[truncated: 1,630,478 more chars]
